# Supplementary material for: Manipulation of regulators of morphogenesis is not sufficient to render a Candida albicans colonizer strain pathogenic
Source: mBio. 2026 Apr 7;17(5):e00415-26. doi: 10.1128/mbio.00415-26 (PMC13170366; doi:10.1128/mbio.00415-26)
Supplement: Table S1 — Genome comparison of strains. [file mbio.00415-26-s0002.xlsx]

## Sheet: gts_matrix.15_85_98.orf_name.mo
Chr-Position		Position	Polymorphism	orf_name	gene_name	type	state	an	a/a	NSNC	SNPEff_type	snpEff_AA	snpEff_codon	snpEff_prot_substitution	snpEff_indel	prot_length	ref	DSY5713	DSY5722	MajHom_Gen	Count	Het_Gen	Count	MinHom_Gen	Count
Ca22chr1A_C_albicans_SC5314-7516	not_298	7516	dimorphic			intergenic		['GG', 'AA']									GG	GG	AA
Ca22chr1A_C_albicans_SC5314-7519	in_298	7519	dimorphic			intergenic		['CC', 'TT']									TT	TT	CC	TT	256	TC	9	CC	33
Ca22chr1A_C_albicans_SC5314-7523	in_298	7523	dimorphic			intergenic		['CC', 'GG']									CC	CC	GG	CC	283	CG	7	GG	8
Ca22chr1A_C_albicans_SC5314-7524	in_298	7524	dimorphic			intergenic		['AA', 'GG']									AA	AA	GG	AA	283	AG	7	GG	8
Ca22chr1A_C_albicans_SC5314-7537	in_298	7537	dimorphic			intergenic		['AA', 'CC']									AA	AA	CC	AA	227	AC	45	CC	26
Ca22chr1A_C_albicans_SC5314-13753	in_298	13753	dimorphic			intergenic		['AA', 'TT', 'TA']									TT	AA	AT	TT	285	TA	4	AA	9
Ca22chr1A_C_albicans_SC5314-13760	in_298	13760	dimorphic			intergenic		['CC', 'TT', 'CT']									CC	TT	CT	CC	285	CT	4	TT	9
Ca22chr1A_C_albicans_SC5314-42635	in_298	42635	dimorphic	C1_00270W_A		ORF	transposableelementgene	['AA', 'GG', 'AG']	S/G	NSNC	missense	Ser/Gly,Gly/Gly	Agt/Ggt,Ggt/Ggt	S11G,G11G		299	AA	AG	GG	AA	167	AG	32	GG	99
Ca22chr1A_C_albicans_SC5314-42648	in_298	42648	dimorphic	C1_00270W_A		ORF	transposableelementgene	['GG', 'GC']	G/A	NSNC	missense	Gly/Ala	gGt/gCt	G15A		299	GG	GG	CG	GG	294	GC	4
Ca22chr1A_C_albicans_SC5314-42688	not_298	42688	dimorphic	C1_00270W_A		ORF	transposableelementgene	['CC', 'TT', 'CT']	Y/Y	S	synonymous	Tyr/Tyr	taC/taT,taT/taT	Y28,Y28Y		299	CC	CT	TT
Ca22chr1A_C_albicans_SC5314-144131	not_298	144131	dimorphic			intergenic		['GG', 'GA']									GG	GG	AG
Ca22chr1A_C_albicans_SC5314-149068	in_298	149068	dimorphic			intergenic		['TT', 'TA']									TT	TT	AT	TT	186	TA	88	AA	24
Ca22chr1A_C_albicans_SC5314-229947	not_298	229947	dimorphic			intergenic		['TG', 'TT']									TT	GT	TT
Ca22chr1A_C_albicans_SC5314-280082	not_298	280082	dimorphic			intergenic		['CC', 'CA']									CC	AC	CC
Ca22chr1A_C_albicans_SC5314-280087	not_298	280087	dimorphic			intergenic		['CC', 'CT']									CC	CT	CC
Ca22chr1A_C_albicans_SC5314-280099	not_298	280099	dimorphic			intergenic		['AA', 'AT']									AA	AT	AA
Ca22chr1A_C_albicans_SC5314-280101	not_298	280101	dimorphic			intergenic		['CC', 'CG']									CC	CG	CC
Ca22chr1A_C_albicans_SC5314-280104	in_298	280104	dimorphic			intergenic		['AA', 'AT']									AA	AT	AA	AA	154	AT	89	TT	55
Ca22chr1A_C_albicans_SC5314-280106	not_298	280106	dimorphic			intergenic		['CC', 'CT']									CC	CT	CC
Ca22chr1A_C_albicans_SC5314-536623	not_298	536623	dimorphic	C1_02550W_A		long_terminal_repeat	-	['GG', 'TT']			intragenic	--	--	--		0	GG	TT	GG
Ca22chr1A_C_albicans_SC5314-536777	in_298	536777	dimorphic	C1_02550W_A		long_terminal_repeat	-	['AA', 'GG', 'AG']			intragenic	--	--	--		0	AA	AG	GG	AA	213	AG	43	GG	42
Ca22chr1A_C_albicans_SC5314-536778	in_298	536778	dimorphic	C1_02550W_A		long_terminal_repeat	-	['GG', 'AA', 'GA']			intragenic	--	--	--		0	GG	AG	AA	GG	205	GA	51	AA	42
Ca22chr1A_C_albicans_SC5314-843740	in_298	843740	dimorphic	C1_04010C_A	IFD1	ORF	Uncharacterized	['GG', 'GA']	T/T	S	synonymous	Thr/Thr	acC/acT	T21T		344	GG	AG	GG	GG	294	GA	4	0	0
Ca22chr1A_C_albicans_SC5314-843749	in_298	843749	dimorphic	C1_04010C_A	IFD1	ORF	Uncharacterized	['TT', 'TC']	K/K	S	synonymous	Lys/Lys	aaA/aaG	K18K		344	TT	CT	TT	TT	297	TC	1	0	0
Ca22chr1A_C_albicans_SC5314-843764	in_298	843764	dimorphic	C1_04010C_A	IFD1	ORF	Uncharacterized	['TT', 'TA']	G/G	S	synonymous	Gly/Gly	ggA/ggT	G13G		344	TT	AT	TT	TT	285	TA	10	AA	3
Ca22chr1A_C_albicans_SC5314-843767	not_298	843767	dimorphic	C1_04010C_A	IFD1	ORF	Uncharacterized	['CC', 'CT']	L/L	S	synonymous	Leu/Leu	ttG/ttA	L12L		344	CC	CT	CC
Ca22chr1A_C_albicans_SC5314-843776	in_298	843776	dimorphic	C1_04010C_A	IFD1	ORF	Uncharacterized	['GG', 'AA', 'GA']	V/V	S	synonymous	Val/Val	gtC/gtT,gtT/gtT	V9V		344	GG	AG	AA	GG	297	0	0	AA	1
Ca22chr1A_C_albicans_SC5314-843797	in_298	843797	dimorphic	C1_04010C_A	IFD1	ORF	Uncharacterized	['AA', 'TT', 'TA']	S/S	S	synonymous	Ser/Ser	tcT/tcT,tcA/tcT	S2S		344	TT	AT	AA	TT	297	0	0	AA	1
Ca22chr1A_C_albicans_SC5314-853788	not_298	853788	dimorphic			intergenic		['TT', 'TC']									TT	TT	CT
Ca22chr1A_C_albicans_SC5314-951896	in_298	951896	dimorphic			intergenic		['CC', 'TT', 'CT']									CC	TT	CT	CC	54	CT	196	TT	48
Ca22chr1A_C_albicans_SC5314-951901	in_298	951901	dimorphic			intergenic		['CC', 'TT', 'CT']									CC	TT	CT	CC	53	CT	197	TT	48
Ca22chr1A_C_albicans_SC5314-1025160	in_298	1025160	dimorphic			intergenic		['CC', 'GG']									CC	CC	GG	CC	216	CG	41	GG	41
Ca22chr1A_C_albicans_SC5314-1025198	in_298	1025198	dimorphic			intergenic		['CC', 'TT']									TT	TT	CC	TT	254	TC	16	CC	28
Ca22chr1A_C_albicans_SC5314-1025201	in_298	1025201	dimorphic			intergenic		['CC', 'TT']									CC	CC	TT	CC	254	CT	16	TT	28
Ca22chr1A_C_albicans_SC5314-1025210	in_298	1025210	dimorphic			intergenic		['AA', 'GG']									AA	AA	GG	AA	257	AG	14	GG	27
Ca22chr1A_C_albicans_SC5314-1025215	in_298	1025215	dimorphic			intergenic		['GG', 'AA']									GG	GG	AA	GG	265	GA	11	AA	22
Ca22chr1A_C_albicans_SC5314-1025234	in_298	1025234	dimorphic			intergenic		['AA', 'CC']									AA	AA	CC	AA	277	AC	15	CC	6
Ca22chr1A_C_albicans_SC5314-1025235	in_298	1025235	dimorphic			intergenic		['CC', 'AA']									CC	CC	AA	CC	277	CA	15	AA	6
Ca22chr1A_C_albicans_SC5314-1025268	in_298	1025268	dimorphic			intergenic		['GG', 'TT']									GG	GG	TT	GG	259	GT	24	TT	15
Ca22chr1A_C_albicans_SC5314-1025273	in_298	1025273	dimorphic			intergenic		['AA', 'GG']									AA	AA	GG	AA	259	AG	24	GG	15
Ca22chr1A_C_albicans_SC5314-1025288	in_298	1025288	dimorphic			intergenic		['CC', 'TT']									CC	CC	TT	CC	287	0	0	TT	11
Ca22chr1A_C_albicans_SC5314-1025295	in_298	1025295	dimorphic			intergenic		['AA', 'TT']									AA	AA	TT	AA	287	0	0	TT	11
Ca22chr1A_C_albicans_SC5314-1025325	in_298	1025325	dimorphic			intergenic		['GG', 'AA']									GG	GG	AA	GG	256	GA	7	AA	35
Ca22chr1A_C_albicans_SC5314-1229834	in_298	1229834	dimorphic			intergenic		['AA', 'AG']									AA	AG	AA	AA	233	AG	63	GG	2
Ca22chr1A_C_albicans_SC5314-1242964	in_298	1242964	dimorphic			intergenic		['AA', 'GG']									AA	AA	GG	GG	85	AG	147	AA	66
Ca22chr1A_C_albicans_SC5314-1242976	in_298	1242976	dimorphic			intergenic		['CC', 'CT']									CC	CC	CT	TT	69	CT	167	CC	62
Ca22chr1A_C_albicans_SC5314-1243008	in_298	1243008	dimorphic			intergenic		['AA', 'GG']									AA	AA	GG	AA	227	AG	54	GG	17
Ca22chr1A_C_albicans_SC5314-1243009	in_298	1243009	dimorphic			intergenic		['GG', 'AA']									GG	GG	AA	GG	232	GA	57	AA	9
Ca22chr1A_C_albicans_SC5314-1243036	in_298	1243036	dimorphic			intergenic		['AA', 'TT']									TT	TT	AA	TT	271	TA	23	AA	4
Ca22chr1A_C_albicans_SC5314-1255328	in_298	1255328	dimorphic	C1_05970W_A		ORF	Uncharacterized	['CC', 'CT']	T/T	S	synonymous	Thr/Thr	acC/acT	T162		590	CC	CT	CC	CC	222	CT	35	TT	41
Ca22chr1A_C_albicans_SC5314-1255340	not_298	1255340	dimorphic	C1_05970W_A		ORF	Uncharacterized	['AA', 'AT']	E/D	NSC	missense	Glu/Asp	gaA/gaT	E166D		590	AA	AT	AA							Putative adhesin-like protein
Ca22chr1A_C_albicans_SC5314-1255341	in_298	1255341	dimorphic	C1_05970W_A		ORF	Uncharacterized	['AA', 'AC']	T/P	NSNC	missense	Thr/Pro	Act/Cct	T167P		590	AA	AC	AA	AA	224	AC	33	CC	41
Ca22chr1A_C_albicans_SC5314-1255350	in_298	1255350	dimorphic	C1_05970W_A		ORF	Uncharacterized	['CC', 'CG']	P/A	NSNC	missense	Pro/Ala	Cct/Gct	P170A		590	CC	CG	CC	CC	227	CG	30	GG	41
Ca22chr1A_C_albicans_SC5314-1255351	in_298	1255351	dimorphic	C1_05970W_A		ORF	Uncharacterized	['CC', 'CT']	P/L	NSNC	missense	Pro/Leu	cCt/cTt	P170L		590	CC	CT	CC	CC	227	CT	30	TT	41
Ca22chr1A_C_albicans_SC5314-1255352	in_298	1255352	dimorphic	C1_05970W_A		ORF	Uncharacterized	['TT', 'TA']	P/P	S	synonymous	Pro/Pro	ccT/ccA	P170		590	TT	AT	TT	TT	227	TA	30	AA	41
Ca22chr1A_C_albicans_SC5314-1255367	in_298	1255367	dimorphic	C1_05970W_A		ORF	Uncharacterized	['TT', 'TA']	Y/*	NSST	stop_gained	Tyr/Ter	taT/taA	Y175*		590	TT	AT	TT	TT	259	TA	7	AA	32
Ca22chr1A_C_albicans_SC5314-1255377	not_298	1255377	dimorphic	C1_05970W_A		ORF	Uncharacterized	['AA', 'AT']	I/L	NSC	missense	Ile/Leu	Ata/Tta	I179L		590	AA	AT	AA							Putative adhesin-like protein
Ca22chr1A_C_albicans_SC5314-1255383	in_298	1255383	dimorphic	C1_05970W_A		ORF	Uncharacterized	['GG', 'GC']	D/H	NSNC	missense	Asp/His	Gat/Cat	D181H		590	GG	CG	GG	GG	262	GC	6	CC	30
Ca22chr1A_C_albicans_SC5314-1294218	in_298	1294218	dimorphic			intergenic		['GG', 'GT']									GG	GG	GT	GG	195	GT	68	TT	35
Ca22chr1A_C_albicans_SC5314-1294221	in_298	1294221	dimorphic			intergenic		['CC', 'CT']									CC	CC	CT	CC	200	CT	63	TT	35
Ca22chr1A_C_albicans_SC5314-1294222	in_298	1294222	dimorphic			intergenic		['TT', 'TC']									TT	TT	CT	TT	281	TC	15	CC	2
Ca22chr1A_C_albicans_SC5314-1294228	in_298	1294228	dimorphic			intergenic		['TT', 'TC']									TT	TT	CT	TT	246	TC	19	CC	33
Ca22chr1A_C_albicans_SC5314-1294237	in_298	1294237	dimorphic			intergenic		['AA', 'AT']									AA	AA	AT	AA	204	AT	59	TT	35
Ca22chr1A_C_albicans_SC5314-1294242	in_298	1294242	dimorphic			intergenic		['TT', 'TC']									TT	TT	CT	TT	234	TC	59	CC	5
Ca22chr1A_C_albicans_SC5314-1294261	in_298	1294261	dimorphic			intergenic		['AA', 'AT']									AA	AA	AT	AA	204	AT	59	TT	35
Ca22chr1A_C_albicans_SC5314-1294286	in_298	1294286	dimorphic			intergenic		['CC', 'CT']									CC	CC	CT	CC	254	CT	13	TT	31
Ca22chr1A_C_albicans_SC5314-1294287	in_298	1294287	dimorphic			intergenic		['AA', 'AG']									AA	AA	AG	AA	254	AG	13	GG	31
Ca22chr1A_C_albicans_SC5314-1294289	in_298	1294289	dimorphic			intergenic		['CC', 'CA']									CC	CC	AC	CC	254	CA	13	AA	31
Ca22chr1A_C_albicans_SC5314-1294294	in_298	1294294	dimorphic			intergenic		['CC', 'CT']									CC	CC	CT	CC	254	CT	13	TT	31
Ca22chr1A_C_albicans_SC5314-1294384	in_298	1294384	dimorphic			intergenic		['CC', 'TT', 'TC']									TT	CT	CC	TT	75	TC	149	CC	74
Ca22chr1A_C_albicans_SC5314-1304200	in_298	1304200	dimorphic			intergenic		['TT', 'TA']									TT	AT	TT	TT	144	TA	134	AA	20
Ca22chr1A_C_albicans_SC5314-1304201	in_298	1304201	dimorphic			intergenic		['CC', 'CT']									CC	CT	CC	CC	144	CT	134	TT	20
Ca22chr1A_C_albicans_SC5314-1304467	in_298	1304467	dimorphic			intergenic		['GG', 'AA', 'GA']									GG	AG	AA	AA	69	GA	171	GG	58
Ca22chr1A_C_albicans_SC5314-1337119	in_298	1337119	dimorphic			intergenic		['TT', 'TC']									TT	TT	CT	TT	187	TC	79	CC	32
Ca22chr1A_C_albicans_SC5314-1566684	in_298	1566684	dimorphic			intergenic		['CC', 'CT']									CC	CC	CT	CC	241	CT	56	TT	1
Ca22chr1A_C_albicans_SC5314-1681327	in_298	1681327	dimorphic	C1_07730W_A		repeat_region	-	['GG', 'AA', 'GA']			intragenic	--	--	--		0	GG	AA	AG	GG	260	GA	22	AA	16
Ca22chr1A_C_albicans_SC5314-1681471	in_298	1681471	dimorphic	C1_07730W_A		repeat_region	-	['AA', 'TT', 'AT']			intragenic	--	--	--		0	AA	TT	AT	AA	199	AT	85	TT	14
Ca22chr1A_C_albicans_SC5314-1681560	not_298	1681560	dimorphic	C1_07730W_A		repeat_region	-	['GG', 'GC']			intragenic	--	--	--		0	GG	GG	CG
Ca22chr1A_C_albicans_SC5314-1681562	in_298	1681562	dimorphic	C1_07730W_A		repeat_region	-	['TT', 'TC']			intragenic	--	--	--		0	TT	TT	CT	TT	297	TC	1	0	0
Ca22chr1A_C_albicans_SC5314-1681563	not_298	1681563	dimorphic	C1_07730W_A		repeat_region	-	['CC', 'CT']			intragenic	--	--	--		0	CC	CC	CT
Ca22chr1A_C_albicans_SC5314-1681639	in_298	1681639	dimorphic	C1_07730W_A		repeat_region	-	['GG', 'GA']			intragenic	--	--	--		0	GG	GG	AG	GG	277	GA	21	0	0
Ca22chr1A_C_albicans_SC5314-1681646	in_298	1681646	dimorphic	C1_07730W_A		repeat_region	-	['CC', 'CA']			intragenic	--	--	--		0	CC	CC	AC	CC	235	CA	27	AA	36
Ca22chr1A_C_albicans_SC5314-1682672	in_298	1682672	dimorphic	C1_07730W_A		repeat_region	-	['TT', 'TC']			intragenic	--	--	--		0	TT	TT	CT	TT	242	TC	55	CC	1
Ca22chr1A_C_albicans_SC5314-1682911	in_298	1682911	dimorphic	C1_07730W_A		repeat_region	-	['AA', 'TT', 'AT']			intragenic	--	--	--		0	AA	TT	AT	TT	132	AT	119	AA	47
Ca22chr1A_C_albicans_SC5314-1684405	in_298	1684405	dimorphic	C1_07730W_A		repeat_region	-	['GG', 'TT']			intragenic	--	--	--		0	GG	TT	GG	GG	221	GT	69	TT	8
Ca22chr1A_C_albicans_SC5314-1684406	in_298	1684406	dimorphic	C1_07730W_A		repeat_region	-	['AA', 'GG']			intragenic	--	--	--		0	AA	GG	AA	AA	221	AG	69	GG	8
Ca22chr1A_C_albicans_SC5314-1684418	in_298	1684418	dimorphic	C1_07730W_A		repeat_region	-	['CC', 'TT']			intragenic	--	--	--		0	TT	CC	TT	TT	255	TC	39	CC	4
Ca22chr1A_C_albicans_SC5314-1684560	in_298	1684560	dimorphic	C1_07730W_A		repeat_region	-	['CC', 'TT', 'TC']			intragenic	--	--	--		0	TT	CC	CT	TT	241	TC	48	CC	9
Ca22chr1A_C_albicans_SC5314-1684571	not_298	1684571	dimorphic	C1_07730W_A		repeat_region	-	['CC', 'TT', 'TC']			intragenic	--	--	--		0	TT	CC	CT
Ca22chr1A_C_albicans_SC5314-1684713	in_298	1684713	dimorphic	C1_07730W_A		repeat_region	-	['CC', 'TT', 'CT']			intragenic	--	--	--		0	CC	CT	TT	CC	117	CT	76	TT	105
Ca22chr1A_C_albicans_SC5314-1684726	in_298	1684726	dimorphic	C1_07730W_A		repeat_region	-	['TT', 'TC']			intragenic	--	--	--		0	TT	CT	TT	TT	254	TC	42	CC	2
Ca22chr1A_C_albicans_SC5314-1684736	in_298	1684736	dimorphic	C1_07730W_A		repeat_region	-	['CC', 'CT']			intragenic	--	--	--		0	CC	CT	CC	CC	246	CT	48	TT	4
Ca22chr1A_C_albicans_SC5314-1685353	in_298	1685353	dimorphic	C1_07730W_A		repeat_region	-	['AA', 'TT', 'TA']			intragenic	--	--	--		0	TT	AT	AA	AA	150	TA	74	TT	74
Ca22chr1A_C_albicans_SC5314-1685644	in_298	1685644	dimorphic	C1_07730W_A		repeat_region	-	['GG', 'AA', 'GA']			intragenic	--	--	--		0	GG	AG	AA	GG	54	GA	201	AA	43
Ca22chr1A_C_albicans_SC5314-1689747	in_298	1689747	dimorphic	C1_07730W_A		repeat_region	-	['TT', 'TA']			intragenic	--	--	--		0	TT	TT	AT	TT	295	TA	3	0	0
Ca22chr1A_C_albicans_SC5314-1689901	in_298	1689901	dimorphic	C1_07730W_A		repeat_region	-	['TT', 'TA']			intragenic	--	--	--		0	TT	AT	TT	TT	220	TA	74	AA	4
Ca22chr1A_C_albicans_SC5314-1689958	in_298	1689958	dimorphic	C1_07730W_A		repeat_region	-	['GG', 'GA']			intragenic	--	--	--		0	GG	AG	GG	GG	65	GA	229	AA	4
Ca22chr1A_C_albicans_SC5314-1689973	in_298	1689973	dimorphic	C1_07730W_A		repeat_region	-	['CC', 'TT', 'CT']			intragenic	--	--	--		0	CC	CT	TT	TT	115	CT	181	CC	2
Ca22chr1A_C_albicans_SC5314-1690001	in_298	1690001	dimorphic	C1_07730W_A		repeat_region	-	['TG', 'TT']			intragenic	--	--	--		0	TT	TT	GT	TT	276	TC	22	0	0
Ca22chr1A_C_albicans_SC5314-1690019	not_298	1690019	dimorphic	C1_07730W_A		repeat_region	-	['GG', 'GA']			intragenic	--	--	--		0	GG	GG	AG
Ca22chr1A_C_albicans_SC5314-1691910	in_298	1691910	dimorphic	C1_07730W_A		repeat_region	-	['CC', 'CT']			missense	Leu/Phe	Ctt/Ttt	L207F		508	CC	CT	CC	CC	152	CT	96	TT	50
Ca22chr1A_C_albicans_SC5314-1691913	in_298	1691913	dimorphic	C1_07730W_A		repeat_region	-	['CC', 'GG']			missense	Val/Val	Gtc/Gtc	V208V		508	CC	GG	CC	CC	111	CG	90	GG	97
Ca22chr1A_C_albicans_SC5314-1691920	not_298	1691920	dimorphic	C1_07730W_A		repeat_region	-	['TG', 'TT']			missense	Ile/Ser	aTc/aGc	I210S		508	TT	GT	TT
Ca22chr1A_C_albicans_SC5314-1692822	in_298	1692822	dimorphic	C1_07730W_A		repeat_region	-	['AA', 'GG', 'AG']			intragenic	--	--	--		0	AA	AG	GG	AA	143	AG	119	GG	36
Ca22chr1A_C_albicans_SC5314-1693612	in_298	1693612	dimorphic	C1_07730W_A		repeat_region	-	['CC', 'TT', 'CT']			intragenic	--	--	--		0	CC	CT	TT	CC	169	CT	107	TT	22
Ca22chr1A_C_albicans_SC5314-1694453	in_298	1694453	dimorphic	C1_07730W_A		repeat_region	-	['AA', 'GG']			intragenic	--	--	--		0	AA	AA	GG	AA	267	AG	28	GG	3
Ca22chr1A_C_albicans_SC5314-1694512	in_298	1694512	dimorphic	C1_07730W_A		repeat_region	-	['GG', 'GA']			intragenic	--	--	--		0	GG	GG	AG	GG	179	GA	119	0	0
Ca22chr1A_C_albicans_SC5314-1694513	in_298	1694513	dimorphic	C1_07730W_A		repeat_region	-	['TT', 'TC']			intragenic	--	--	--		0	TT	TT	CT	TT	183	TC	115	0	0
Ca22chr1A_C_albicans_SC5314-1694538	not_298	1694538	dimorphic	C1_07730W_A		repeat_region	-	['CC', 'CA']			intragenic	--	--	--		0	CC	CC	AC
Ca22chr1A_C_albicans_SC5314-1695329	in_298	1695329	dimorphic	C1_07730W_A		repeat_region	-	['GG', 'AA', 'GA']			intragenic	--	--	--		0	GG	AA	AG	GG	85	GA	181	AA	32
Ca22chr1A_C_albicans_SC5314-1695372	in_298	1695372	dimorphic	C1_07730W_A		repeat_region	-	['GG', 'AA', 'GA']			intragenic	--	--	--		0	GG	AG	AA	GG	276	GA	17	AA	5
Ca22chr1A_C_albicans_SC5314-1738996	in_298	1738996	dimorphic			intergenic		['AA', 'AG']									AA	AA	AG	GG	70	AG	206	AA	22
Ca22chr1A_C_albicans_SC5314-1795684	in_298	1795684	dimorphic	C1_08210C_A	MLT1	ORF	Verified	['GG', 'GA']	S/S	S	synonymous	Ser/Ser	agC/agT	S1447S		1606	GG	AG	GG	GG	245	GA	53	0	0
Ca22chr1A_C_albicans_SC5314-1795696	in_298	1795696	dimorphic	C1_08210C_A	MLT1	ORF	Verified	['GG', 'GA']	F/F	S	synonymous	Phe/Phe	ttC/ttT	F1443F		1606	GG	AG	GG	GG	258	GA	40	0	0
Ca22chr1A_C_albicans_SC5314-2141897	in_298	2141897	dimorphic			intergenic		['CC', 'AA', 'CA']									CC	AA	AC	CC	228	CA	61	AA	9
Ca22chr1A_C_albicans_SC5314-2273593	in_298	2273593	dimorphic	C1_10290W_A	GCA1	ORF	Verified	['AA', 'GG', 'AG']	I/V	NSC	missense	Val/Val,Ile/Val	Att/Gtt,Gtt/Gtt	V732V,I732V		946	AA	AG	GG	AA	251	AG	43	GG	4
Ca22chr1A_C_albicans_SC5314-2273610	in_298	2273610	dimorphic	C1_10290W_A	GCA1	ORF	Verified	['TT', 'TA']	A/A	S	synonymous	Ala/Ala	gcT/gcA	A737		946	TT	AT	TT	TT	283	TA	14	AA	1
Ca22chr1A_C_albicans_SC5314-2273633	in_298	2273633	dimorphic	C1_10290W_A	GCA1	ORF	Verified	['GG', 'AA', 'GA']	S/N	NSC	missense	Ser/Asn,Asn/Asn	aGc/aAc,aAc/aAc	S745N,N745N		946	GG	AG	AA	AA	164	GA	85	GG	49
Ca22chr1A_C_albicans_SC5314-2307936	in_298	2307936	dimorphic			intergenic		['GG', 'AA']									GG	GG	AA	GG	168	GA	94	AA	36
Ca22chr1A_C_albicans_SC5314-2307938	in_298	2307938	dimorphic			intergenic		['GG', 'GA']									GG	GG	AG	GG	229	GA	62	AA	7
Ca22chr1A_C_albicans_SC5314-2307947	in_298	2307947	dimorphic			intergenic		['GG', 'AA']									GG	GG	AA	GG	168	GA	94	AA	36
Ca22chr1A_C_albicans_SC5314-2307962	in_298	2307962	dimorphic			intergenic		['AA', 'GG']									AA	AA	GG	AA	221	AG	45	GG	32
Ca22chr1A_C_albicans_SC5314-2334244	in_298	2334244	dimorphic	C1_10550C_A	GCA2	ORF	Verified	['GG', 'GA']	V/V	S	synonymous	Val/Val	gtC/gtT	V466V		946	GG	GG	AG	GG	147	GA	117	AA	34
Ca22chr1A_C_albicans_SC5314-2334259	in_298	2334259	dimorphic	C1_10550C_A	GCA2	ORF	Verified	['TT', 'TA']	T/T	S	synonymous	Thr/Thr	acA/acT	T461T		946	TT	TT	AT	TT	95	TA	156	AA	47
Ca22chr1A_C_albicans_SC5314-2334280	in_298	2334280	dimorphic	C1_10550C_A	GCA2	ORF	Verified	['AA', 'AG']	I/I	S	synonymous	Ile/Ile	atT/atC	I454I		946	AA	AA	AG	AA	275	AG	23	0	0
Ca22chr1A_C_albicans_SC5314-2334286	in_298	2334286	dimorphic	C1_10550C_A	GCA2	ORF	Verified	['CC', 'CT']	E/E	S	synonymous	Glu/Glu	gaG/gaA	E452E		946	CC	CC	CT	CC	82	CT	174	TT	42
Ca22chr1A_C_albicans_SC5314-2334304	in_298	2334304	dimorphic	C1_10550C_A	GCA2	ORF	Verified	['CC', 'CT']	M/I	NSC	missense	Met/Ile	atG/atA	M446I		946	CC	CC	CT	CC	270	CT	28
Ca22chr1A_C_albicans_SC5314-2334306	in_298	2334306	dimorphic	C1_10550C_A	GCA2	ORF	Verified	['TT', 'TA']	M/L	NSC	missense	Met/Leu	Atg/Ttg	M446L		946	TT	TT	AT	TT	270	TA	28
Ca22chr1A_C_albicans_SC5314-2334310	in_298	2334310	dimorphic	C1_10550C_A	GCA2	ORF	Verified	['GG', 'GA']	N/N	S	synonymous	Asn/Asn	aaC/aaT	N444N		946	GG	GG	AG	GG	271	GA	27	0	0
Ca22chr1A_C_albicans_SC5314-2513308	in_298	2513308	dimorphic			intergenic		['AA', 'AG']									AA	AG	AA	AA	264	AG	26	GG	8
Ca22chr1A_C_albicans_SC5314-2513313	in_298	2513313	dimorphic			intergenic		['AA', 'AG']									AA	AG	AA	AA	268	AG	22	GG	8
Ca22chr1A_C_albicans_SC5314-2802053	in_298	2802053	dimorphic	C1_12860C_A		ORF	Uncharacterized	['TT', 'TC']	Q/Q	S	synonymous	Gln/Gln	caA/caG	Q56Q		479	TT	CT	TT	TT	250	TC	46	CC	2
Ca22chr1A_C_albicans_SC5314-2802057	in_298	2802057	dimorphic	C1_12860C_A		ORF	Uncharacterized	['TT', 'TC']	H/R	NSNC	missense	His/Arg	cAc/cGc	H55R		479	TT	CT	TT	TT	156	TC	74	CC	68
Ca22chr1A_C_albicans_SC5314-2802060	in_298	2802060	dimorphic	C1_12860C_A		ORF	Uncharacterized	['GG', 'GA']	S/L	NSNC	missense	Ser/Leu	tCa/tTa	S54L		479	GG	AG	GG	GG	251	GA	45	AA	2
Ca22chr1A_C_albicans_SC5314-2802063	in_298	2802063	dimorphic	C1_12860C_A		ORF	Uncharacterized	['TT', 'TC']	Y/C	NSNC	missense	Tyr/Cys	tAc/tGc	Y53C		479	TT	CT	TT	TT	253	TC	43	CC	2
Ca22chr1A_C_albicans_SC5314-2802075	in_298	2802075	dimorphic	C1_12860C_A		ORF	Uncharacterized	['AA', 'AT']	I/N	NSNC	missense	Ile/Asn	aTt/aAt	I49N		479	AA	AT	AA	AA	261	AT	35	TT	2
Ca22chr1A_C_albicans_SC5314-2802292	not_298	2802292	dimorphic			intergenic		['CC', 'CT']									CC	CC	CT
Ca22chr1A_C_albicans_SC5314-2802303	in_298	2802303	dimorphic			intergenic		['GG', 'CC', 'GC']									GG	CC	CG	GG	178	GC	75	CC	45
Ca22chr1A_C_albicans_SC5314-2802310	in_298	2802310	dimorphic	C1_12870C_A		ORF	Uncharacterized	['GG', 'AA', 'GA']	Q/*	NSST	stop_gained	Ter/Ter,Gln/Ter	Caa/Taa,Taa/Taa	*215*,Q215*		215	GG	AA	AG	GG	177	GA	76	AA	45
Ca22chr1A_C_albicans_SC5314-2802311	in_298	2802311	dimorphic	C1_12870C_A		ORF	Uncharacterized	['GG', 'GA']	H/H	S	synonymous	His/His	caC/caT	H214H		215	GG	GG	AG	GG	287	GA	9	AA	2
Ca22chr1A_C_albicans_SC5314-2802313	in_298	2802313	dimorphic	C1_12870C_A		ORF	Uncharacterized	['GG', 'AA', 'GA']	H/Y	NSC	missense	Tyr/Tyr,His/Tyr	Cac/Tac,Tac/Tac	Y214Y,H214Y		215	GG	AA	AG	GG	177	GA	76	AA	45
Ca22chr1A_C_albicans_SC5314-2802319	in_298	2802319	dimorphic	C1_12870C_A		ORF	Uncharacterized	['CC', 'TT', 'TC']	I/V	NSC	missense	Val/Val,Ile/Val	Atc/Gtc,Gtc/Gtc	V212V,I212V		215	TT	CC	CT	TT	177	TC	76	CC	45
Ca22chr1A_C_albicans_SC5314-2802338	in_298	2802338	dimorphic	C1_12870C_A		ORF	Uncharacterized	['GG', 'GA']	N/N	S	synonymous	Asn/Asn	aaC/aaT	N205N		215	GG	GG	AG	GG	123	GA	140	AA	35
Ca22chr1A_C_albicans_SC5314-2802343	in_298	2802343	dimorphic	C1_12870C_A		ORF	Uncharacterized	['CC', 'CG']	E/Q	NSC	missense	Glu/Gln	Gaa/Caa	E204Q		215	CC	CC	CG	CC	288	CG	9	GG	1
Ca22chr1A_C_albicans_SC5314-2807887	in_298	2807887	dimorphic	C1_12900W_A		ORF	Uncharacterized	['TT', 'TA']	S/T	NSC	missense	Ser/Thr	Tca/Aca	S37T		723	TT	TT	AT	TT	187	TA	79	AA	32
Ca22chr1A_C_albicans_SC5314-2807892	in_298	2807892	dimorphic	C1_12900W_A		ORF	Uncharacterized	['TT', 'TC']	I/I	S	synonymous	Ile/Ile	atT/atC	I38		723	TT	TT	CT	TT	188	TC	78	CC	32
Ca22chr1A_C_albicans_SC5314-2807904	in_298	2807904	dimorphic	C1_12900W_A		ORF	Uncharacterized	['AA', 'GG', 'AG']	K/K	S	synonymous	Lys/Lys	aaG/aaG,aaA/aaG	K42K,K42		723	AA	GG	AG	AA	198	AG	48	GG	52
Ca22chr1A_C_albicans_SC5314-2807905	in_298	2807905	dimorphic	C1_12900W_A		ORF	Uncharacterized	['AA', 'GG', 'AG']	I/V	NSC	missense	Val/Val,Ile/Val	Atc/Gtc,Gtc/Gtc	I43V,V43V		723	AA	GG	AG	AA	198	AG	48	GG	52
Ca22chr1A_C_albicans_SC5314-2807910	in_298	2807910	dimorphic	C1_12900W_A		ORF	Uncharacterized	['CC', 'TT', 'TC']	T/T	S	synonymous	Thr/Thr	acC/acC,acT/acC	T44T,T44		723	TT	CC	CT	TT	198	TC	48	CC	52
Ca22chr1A_C_albicans_SC5314-2807911	in_298	2807911	dimorphic	C1_12900W_A		ORF	Uncharacterized	['GG', 'CC', 'GC']	D/H	NSNC	missense	Asp/His,His/His	Cac/Cac,Gac/Cac	D45H,H45H		723	GG	CC	CG	GG	197	GC	49	CC	52
Ca22chr1A_C_albicans_SC5314-2807913	in_298	2807913	dimorphic	C1_12900W_A		ORF	Uncharacterized	['CC', 'AA', 'CA']	D/E	NSC	missense	Asp/Glu,Glu/Glu	gaC/gaA,gaA/gaA	E45E,D45E		723	CC	AA	AC	CC	198	CA	48	AA	52
Ca22chr1A_C_albicans_SC5314-2807925	in_298	2807925	dimorphic	C1_12900W_A		ORF	Uncharacterized	['AA', 'AC']	K/N	NSNC	missense	Lys/Asn	aaA/aaC	K49N		723	AA	AA	AC	AA	288	AC	10
Ca22chr1A_C_albicans_SC5314-2807926	in_298	2807926	dimorphic	C1_12900W_A		ORF	Uncharacterized	['GG', 'AA', 'GA']	G/S	NSNC	missense	Gly/Ser,Ser/Ser	Ggt/Agt,Agt/Agt	S50S,G50S		723	GG	AA	AG	GG	232	GA	41	AA	25
Ca22chr1A_C_albicans_SC5314-2807937	in_298	2807937	dimorphic	C1_12900W_A		ORF	Uncharacterized	['AA', 'GG', 'AG']	T/T	S	synonymous	Thr/Thr	acG/acG,acA/acG	T53T,T53		723	AA	GG	AG	GG	144	AG	31	AA	123
Ca22chr1A_C_albicans_SC5314-2808072	in_298	2808072	dimorphic	C1_12900W_A		ORF	Uncharacterized	['TT', 'TC']	N/N	S	synonymous	Asn/Asn	aaT/aaC	N98		723	TT	CT	TT	TT	166	TC	95	CC	37
Ca22chr1A_C_albicans_SC5314-2808078	in_298	2808078	dimorphic	C1_12900W_A		ORF	Uncharacterized	['TT', 'TA']	V/V	S	synonymous	Val/Val	gtT/gtA	V100		723	TT	AT	TT	TT	129	TA	111	AA	58
Ca22chr1A_C_albicans_SC5314-2808081	in_298	2808081	dimorphic	C1_12900W_A		ORF	Uncharacterized	['AA', 'AG']	R/R	S	synonymous	Arg/Arg	agA/agG	R101		723	AA	AG	AA	AA	131	AG	109	GG	58
Ca22chr1A_C_albicans_SC5314-3072341	in_298	3072341	dimorphic			intergenic		['GG', 'GA']									GG	AG	GG	GG	297	GA	1	0	0
Ca22chr1A_C_albicans_SC5314-3149514	in_298	3149514	dimorphic	C1_14290C_A	MDG1	exon	Verified	['CC', 'TT', 'CT']	L/L	S	synonymous	Leu/Leu	ttG/ttA,ttA/ttA	L120L		660	CC	TT	CT	CC	218	CT	25	TT	55
Ca22chr2A_C_albicans_SC5314-3436	in_298	3436	dimorphic			intergenic		['CC', 'TT', 'CT']									CC	TT	CT	CC	274	CT	24	0	0
Ca22chr2A_C_albicans_SC5314-3635	in_298	3635	dimorphic			intergenic		['CC', 'CT']									CC	CT	CC	CC	223	CT	22	TT	53
Ca22chr2A_C_albicans_SC5314-216628	in_298	216628	dimorphic			intergenic		['CC', 'CT']									CC	CC	CT	TT	155	CT	41	CC	102
Ca22chr2A_C_albicans_SC5314-318010	in_298	318010	dimorphic			intergenic		['AA', 'TT', 'AT']									AA	AT	TT	AA	251	AT	29	TT	18
Ca22chr2A_C_albicans_SC5314-373825	not_298	373825	dimorphic			intergenic		['AA', 'GG', 'AG']									AA	AG	GG
Ca22chr2A_C_albicans_SC5314-373832	not_298	373832	dimorphic			intergenic		['AA', 'GG', 'AG']									AA	AG	GG
Ca22chr2A_C_albicans_SC5314-526390	in_298	526390	dimorphic	C2_02600C_A	FGR22	ORF	Verified	['CC', 'TT', 'CT']	W/*	NSST	synonymous	Trp/Trp	tgA/tgA,tgG/tgA	W7W		295	CC	CT	TT	CC	253	CT	42	TT	3
Ca22chr2A_C_albicans_SC5314-614179	in_298	614179	dimorphic	C2_03040W_A	PLC2	ORF	Verified	['CC', 'AA', 'CA']	V/V	S	synonymous	Val/Val	gtC/gtA,gtA/gtA	V69V,V69		295	CC	AA	AC	CC	232	CA	59	AA	7
Ca22chr2A_C_albicans_SC5314-622888	in_298	622888	dimorphic			intergenic		['GG', 'TG', 'TT']									TT	GG	GT	TT	169	TG	97	GG	32
Ca22chr2A_C_albicans_SC5314-655337	in_298	655337	dimorphic			intergenic		['GG', 'AA']									GG	AA	GG	GG	278	GA	15	AA	5
Ca22chr2A_C_albicans_SC5314-764309	in_298	764309	dimorphic	C2_03610W_A	FMO2	ORF	Uncharacterized	['TT', 'TC']	I/I	S	synonymous	Ile/Ile	atT/atC	I306		552	TT	CT	TT	TT	295	TC	3	0	0
Ca22chr2A_C_albicans_SC5314-767227	in_298	767227	dimorphic	C2_03620W_A	IFK2	ORF	Uncharacterized	['GG', 'GA']	G/G	S	synonymous	Gly/Gly	ggG/ggA	G229		552	GG	AG	GG	GG	293	GA	5	0	0
Ca22chr2A_C_albicans_SC5314-767230	in_298	767230	dimorphic	C2_03620W_A	IFK2	ORF	Uncharacterized	['TT', 'TC']	C/C	S	synonymous	Cys/Cys	tgT/tgC	C230		552	TT	CT	TT	TT	291	TC	7	0	0
Ca22chr2A_C_albicans_SC5314-767236	in_298	767236	dimorphic	C2_03620W_A	IFK2	ORF	Uncharacterized	['AA', 'TT', 'TA']	A/A	S	synonymous	Ala/Ala	gcA/gcA,gcT/gcA	A232A,A232		552	TT	AT	AA	TT	157	TA	36	AA	105
Ca22chr2A_C_albicans_SC5314-767243	in_298	767243	dimorphic	C2_03620W_A	IFK2	ORF	Uncharacterized	['AA', 'GG', 'AG']	T/A	NSNC	missense	Ala/Ala,Thr/Ala	Act/Gct,Gct/Gct	A235A,T235A		552	AA	AG	GG	AA	157	AG	44	GG	97
Ca22chr2A_C_albicans_SC5314-767254	in_298	767254	dimorphic	C2_03620W_A	IFK2	ORF	Uncharacterized	['GG', 'TT', 'GT']	A/A	S	synonymous	Ala/Ala	gcG/gcT,gcT/gcT	A238A,A238		552	GG	GT	TT	GG	161	GT	62	TT	75
Ca22chr2A_C_albicans_SC5314-767257	in_298	767257	dimorphic	C2_03620W_A	IFK2	ORF	Uncharacterized	['AA', 'GG', 'AG']	L/L	S	synonymous	Leu/Leu	ttA/ttG,ttG/ttG	L239,L239L		552	AA	AG	GG	AA	162	AG	61	GG	75
Ca22chr2A_C_albicans_SC5314-905803	in_298	905803	dimorphic			intergenic		['AA', 'CC', 'AC']									AA	AC	CC	AA	141	AC	150	CC	7
Ca22chr2A_C_albicans_SC5314-934834	in_298	934834	dimorphic			intergenic		['AA', 'TT']									AA	AA	TT	AA	139	AT	144	TT	15
Ca22chr2A_C_albicans_SC5314-1158185	in_298	1158185	dimorphic	C2_05660W_A	PNG2	ORF	Verified	['CC', 'CG']	H/D	NSNC	missense	His/Asp	Cat/Gat	H402D		983	CC	CC	CG	CC	278	CG	13	GG	7
Ca22chr2A_C_albicans_SC5314-1158187	in_298	1158187	dimorphic	C2_05660W_A	PNG2	ORF	Verified	['TT', 'TA']	H/Q	NSNC	missense	His/Gln	caT/caA	H402Q		983	TT	TT	AT	TT	279	TA	13	AA	6
Ca22chr2A_C_albicans_SC5314-1158190	in_298	1158190	dimorphic	C2_05660W_A	PNG2	ORF	Verified	['TT', 'TA']	P/P	S	synonymous	Pro/Pro	ccT/ccA	P403		983	TT	TT	AT	TT	280	TA	12	AA	6
Ca22chr2A_C_albicans_SC5314-1158193	in_298	1158193	dimorphic	C2_05660W_A	PNG2	ORF	Verified	['AA', 'AT']	P/P	S	synonymous	Pro/Pro	ccA/ccT	P404		983	AA	AA	AT	AA	280	AT	12	TT	6
Ca22chr2A_C_albicans_SC5314-1158232	in_298	1158232	dimorphic	C2_05660W_A	PNG2	ORF	Verified	['CC', 'TT', 'CT']	H/H	S	synonymous	His/His	caC/caT,caT/caT	H417,H417H		983	CC	CT	TT	CC	211	CT	53	TT	34
Ca22chr2A_C_albicans_SC5314-1158268	in_298	1158268	dimorphic	C2_05660W_A	PNG2	ORF	Verified	['CC', 'TT', 'CT']	H/H	S	synonymous	His/His	caC/caT,caT/caT	H429H,H429		983	CC	CT	TT	CC	272	CT	15	TT	11
Ca22chr2A_C_albicans_SC5314-1826011	in_298	1826011	dimorphic	C2_08980C_A	PGA55	ORF	Uncharacterized	['GG', 'TT', 'GT']	S/S	S	synonymous	Ser/Ser	tcC/tcA,tcA/tcA	S690S		1404	GG	GT	TT	GG	279	GT	16	TT	3
Ca22chr2A_C_albicans_SC5314-1826014	in_298	1826014	dimorphic	C2_08980C_A	PGA55	ORF	Uncharacterized	['AA', 'TT', 'AT']	S/S	S	synonymous	Ser/Ser	tcA/tcA,tcT/tcA	S689S		1404	AA	AT	TT	AA	280	AT	15	TT	3
Ca22chr2A_C_albicans_SC5314-1826017	in_298	1826017	dimorphic	C2_08980C_A	PGA55	ORF	Uncharacterized	['GG', 'AA', 'GA']	S/S	S	synonymous	Ser/Ser	agT/agT,agC/agT	S688S		1404	GG	AG	AA	GG	280	GA	15	AA	3
Ca22chr2A_C_albicans_SC5314-1826020	in_298	1826020	dimorphic	C2_08980C_A	PGA55	ORF	Uncharacterized	['GG', 'AA', 'GA']	V/V	S	synonymous	Val/Val	gtC/gtT,gtT/gtT	V687V		1404	GG	AG	AA	GG	288	GA	8	AA	2
Ca22chr2A_C_albicans_SC5314-1867167	in_298	1867167	dimorphic	C2_09130C_A	IFF6	ORF	Verified	['GG', 'GA']	A/A	S	synonymous	Ala/Ala	gcC/gcT	A649A		1085	GG	GG	AG	GG	256	GA	37	AA	5
Ca22chr2A_C_albicans_SC5314-1867170	in_298	1867170	dimorphic	C2_09130C_A	IFF6	ORF	Verified	['TT', 'TA']	G/G	S	synonymous	Gly/Gly	ggA/ggT	G648G		1085	TT	TT	AT	TT	127	TA	129	AA	42
Ca22chr2A_C_albicans_SC5314-1867245	in_298	1867245	dimorphic	C2_09130C_A	IFF6	ORF	Verified	['GG', 'GA']	T/T	S	synonymous	Thr/Thr	acC/acT	T623T		1085	GG	GG	AG	GG	293	GA	5	0	0
Ca22chr2A_C_albicans_SC5314-1867250	in_298	1867250	dimorphic	C2_09130C_A	IFF6	ORF	Verified	['CC', 'CT']	E/K	NSC	missense	Glu/Lys	Gaa/Aaa	E622K		1085	CC	CC	CT	CC	289	CT	9
Ca22chr2A_C_albicans_SC5314-1867255	in_298	1867255	dimorphic	C2_09130C_A	IFF6	ORF	Verified	['AA', 'AT']	V/D	NSNC	missense	Val/Asp	gTt/gAt	V620D		1085	AA	AA	AT	AA	294	AT	4
Ca22chr2A_C_albicans_SC5314-1867260	in_298	1867260	dimorphic	C2_09130C_A	IFF6	ORF	Verified	['GG', 'GA']	S/S	S	synonymous	Ser/Ser	tcC/tcT	S618S		1085	GG	GG	AG	GG	271	GA	25	AA	2
Ca22chr2A_C_albicans_SC5314-1867269	in_298	1867269	dimorphic	C2_09130C_A	IFF6	ORF	Verified	['AA', 'AT']	T/T	S	synonymous	Thr/Thr	acT/acA	T615T		1085	AA	AA	AT	AA	290	AT	8	0	0
Ca22chr2A_C_albicans_SC5314-1867276	in_298	1867276	dimorphic	C2_09130C_A	IFF6	ORF	Verified	['TT', 'TC']	D/G	NSNC	missense	Asp/Gly	gAt/gGt	D613G		1085	TT	TT	CT	TT	267	TC	29	CC	2
Ca22chr2A_C_albicans_SC5314-1867281	in_298	1867281	dimorphic	C2_09130C_A	IFF6	ORF	Verified	['GG', 'GA']	N/N	S	synonymous	Asn/Asn	aaC/aaT	N611N		1085	GG	GG	AG	GG	289	GA	9	0	0
Ca22chr2A_C_albicans_SC5314-1867299	in_298	1867299	dimorphic	C2_09130C_A	IFF6	ORF	Verified	['GG', 'GA']	S/S	S	synonymous	Ser/Ser	tcC/tcT	S605S		1085	GG	GG	AG	GG	267	GA	29	AA	2
Ca22chr2A_C_albicans_SC5314-1867314	in_298	1867314	dimorphic	C2_09130C_A	IFF6	ORF	Verified	['TT', 'TC']	G/G	S	synonymous	Gly/Gly	ggA/ggG	G600G		1085	TT	TT	CT	TT	268	TC	28	CC	2
Ca22chr2A_C_albicans_SC5314-2086594	in_298	2086594	dimorphic			intergenic		['GG', 'AA', 'GA']									GG	AA	AG	GG	69	GA	204	AA	25
Ca22chr2A_C_albicans_SC5314-2086608	in_298	2086608	dimorphic			intergenic		['AA', 'TT', 'AT']									AA	TT	AT	AA	169	AT	124	TT	5
Ca22chr2A_C_albicans_SC5314-2086610	not_298	2086610	dimorphic			intergenic		['AA', 'TT', 'AT']									AA	TT	AT
Ca22chr2A_C_albicans_SC5314-2086630	in_298	2086630	dimorphic			intergenic		['CC', 'TT', 'CT']									CC	TT	CT	CC	236	CT	58	TT	4
Ca22chr2A_C_albicans_SC5314-2086726	in_298	2086726	dimorphic			intergenic		['CC', 'TT', 'TC']									TT	CC	CT	CC	96	TC	115	TT	87
Ca22chr2A_C_albicans_SC5314-2086764	in_298	2086764	dimorphic			intergenic		['CC', 'TT', 'TC']									TT	CC	CT	CC	122	TC	111	TT	65
Ca22chr2A_C_albicans_SC5314-2087004	in_298	2087004	dimorphic			intergenic		['AA', 'TT', 'TA']									TT	AT	AA	TT	242	TA	16	AA	40
Ca22chr2A_C_albicans_SC5314-2087010	in_298	2087010	dimorphic			intergenic		['GG', 'CC', 'GC']									GG	CG	CC	GG	235	GC	21	CC	42
Ca22chr2A_C_albicans_SC5314-2141371	in_298	2141371	dimorphic			intergenic		['CC', 'AA']									CC	CC	AA	CC	292	CA	1	AA	5
Ca22chr2A_C_albicans_SC5314-2141375	in_298	2141375	dimorphic			intergenic		['CC', 'TT']									CC	CC	TT	CC	290	CT	2	TT	6
Ca22chr2A_C_albicans_SC5314-2141385	in_298	2141385	dimorphic			intergenic		['AA', 'TT']									TT	TT	AA	TT	290	TA	2	AA	6
Ca22chr2A_C_albicans_SC5314-2141399	in_298	2141399	dimorphic			intergenic		['AA', 'GG']									AA	AA	GG	AA	288	AG	4	GG	6
Ca22chr2A_C_albicans_SC5314-2141416	in_298	2141416	dimorphic			intergenic		['CC', 'AA']									CC	CC	AA	CC	265	CA	13	AA	20
Ca22chr2A_C_albicans_SC5314-2141418	in_298	2141418	dimorphic			intergenic		['CC', 'AA']									CC	CC	AA	CC	287	CA	6	AA	5
Ca22chr2A_C_albicans_SC5314-2141806	in_298	2141806	dimorphic	C2_10380W_A		repeat_region	-	['CC', 'GG', 'CG']			intergenic	--	--	--		0	CC	GG	CG	CC	273	CG	25	0	0
Ca22chr2A_C_albicans_SC5314-2141810	in_298	2141810	dimorphic	C2_10380W_A		repeat_region	-	['CC', 'TT', 'CT']			intergenic	--	--	--		0	CC	TT	CT	CC	283	CT	15	0	0
Ca22chr2A_C_albicans_SC5314-2142301	in_298	2142301	dimorphic	C2_10380W_A		repeat_region	-	['AA', 'TT', 'TA']			intergenic	--	--	--		0	TT	AT	AA	TT	286	TA	12	0	0
Ca22chr2A_C_albicans_SC5314-2142626	in_298	2142626	dimorphic	C2_10380W_A		repeat_region	-	['CC', 'CT']			intergenic	--	--	--		0	CC	CT	CC	CC	277	CT	16	TT	5
Ca22chr2A_C_albicans_SC5314-2144016	in_298	2144016	dimorphic	C2_10380W_A		repeat_region	-	['AA', 'CC', 'AC']			intergenic	--	--	--		0	AA	AC	CC	AA	274	AC	23	CC	1
Ca22chr2A_C_albicans_SC5314-2145004	in_298	2145004	dimorphic	C2_10380W_A		repeat_region	-	['AA', 'GG', 'AG']			intergenic	--	--	--		0	AA	AG	GG	GG	39	AG	246	AA	13
Ca22chr2A_C_albicans_SC5314-2145707	in_298	2145707	dimorphic	C2_10380W_A		repeat_region	-	['GG', 'AA', 'GA']			intergenic	--	--	--		0	GG	AG	AA	AA	83	GA	186	GG	29
Ca22chr2A_C_albicans_SC5314-2145836	in_298	2145836	dimorphic	C2_10380W_A		repeat_region	-	['AA', 'GG', 'AG']			intergenic	--	--	--		0	AA	GG	AG	AA	105	AG	170	GG	23
Ca22chr2A_C_albicans_SC5314-2146086	in_298	2146086	dimorphic	C2_10380W_A		repeat_region	-	['TT', 'TC']			intergenic	--	--	--		0	TT	TT	CT	TT	70	TC	195	CC	33
Ca22chr2A_C_albicans_SC5314-2146089	in_298	2146089	dimorphic	C2_10380W_A		repeat_region	-	['TT', 'TC']			intergenic	--	--	--		0	TT	TT	CT	TT	294	TC	4	0	0
Ca22chr2A_C_albicans_SC5314-2146092	in_298	2146092	dimorphic	C2_10380W_A		repeat_region	-	['CC', 'TT', 'TC']			intergenic	--	--	--		0	TT	CC	CT	TT	64	TC	207	CC	27
Ca22chr2A_C_albicans_SC5314-2146099	in_298	2146099	dimorphic	C2_10380W_A		repeat_region	-	['AA', 'TT', 'AT']			intergenic	--	--	--		0	AA	TT	AT	AA	43	AT	230	TT	25
Ca22chr2A_C_albicans_SC5314-2146101	in_298	2146101	dimorphic	C2_10380W_A		repeat_region	-	['GG', 'AA', 'GA']			intergenic	--	--	--		0	GG	AA	AG	GG	54	GA	218	AA	26
Ca22chr2A_C_albicans_SC5314-2146227	in_298	2146227	dimorphic	C2_10380W_A		repeat_region	-	['AA', 'GG', 'AG']			intergenic	--	--	--		0	AA	GG	AG	AA	203	AG	88	GG	7
Ca22chr2A_C_albicans_SC5314-2146232	in_298	2146232	dimorphic	C2_10380W_A		repeat_region	-	['GG', 'AA', 'GA']			intergenic	--	--	--		0	GG	AA	AG	GG	197	GA	90	AA	11
Ca22chr2A_C_albicans_SC5314-2146398	in_298	2146398	dimorphic	C2_10380W_A		repeat_region	-	['AA', 'GG']			intergenic	--	--	--		0	AA	GG	AA	AA	183	AG	69	GG	46
Ca22chr2A_C_albicans_SC5314-2146405	in_298	2146405	dimorphic	C2_10380W_A		repeat_region	-	['AA', 'TT']			intergenic	--	--	--		0	AA	TT	AA	AA	258	AT	37	TT	3
Ca22chr2A_C_albicans_SC5314-2146461	in_298	2146461	dimorphic	C2_10380W_A		repeat_region	-	['AA', 'AC']			intergenic	--	--	--		0	AA	AA	AC	AA	158	AC	122	CC	18
Ca22chr2A_C_albicans_SC5314-2146472	in_298	2146472	dimorphic	C2_10380W_A		repeat_region	-	['CC', 'CT']			intergenic	--	--	--		0	CC	CC	CT	CC	180	CT	110	TT	8
Ca22chr2A_C_albicans_SC5314-2146492	not_298	2146492	dimorphic	C2_10380W_A		repeat_region	-	['GG', 'GA']			intergenic	--	--	--		0	GG	GG	AG
Ca22chr2A_C_albicans_SC5314-2146548	in_298	2146548	dimorphic	C2_10380W_A		repeat_region	-	['CC', 'CT']			intergenic	--	--	--		0	CC	CT	CC	CC	228	CT	70	0	0
Ca22chr2A_C_albicans_SC5314-2146562	in_298	2146562	dimorphic	C2_10380W_A		repeat_region	-	['CC', 'CT']			intergenic	--	--	--		0	CC	CT	CC	CC	273	CT	25	0	0
Ca22chr2A_C_albicans_SC5314-2146563	in_298	2146563	dimorphic	C2_10380W_A		repeat_region	-	['TG', 'TT']			intergenic	--	--	--		0	TT	GT	TT	TT	273	TG	25	0	0
Ca22chr2A_C_albicans_SC5314-2146567	in_298	2146567	dimorphic	C2_10380W_A		repeat_region	-	['AA', 'AC']			intergenic	--	--	--		0	AA	AC	AA	AA	275	AC	23	0	0
Ca22chr2A_C_albicans_SC5314-2146568	in_298	2146568	dimorphic	C2_10380W_A		repeat_region	-	['TT', 'TC']			intergenic	--	--	--		0	TT	CT	TT	TT	278	TC	20	0	0
Ca22chr2A_C_albicans_SC5314-2146570	in_298	2146570	dimorphic	C2_10380W_A		repeat_region	-	['TT', 'TC']			intergenic	--	--	--		0	TT	CT	TT	TT	275	TC	23	0	0
Ca22chr2A_C_albicans_SC5314-2146572	in_298	2146572	dimorphic	C2_10380W_A		repeat_region	-	['TT', 'TC']			intergenic	--	--	--		0	TT	CT	TT	TT	276	TC	22	0	0
Ca22chr2A_C_albicans_SC5314-2146724	not_298	2146724	dimorphic	C2_10380W_A		repeat_region	-	['GG', 'GT']			intergenic	--	--	--		0	GG	GG	GT
Ca22chr2A_C_albicans_SC5314-2146730	in_298	2146730	dimorphic	C2_10380W_A		repeat_region	-	['CC', 'CT']			intergenic	--	--	--		0	CC	CC	CT	CC	294	CT	4	0	0
Ca22chr2A_C_albicans_SC5314-2146750	in_298	2146750	dimorphic	C2_10380W_A		repeat_region	-	['TT', 'TA']			intergenic	--	--	--		0	TT	TT	AT	TT	284	TA	14	0	0
Ca22chr2A_C_albicans_SC5314-2146752	not_298	2146752	dimorphic	C2_10380W_A		repeat_region	-	['CC', 'CG']			intergenic	--	--	--		0	CC	CC	CG
Ca22chr2A_C_albicans_SC5314-2146764	in_298	2146764	dimorphic	C2_10380W_A		repeat_region	-	['TT', 'TC']			intergenic	--	--	--		0	TT	TT	CT	TT	275	TC	23	0	0
Ca22chr2A_C_albicans_SC5314-2146892	in_298	2146892	dimorphic	C2_10380W_A		repeat_region	-	['AA', 'GG', 'AG']			intergenic	--	--	--		0	AA	AG	GG	AA	193	AG	104	GG	1
Ca22chr2A_C_albicans_SC5314-2147086	not_298	2147086	dimorphic	C2_10380W_A		repeat_region	-	['CC', 'TT', 'TC']			intergenic	--	--	--		0	TT	CT	CC
Ca22chr2A_C_albicans_SC5314-2147398	in_298	2147398	dimorphic	C2_10380W_A		repeat_region	-	['CC', 'TT', 'TC']			intergenic	--	--	--		0	TT	CC	CT	TT	129	TC	156	CC	13
Ca22chr2A_C_albicans_SC5314-2147488	in_298	2147488	dimorphic	C2_10380W_A		repeat_region	-	['CC', 'CA']			intergenic	--	--	--		0	CC	CC	AC	CC	232	CA	65	AA	1
Ca22chr2A_C_albicans_SC5314-2147507	in_298	2147507	dimorphic	C2_10380W_A		repeat_region	-	['TT', 'TA']			intergenic	--	--	--		0	TT	TT	AT	TT	234	TA	60	AA	4
Ca22chr2A_C_albicans_SC5314-2148687	not_298	2148687	dimorphic	C2_10380W_A		repeat_region	-	['GG', 'GA']			intergenic	--	--	--		0	GG	GG	AG
Ca22chr2A_C_albicans_SC5314-2148724	in_298	2148724	dimorphic	C2_10380W_A		repeat_region	-	['TT', 'TC']			intergenic	--	--	--		0	TT	TT	CT	TT	183	TC	104	CC	11
Ca22chr2A_C_albicans_SC5314-2149051	in_298	2149051	dimorphic	C2_10380W_A		repeat_region	-	['TG', 'TT']			intergenic	--	--	--		0	TT	GT	TT	TT	244	TG	51	GG	3
Ca22chr2A_C_albicans_SC5314-2149469	not_298	2149469	dimorphic	C2_10380W_A		repeat_region	-	['CC', 'TT', 'TC']			intergenic	--	--	--		0	TT	CT	CC
Ca22chr2A_C_albicans_SC5314-2149493	not_298	2149493	dimorphic	C2_10380W_A		repeat_region	-	['CC', 'CT']			intergenic	--	--	--		0	CC	CC	CT
Ca22chr2A_C_albicans_SC5314-2149517	in_298	2149517	dimorphic	C2_10380W_A		repeat_region	-	['TT', 'TA']			intergenic	--	--	--		0	TT	TT	AT	TT	291	TA	7	0	0
Ca22chr2A_C_albicans_SC5314-2149524	in_298	2149524	dimorphic	C2_10380W_A		repeat_region	-	['AA', 'AG']			intergenic	--	--	--		0	AA	AA	AG	AA	194	AG	104	0	0
Ca22chr2A_C_albicans_SC5314-2149526	in_298	2149526	dimorphic	C2_10380W_A		repeat_region	-	['GG', 'GA']			intergenic	--	--	--		0	GG	GG	AG	GG	70	GA	228	0	0
Ca22chr2A_C_albicans_SC5314-2149529	not_298	2149529	dimorphic	C2_10380W_A		repeat_region	-	['GG', 'GA']			intergenic	--	--	--		0	GG	GG	AG
Ca22chr2A_C_albicans_SC5314-2149535	in_298	2149535	dimorphic	C2_10380W_A		repeat_region	-	['CC', 'TT', 'TC']			intergenic	--	--	--		0	TT	CC	CT	CC	2	TC	295	TT	1
Ca22chr2A_C_albicans_SC5314-2149536	in_298	2149536	dimorphic	C2_10380W_A		repeat_region	-	['GG', 'GC']			intergenic	--	--	--		0	GG	GG	CG	GG	128	GC	170	0	0
Ca22chr2A_C_albicans_SC5314-2149586	in_298	2149586	dimorphic	C2_10380W_A		repeat_region	-	['TT', 'TA']			intergenic	--	--	--		0	TT	TT	AT	TT	240	TA	57	AA	1
Ca22chr2A_C_albicans_SC5314-2149593	in_298	2149593	dimorphic	C2_10380W_A		repeat_region	-	['CC', 'GG', 'CG']			intergenic	--	--	--		0	CC	GG	CG	CC	282	CG	16	0	0
Ca22chr2A_C_albicans_SC5314-2149723	in_298	2149723	dimorphic	C2_10380W_A		repeat_region	-	['CC', 'CG']			intergenic	--	--	--		0	CC	CG	CC	CC	256	CG	42	0	0
Ca22chr2A_C_albicans_SC5314-2149732	not_298	2149732	dimorphic	C2_10380W_A		repeat_region	-	['TT', 'TC']			intergenic	--	--	--		0	TT	CT	TT
Ca22chr2A_C_albicans_SC5314-2149894	in_298	2149894	dimorphic	C2_10380W_A		repeat_region	-	['TT', 'TA']			intergenic	--	--	--		0	TT	AT	TT	TT	231	TA	67	0	0
Ca22chr2A_C_albicans_SC5314-2149911	in_298	2149911	dimorphic	C2_10380W_A		repeat_region	-	['TT', 'TA']			intergenic	--	--	--		0	TT	AT	TT	TT	288	TA	10	0	0
Ca22chr2A_C_albicans_SC5314-2150487	in_298	2150487	dimorphic	C2_10380W_A		repeat_region	-	['CC', 'TT', 'TC']			intergenic	--	--	--		0	TT	CC	CT	TT	284	TC	8	CC	6
Ca22chr2A_C_albicans_SC5314-2150488	not_298	2150488	dimorphic	C2_10380W_A		repeat_region	-	['GG', 'TG', 'TT']			intergenic	--	--	--		0	TT	GG	GT
Ca22chr2A_C_albicans_SC5314-2150670	not_298	2150670	dimorphic	C2_10380W_A		repeat_region	-	['GG', 'TT', 'GT']			intergenic	--	--	--		0	GG	TT	GT
Ca22chr2A_C_albicans_SC5314-2150720	in_298	2150720	dimorphic	C2_10380W_A		repeat_region	-	['GG', 'AA', 'GA']			intergenic	--	--	--		0	GG	AA	AG	GG	237	GA	19	AA	42
Ca22chr2A_C_albicans_SC5314-2150721	in_298	2150721	dimorphic	C2_10380W_A		repeat_region	-	['CC', 'CT']			intergenic	--	--	--		0	CC	CC	CT	CC	287	CT	10	TT	1
Ca22chr2A_C_albicans_SC5314-2150731	in_298	2150731	dimorphic	C2_10380W_A		repeat_region	-	['GG', 'CC']			intergenic	--	--	--		0	GG	CC	GG	GG	265	GC	7	CC	26
Ca22chr2A_C_albicans_SC5314-2150744	in_298	2150744	dimorphic	C2_10380W_A		repeat_region	-	['GG', 'AA', 'GA']			intergenic	--	--	--		0	GG	AA	AG	GG	267	GA	21	AA	10
Ca22chr2A_C_albicans_SC5314-2150749	in_298	2150749	dimorphic	C2_10380W_A		repeat_region	-	['GG', 'AA', 'GA']			intergenic	--	--	--		0	GG	AA	AG	GG	272	GA	16	AA	10
Ca22chr2A_C_albicans_SC5314-2150897	in_298	2150897	dimorphic	C2_10380W_A		repeat_region	-	['CC', 'CT']			intergenic	--	--	--		0	CC	CC	CT	CC	283	CT	14	TT	1
Ca22chr2A_C_albicans_SC5314-2151187	in_298	2151187	dimorphic	C2_10380W_A		repeat_region	-	['AA', 'TT', 'TA']			intergenic	--	--	--		0	TT	AA	AT	TT	204	TA	91	AA	3
Ca22chr2A_C_albicans_SC5314-2151195	in_298	2151195	dimorphic	C2_10380W_A		repeat_region	-	['GG', 'TT', 'GT']			intergenic	--	--	--		0	GG	TT	GT	GG	115	GT	171	TT	12
Ca22chr2A_C_albicans_SC5314-2153607	in_298	2153607	dimorphic	C2_10380W_A		repeat_region	-	['CC', 'TT', 'TC']			intergenic	--	--	--		0	TT	CT	CC	CC	66	TC	200	TT	32
Ca22chr2A_C_albicans_SC5314-2153612	not_298	2153612	dimorphic	C2_10380W_A		repeat_region	-	['GG', 'CC', 'GC']			intergenic	--	--	--		0	GG	CG	CC
Ca22chr2A_C_albicans_SC5314-2154910	in_298	2154910	dimorphic	C2_10380W_A		repeat_region	-	['CC', 'TT', 'TC']			intergenic	--	--	--		0	TT	CT	CC	TT	268	TC	22	CC	8
Ca22chr2A_C_albicans_SC5314-2154935	in_298	2154935	dimorphic	C2_10380W_A		repeat_region	-	['AA', 'AT']			intergenic	--	--	--		0	AA	AT	AA	TT	122	AT	123	AA	53
Ca22chr2A_C_albicans_SC5314-2154989	not_298	2154989	dimorphic	C2_10380W_A		repeat_region	-	['AA', 'GG', 'AG']			intergenic	--	--	--		0	AA	AG	GG
Ca22chr2A_C_albicans_SC5314-2154990	not_298	2154990	dimorphic	C2_10380W_A		repeat_region	-	['AA', 'TT', 'AT']			intergenic	--	--	--		0	AA	AT	TT
Ca22chr2A_C_albicans_SC5314-2227488	in_298	2227488	dimorphic	C2_10870W_A		ORF	Uncharacterized	['AA', 'AG']	P/P	S	synonymous	Pro/Pro	ccA/ccG	P58		389	AA	AG	AA	AA	111	AG	111	GG	76
Ca22chr2A_C_albicans_SC5314-2227524	in_298	2227524	dimorphic	C2_10870W_A		ORF	Uncharacterized	['GG', 'AA', 'GA']	E/E	S	synonymous	Glu/Glu	gaA/gaA,gaG/gaA	E70E,E70		389	GG	AG	AA	GG	163	GA	123	AA	12
Ca22chr2A_C_albicans_SC5314-2228385	in_298	2228385	dimorphic	C2_10870W_A		ORF	Uncharacterized	['GG', 'AA', 'GA']	V/V	S	synonymous	Val/Val	gtG/gtA,gtA/gtA	V357,V357V		389	GG	AG	AA	GG	248	GA	17	AA	33
Ca22chr2A_C_albicans_SC5314-2229564	in_298	2229564	dimorphic			intergenic		['TT', 'TC']									TT	CT	TT	TT	297	TC	1	0	0
Ca22chr2A_C_albicans_SC5314-2229739	not_298	2229739	dimorphic			intergenic		['AA', 'AC']									AA	AA	AC
Ca22chr3A_C_albicans_SC5314-10305	not_298	10305	dimorphic			intergenic		['GG', 'TG', 'TT']									TT	GT	GG
Ca22chr3A_C_albicans_SC5314-10439	in_298	10439	dimorphic			intergenic		['GG', 'CC', 'GC']									GG	CC	CG	GG	193	GC	20	CC	85
Ca22chr3A_C_albicans_SC5314-10447	in_298	10447	dimorphic			intergenic		['AA', 'AT']									AA	AA	AT	AA	296	AT	2	0	0
Ca22chr3A_C_albicans_SC5314-10474	in_298	10474	dimorphic			intergenic		['CC', 'CA']									CC	CC	AC	CC	261	CA	20	AA	17
Ca22chr3A_C_albicans_SC5314-10646	in_298	10646	dimorphic			intergenic		['GG', 'TT']									GG	TT	GG	GG	226	GT	50	TT	22
Ca22chr3A_C_albicans_SC5314-10685	not_298	10685	dimorphic			intergenic		['AA', 'GG']									AA	GG	AA
Ca22chr3A_C_albicans_SC5314-10773	in_298	10773	dimorphic			intergenic		['GG', 'AA']									GG	AA	GG	GG	124	GA	65	AA	109
Ca22chr3A_C_albicans_SC5314-10776	not_298	10776	dimorphic			intergenic		['GG', 'GC']									GG	CG	GG
Ca22chr3A_C_albicans_SC5314-10782	in_298	10782	dimorphic			intergenic		['CC', 'CT']									CC	CT	CC	CC	189	CT	63	TT	46
Ca22chr3A_C_albicans_SC5314-10790	in_298	10790	dimorphic			intergenic		['CC', 'CA']									CC	AC	CC	CC	178	CA	38	AA	82
Ca22chr3A_C_albicans_SC5314-10794	not_298	10794	dimorphic			intergenic		['TG', 'TT']									TT	GT	TT
Ca22chr3A_C_albicans_SC5314-10799	in_298	10799	dimorphic			intergenic		['TT', 'TA']									TT	AT	TT	TT	249	TA	24	AA	25
Ca22chr3A_C_albicans_SC5314-10801	in_298	10801	dimorphic			intergenic		['GG', 'GA']									GG	AG	GG	GG	250	GA	23	AA	25
Ca22chr3A_C_albicans_SC5314-10831	in_298	10831	dimorphic			intergenic		['TT', 'TA']									TT	AT	TT	TT	294	TA	2	AA	2
Ca22chr3A_C_albicans_SC5314-10845	in_298	10845	dimorphic			intergenic		['GG', 'TT']									TT	GG	TT	TT	245	TG	4	GG	49
Ca22chr3A_C_albicans_SC5314-10846	in_298	10846	dimorphic			intergenic		['GG', 'AA']									GG	AA	GG	GG	245	GA	4	AA	49
Ca22chr3A_C_albicans_SC5314-10850	in_298	10850	dimorphic			intergenic		['TG', 'TT']									TT	GT	TT	TT	294	TG	3	GG	1
Ca22chr3A_C_albicans_SC5314-10856	in_298	10856	dimorphic			intergenic		['AA', 'AT']									AA	AT	AA	AA	286	AT	8	TT	4
Ca22chr3A_C_albicans_SC5314-10857	in_298	10857	dimorphic			intergenic		['TT', 'TC']									TT	CT	TT	TT	249	TC	15	CC	34
Ca22chr3A_C_albicans_SC5314-10869	in_298	10869	dimorphic			intergenic		['TT', 'TA']									TT	AT	TT	TT	284	TA	6	AA	8
Ca22chr3A_C_albicans_SC5314-10958	in_298	10958	dimorphic			intergenic		['GG', 'GA']									GG	GG	AG	GG	294	GA	2	AA	2
Ca22chr3A_C_albicans_SC5314-10966	in_298	10966	dimorphic			intergenic		['CC', 'CT']									CC	CC	CT	CC	278	CT	11	TT	9
Ca22chr3A_C_albicans_SC5314-230503	in_298	230503	dimorphic			intergenic		['CC', 'TT', 'CT']									CC	TT	CT	TT	168	CT	103	CC	27
Ca22chr3A_C_albicans_SC5314-270593	in_298	270593	dimorphic	C3_01260C_A		ORF	Verified	['AA', 'GG']	G/G	S	synonymous	Gly/Gly	ggC/ggC	G300G		725	AA	AA	GG	AA	255	AG	15	GG	28
Ca22chr3A_C_albicans_SC5314-270650	not_298	270650	dimorphic	C3_01260C_A		ORF	Verified	['GG', 'CC']	K/N	NSNC	missense	Lys/Lys	aaG/aaG	K281K		725	GG	GG	CC							Putative adhesin-like protein
Ca22chr3A_C_albicans_SC5314-272135	in_298	272135	dimorphic			intergenic		['AA', 'TT', 'AT']									AA	AT	TT	AA	219	AT	71	TT	8
Ca22chr3A_C_albicans_SC5314-499475	not_298	499475	dimorphic	C3_02300W_A	FGR23	ORF	Verified	['GG', 'AA']	N/S	NSC	missense	Asn/Asn	aAt/aAt	N4N		1114	GG	GG	AA							GPI-anchored protein (Pga40)
Ca22chr3A_C_albicans_SC5314-500128	in_298	500128	dimorphic	C3_02300W_A	FGR23	ORF	Verified	['CC', 'TT']	P/S	NSNC	missense	Ser/Ser	Tca/Tca	S222S		1114	CC	TT	CC	CC	274	CT	1	TT	23
Ca22chr3A_C_albicans_SC5314-500130	in_298	500130	dimorphic	C3_02300W_A	FGR23	ORF	Verified	['AA', 'GG']	P/P	S	synonymous	Pro/Pro	ccG/ccG	P222P		1114	AA	GG	AA	AA	239	AG	5	GG	54
Ca22chr3A_C_albicans_SC5314-500148	in_298	500148	dimorphic	C3_02300W_A	FGR23	ORF	Verified	['CC', 'TT']	T/T	S	synonymous	Thr/Thr	acT/acT	T228T		1114	CC	TT	CC	CC	261	CT	5	TT	32
Ca22chr3A_C_albicans_SC5314-526004	not_298	526004	dimorphic			intergenic		['CC', 'CA']									CC	AC	CC
Ca22chr3A_C_albicans_SC5314-529039	in_298	529039	dimorphic			intergenic		['AA', 'TT', 'TA']									TT	AT	AA	TT	134	TA	125	AA	39
Ca22chr3A_C_albicans_SC5314-644601	in_298	644601	dimorphic	C3_03050C_A	PGA18	ORF	Uncharacterized	['CC', 'CT']	V/I	NSC	missense	Val/Ile	Gtt/Att	V568I		753	CC	CC	CT	CC	96	CT	199	TT	3
Ca22chr3A_C_albicans_SC5314-822720	in_298	822720	dimorphic			intergenic		['CC', 'CT']									CC	CC	CT	CC	286	CT	12	0	0
Ca22chr3A_C_albicans_SC5314-822727	in_298	822727	dimorphic			intergenic		['TG', 'TT']									TT	TT	GT	TT	286	TG	12	0	0
Ca22chr3A_C_albicans_SC5314-1039747	in_298	1039747	dimorphic			intergenic		['GG', 'GA']									GG	GG	AG	GG	140	GA	130	AA	28
Ca22chr3A_C_albicans_SC5314-1148822	in_298	1148822	dimorphic	C3_05220W_A	CDR1	ORF	Verified	['CC', 'CT']	G/G	S	synonymous	Gly/Gly	ggC/ggT	G926		1501	CC	CT	CC	CC	144	CT	154	0	0
Ca22chr3A_C_albicans_SC5314-1148825	in_298	1148825	dimorphic	C3_05220W_A	CDR1	ORF	Verified	['TT', 'TC']	H/H	S	synonymous	His/His	caT/caC	H927		1501	TT	CT	TT	TT	143	TC	155	0	0
Ca22chr3A_C_albicans_SC5314-1148828	in_298	1148828	dimorphic	C3_05220W_A	CDR1	ORF	Verified	['CC', 'CT']	A/A	S	synonymous	Ala/Ala	gcC/gcT	A928		1501	CC	CT	CC	CC	141	CT	156	TT	1
Ca22chr3A_C_albicans_SC5314-1204959	not_298	1204959	dimorphic			intergenic		['CC', 'GG']									CC	CC	GG
Ca22chr3A_C_albicans_SC5314-1268818	in_298	1268818	dimorphic			intergenic		['AA', 'AT']									AA	AA	AT	AA	233	AT	19	TT	46
Ca22chr3A_C_albicans_SC5314-1447936	not_298	1447936	dimorphic	C3_06320W_A	ALS7	ORF	Verified	['GG', 'GA']	T/T	S	synonymous	Thr/Thr	acG/acA	T478		1568	GG	GG	AG
Ca22chr3A_C_albicans_SC5314-1447976	in_298	1447976	dimorphic	C3_06320W_A	ALS7	ORF	Verified	['AA', 'GG', 'AG']	I/V	NSC	missense	Val/Val,Ile/Val	Atc/Gtc,Gtc/Gtc	I492V,V492V		1568	AA	GG	AG	AA	203	AG	36	GG	59
Ca22chr3A_C_albicans_SC5314-1448048	in_298	1448048	dimorphic	C3_06320W_A	ALS7	ORF	Verified	['AA', 'AG']	K/E	NSC	missense	Lys/Glu	Aag/Gag	K516E	True	1568	AA	AA	AG	AA	255	AG	43
Ca22chr3A_C_albicans_SC5314-1587571	in_298	1587571	dimorphic			intergenic		['AA', 'AG']									AA	AA	AG	AA	249	AG	36	GG	13
Ca22chr3A_C_albicans_SC5314-1587575	in_298	1587575	dimorphic			intergenic		['GG', 'AA', 'GA']									GG	AA	AG	GG	274	GA	22	AA	2
Ca22chr3A_C_albicans_SC5314-1587592	not_298	1587592	dimorphic			intergenic		['GG', 'GA']									GG	GG	AG
Ca22chr3A_C_albicans_SC5314-1790221	in_298	1790221	dimorphic			intergenic		['GG', 'GC']									GG	GG	CG	GG	266	GC	22	CC	10
Ca22chr3A_C_albicans_SC5314-1790228	in_298	1790228	dimorphic			intergenic		['GG', 'GT']									GG	GG	GT	GG	241	GT	25	TT	32
Ca22chr3A_C_albicans_SC5314-1790229	in_298	1790229	dimorphic			intergenic		['AA', 'AC']									AA	AA	AC	AA	272	AC	17	CC	9
Ca22chr3A_C_albicans_SC5314-1791677	in_298	1791677	dimorphic			intergenic		['CC', 'GG', 'CG']									CC	CG	GG	CC	200	CG	95	GG	3
Ca22chr4A_C_albicans_SC5314-93039	in_298	93039	dimorphic			intergenic		['AA', 'AG']									AA	AG	AA	AA	111	AG	93	GG	94
Ca22chr4A_C_albicans_SC5314-277129	in_298	277129	dimorphic			intergenic		['AA', 'TT', 'AT']									AA	TT	AT	AA	118	AT	100	TT	80
Ca22chr4A_C_albicans_SC5314-277130	in_298	277130	dimorphic			intergenic		['AA', 'CC', 'AC']									AA	CC	AC	AA	141	AC	73	CC	84
Ca22chr4A_C_albicans_SC5314-305076	in_298	305076	dimorphic			intergenic		['GG', 'CC']									GG	CC	GG	GG	135	GC	70	CC	93
Ca22chr4A_C_albicans_SC5314-319525	in_298	319525	dimorphic	C4_01540C_A		long_terminal_repeat	-	['TT', 'TA']	I/F	NSNC	intergenic	--	--	--		0	TT	TT	AT	AA	104	TA	93	TT	101
Ca22chr4A_C_albicans_SC5314-319539	not_298	319539	dimorphic	C4_01540C_A		long_terminal_repeat	-	['CC', 'CT']	*/*	NSST	intergenic	--	--	--		0	CC	CC	CT
Ca22chr4A_C_albicans_SC5314-357848	in_298	357848	dimorphic			intergenic		['CC', 'CT']									CC	CT	CC	CC	278	CT	18	TT	2
Ca22chr4A_C_albicans_SC5314-586171	in_298	586171	dimorphic	C4_02810C_A		long_terminal_repeat	-	['TG', 'TT']	T/P	NSNC	intergenic	--	--	--		0	TT	GT	TT	TT	167	TG	130	GG	1
Ca22chr4A_C_albicans_SC5314-586232	not_298	586232	dimorphic			intergenic		['AA', 'AG']									AA	AG	AA
Ca22chr4A_C_albicans_SC5314-703252	in_298	703252	dimorphic	C4_03350C_A	AIF1	ORF	Uncharacterized	['AA', 'GG', 'AG']	S/S	S	synonymous	Ser/Ser	tcC/tcC,tcT/tcC	S256S		447	AA	AG	GG	AA	126	AG	149	GG	23
Ca22chr4A_C_albicans_SC5314-725613	in_298	725613	dimorphic	C4_03460C_A		ORF	Uncharacterized	['TT', 'TC']	N/S	NSC	missense	Asn/Ser	aAt/aGt	N85S		623	TT	CT	TT	TT	275	TC	21	CC	2
Ca22chr4A_C_albicans_SC5314-832607	in_298	832607	dimorphic			intergenic		['AA', 'GG', 'AG']									AA	AG	GG	GG	210	AG	51	AA	37
Ca22chr4A_C_albicans_SC5314-832711	in_298	832711	dimorphic	C4_03910W_A	FGR28	ORF	Verified	['CC', 'AA', 'CA']	Q/K	NSC	missense	Gln/Lys,Lys/Lys	Aaa/Aaa,Caa/Aaa	K23K,Q23K		598	CC	AA	AC	CC	91	CA	116	AA	91
Ca22chr4A_C_albicans_SC5314-832717	not_298	832717	dimorphic	C4_03910W_A	FGR28	ORF	Verified	['GG', 'GT']	E/*	NSST	stop_gained	Glu/Ter	Gag/Tag	E25*		598	GG	GG	GT							IFA11
Ca22chr4A_C_albicans_SC5314-832723	in_298	832723	dimorphic	C4_03910W_A	FGR28	ORF	Verified	['AA', 'GG', 'AG']	N/D	NSC	missense	Asp/Asp,Asn/Asp	Aat/Gat,Gat/Gat	N27D,D27D		598	AA	GG	AG	GG	209	AG	76	AA	13
Ca22chr4A_C_albicans_SC5314-832728	not_298	832728	dimorphic	C4_03910W_A	FGR28	ORF	Verified	['TT', 'TC']	T/T	S	synonymous	Thr/Thr	acT/acC	T28		598	TT	TT	CT
Ca22chr4A_C_albicans_SC5314-832731	in_298	832731	dimorphic	C4_03910W_A	FGR28	ORF	Verified	['CC', 'TT']	L/L	S	synonymous	Leu/Leu	ctC/ctC	L29L	True	598	TT	CC	TT	CC	122	TC	120	TT	56
Ca22chr4A_C_albicans_SC5314-832750	not_298	832750	dimorphic	C4_03910W_A	FGR28	ORF	Verified	['TT', 'TA']	S/T	NSC	missense	Ser/Thr	Tct/Act	S36T		598	TT	TT	AT							IFA11
Ca22chr4A_C_albicans_SC5314-832751	not_298	832751	dimorphic	C4_03910W_A	FGR28	ORF	Verified	['CC', 'CT']	S/F	NSNC	missense	Ser/Phe	tCt/tTt	S36F		598	CC	CC	CT							IFA11
Ca22chr4A_C_albicans_SC5314-832754	in_298	832754	dimorphic	C4_03910W_A	FGR28	ORF	Verified	['CC', 'TT', 'CT']	P/S	NSNC	missense	Pro/Met,Met/Met	cTg/cTg,cCg/cTg	M37M,P37M		598	CC	TT	CT	TT	211	CT	74	CC	13
Ca22chr4A_C_albicans_SC5314-832756	not_298	832756	dimorphic	C4_03910W_A	FGR28	ORF	Verified	['GG', 'GA']	G/R	NSNC	missense	Gly/Arg	Gga/Aga	G38R		598	GG	GG	AG							IFA11
Ca22chr4A_C_albicans_SC5314-832758	not_298	832758	dimorphic	C4_03910W_A	FGR28	ORF	Verified	['AA', 'AT']	G/G	S	synonymous	Gly/Gly	ggA/ggT	G38		598	AA	AA	AT
Ca22chr4A_C_albicans_SC5314-832760	not_298	832760	dimorphic	C4_03910W_A	FGR28	ORF	Verified	['CC', 'CT']	T/I	NSNC	missense	Thr/Ile	aCt/aTt	T39I		598	CC	CC	CT							IFA11
Ca22chr4A_C_albicans_SC5314-832762	not_298	832762	dimorphic	C4_03910W_A	FGR28	ORF	Verified	['CC', 'CA']	H/N	NSC	missense	His/Asn	Cat/Aat	H40N		598	CC	CC	AC							IFA11
Ca22chr4A_C_albicans_SC5314-832780	not_298	832780	dimorphic	C4_03910W_A	FGR28	ORF	Verified	['AA', 'AG']	S/G	NSNC	missense	Ser/Gly	Agc/Ggc	S46G		598	AA	AA	AG							IFA11
Ca22chr4A_C_albicans_SC5314-832782	in_298	832782	dimorphic	C4_03910W_A	FGR28	ORF	Verified	['CC', 'TT']	S/S	S	synonymous	Ser/Ser	agT/agT	S46S	True	598	CC	TT	CC	TT	131	CT	112	CC	55
Ca22chr4A_C_albicans_SC5314-846484	not_298	846484	dimorphic			intergenic		['TT', 'TC']									TT	CT	TT
Ca22chr4A_C_albicans_SC5314-849847	in_298	849847	dimorphic	C4_03980W_A		repeat_region	-	['CC', 'TT', 'TC']			missense	Ser/Ser,Asn/Ser	aAt/aGt,aGt/aGt	S292S,N292S		353	TT	CT	CC	TT	294	TC	3	CC	1
Ca22chr4A_C_albicans_SC5314-852190	in_298	852190	dimorphic			intergenic		['GG', 'AA', 'GA']									GG	AA	AG	GG	276	GA	22	0	0
Ca22chr4A_C_albicans_SC5314-852195	in_298	852195	dimorphic			intergenic		['CC', 'TT', 'TC']									TT	CC	CT	TT	183	TC	107	CC	8
Ca22chr4A_C_albicans_SC5314-898270	in_298	898270	dimorphic	C4_04200C_A		ORF	Uncharacterized	['GG', 'TT']	N/H	NSC	missense	His/His	Cac/Cac	H56H		447	TT	GG	TT	GG	151	TG	5	TT	142
Ca22chr4A_C_albicans_SC5314-898274	in_298	898274	dimorphic	C4_04200C_A		ORF	Uncharacterized	['AA', 'CC']	H/Q	NSNC	missense	Gln/Gln	caG/caG	Q54Q		447	AA	CC	AA	CC	156	0	0	AA	142
Ca22chr4A_C_albicans_SC5314-1120588	in_298	1120588	dimorphic			intergenic		['AA', 'TT', 'TA']									TT	AA	AT	TT	96	TA	189	AA	13
Ca22chr4A_C_albicans_SC5314-1120590	in_298	1120590	dimorphic			intergenic		['CC', 'TT', 'TC']									TT	CC	CT	TT	96	TC	188	CC	14
Ca22chr4A_C_albicans_SC5314-1179262	not_298	1179262	dimorphic			intergenic		['CC', 'CT']									CC	CC	CT
Ca22chr4A_C_albicans_SC5314-1179265	in_298	1179265	dimorphic			intergenic		['CC', 'TT', 'TC']									TT	CC	CT	TT	220	TC	55	CC	23
Ca22chr4A_C_albicans_SC5314-1194001	in_298	1194001	dimorphic			intergenic		['CC', 'TT']									CC	CC	TT	TT	91	CT	151	CC	56
Ca22chr4A_C_albicans_SC5314-1194715	not_298	1194715	dimorphic	C4_05490W_A		repeat_region	-	['CC', 'TT', 'TC']			intergenic	--	--	--		0	TT	CT	CC
Ca22chr4A_C_albicans_SC5314-1194743	in_298	1194743	dimorphic	C4_05490W_A		repeat_region	-	['CC', 'TT', 'CT']			intergenic	--	--	--		0	CC	CT	TT	CC	212	CT	62	TT	24
Ca22chr4A_C_albicans_SC5314-1194760	in_298	1194760	dimorphic	C4_05490W_A		repeat_region	-	['CC', 'TT', 'TC']			intergenic	--	--	--		0	TT	CT	CC	TT	109	TC	105	CC	84
Ca22chr4A_C_albicans_SC5314-1194763	in_298	1194763	dimorphic	C4_05490W_A		repeat_region	-	['AA', 'GG', 'AG']			intergenic	--	--	--		0	AA	AG	GG	GG	110	AG	139	AA	49
Ca22chr4A_C_albicans_SC5314-1195088	not_298	1195088	dimorphic	C4_05490W_A		repeat_region	-	['CC', 'CT']			intergenic	--	--	--		0	CC	CC	CT
Ca22chr4A_C_albicans_SC5314-1195093	in_298	1195093	dimorphic	C4_05490W_A		repeat_region	-	['AA', 'AG']			intergenic	--	--	--		0	AA	AA	AG	AA	249	AG	49	0	0
Ca22chr4A_C_albicans_SC5314-1195109	in_298	1195109	dimorphic	C4_05490W_A		repeat_region	-	['AA', 'GG', 'AG']			intergenic	--	--	--		0	AA	GG	AG	AA	133	AG	154	GG	11
Ca22chr4A_C_albicans_SC5314-1195119	in_298	1195119	dimorphic	C4_05490W_A		repeat_region	-	['CC', 'CG']			intergenic	--	--	--		0	CC	CC	CG	CC	229	CG	66	GG	3
Ca22chr4A_C_albicans_SC5314-1195120	in_298	1195120	dimorphic	C4_05490W_A		repeat_region	-	['TT', 'TC']			intergenic	--	--	--		0	TT	TT	CT	TT	213	TC	82	CC	3
Ca22chr4A_C_albicans_SC5314-1195134	in_298	1195134	dimorphic	C4_05490W_A		repeat_region	-	['AA', 'GG', 'AG']			intergenic	--	--	--		0	AA	GG	AG	AA	74	AG	191	GG	33
Ca22chr4A_C_albicans_SC5314-1195868	in_298	1195868	dimorphic	C4_05490W_A		repeat_region	-	['TT', 'TA']			intergenic	--	--	--		0	TT	TT	AT	TT	235	TA	51	AA	12
Ca22chr4A_C_albicans_SC5314-1195876	in_298	1195876	dimorphic	C4_05490W_A		repeat_region	-	['CC', 'CT']			intergenic	--	--	--		0	CC	CC	CT	CC	238	CT	46	TT	14
Ca22chr4A_C_albicans_SC5314-1195903	in_298	1195903	dimorphic	C4_05490W_A		repeat_region	-	['CC', 'CG']			intergenic	--	--	--		0	CC	CG	CC	CC	252	CG	46	0	0
Ca22chr4A_C_albicans_SC5314-1197166	not_298	1197166	dimorphic	C4_05490W_A		repeat_region	-	['CC', 'CT']			intergenic	--	--	--		0	CC	CT	CC
Ca22chr4A_C_albicans_SC5314-1197182	not_298	1197182	dimorphic	C4_05490W_A		repeat_region	-	['GG', 'GA']			intergenic	--	--	--		0	GG	AG	GG
Ca22chr4A_C_albicans_SC5314-1197314	in_298	1197314	dimorphic	C4_05490W_A		repeat_region	-	['AA', 'AG']			intergenic	--	--	--		0	AA	AG	AA	GG	43	AG	227	AA	28
Ca22chr4A_C_albicans_SC5314-1199389	in_298	1199389	dimorphic	C4_05490W_A		repeat_region	-	['CC', 'CA']			intergenic	--	--	--		0	CC	AC	CC	CC	169	CA	119	AA	10
Ca22chr4A_C_albicans_SC5314-1199431	not_298	1199431	dimorphic	C4_05490W_A		repeat_region	-	['AA', 'TT', 'TA']			intergenic	--	--	--		0	TT	AA	AT
Ca22chr4A_C_albicans_SC5314-1199442	in_298	1199442	dimorphic	C4_05490W_A		repeat_region	-	['AA', 'TT', 'AT']			intergenic	--	--	--		0	AA	TT	AT	AA	38	AT	234	TT	26
Ca22chr4A_C_albicans_SC5314-1202946	in_298	1202946	dimorphic	C4_05490W_A		repeat_region	-	['GG', 'AA', 'GA']			intergenic	--	--	--		0	GG	AA	AG	GG	43	GA	218	AA	37
Ca22chr4A_C_albicans_SC5314-1203052	not_298	1203052	dimorphic	C4_05490W_A		repeat_region	-	['AA', 'TT', 'TA']			intergenic	--	--	--		0	TT	AA	AT
Ca22chr4A_C_albicans_SC5314-1203114	not_298	1203114	dimorphic	C4_05490W_A		repeat_region	-	['AA', 'TT', 'TA']			intergenic	--	--	--		0	TT	AT	AA
Ca22chr4A_C_albicans_SC5314-1203131	in_298	1203131	dimorphic	C4_05490W_A		repeat_region	-	['GG', 'GC']			intergenic	--	--	--		0	GG	CG	GG	GG	278	GC	20	0	0
Ca22chr4A_C_albicans_SC5314-1203151	in_298	1203151	dimorphic	C4_05490W_A		repeat_region	-	['CC', 'CA']			intergenic	--	--	--		0	CC	AC	CC	CC	286	CA	12	0	0
Ca22chr4A_C_albicans_SC5314-1203153	in_298	1203153	dimorphic	C4_05490W_A		repeat_region	-	['CC', 'CA']			intergenic	--	--	--		0	CC	AC	CC	CC	286	CA	12	0	0
Ca22chr4A_C_albicans_SC5314-1203163	in_298	1203163	dimorphic	C4_05490W_A		repeat_region	-	['CC', 'TT', 'TC']			intergenic	--	--	--		0	TT	CT	CC	CC	85	TC	210	TT	3
Ca22chr4A_C_albicans_SC5314-1203197	not_298	1203197	dimorphic	C4_05490W_A		repeat_region	-	['AA', 'AG']			intergenic	--	--	--		0	AA	AA	AG
Ca22chr4A_C_albicans_SC5314-1203237	in_298	1203237	dimorphic	C4_05490W_A		repeat_region	-	['GG', 'GA']			intergenic	--	--	--		0	GG	AG	GG	GG	239	GA	57	AA	2
Ca22chr4A_C_albicans_SC5314-1203279	in_298	1203279	dimorphic	C4_05490W_A		repeat_region	-	['AA', 'TT', 'AT']			intergenic	--	--	--		0	AA	TT	AT	AA	256	AT	39	TT	3
Ca22chr4A_C_albicans_SC5314-1203284	not_298	1203284	dimorphic	C4_05490W_A		repeat_region	-	['TT', 'TC']			intergenic	--	--	--		0	TT	TT	CT
Ca22chr4A_C_albicans_SC5314-1203289	in_298	1203289	dimorphic	C4_05490W_A		repeat_region	-	['GG', 'GT']			intergenic	--	--	--		0	GG	GG	GT	GG	294	GT	4	0	0
Ca22chr4A_C_albicans_SC5314-1203303	not_298	1203303	dimorphic	C4_05490W_A		repeat_region	-	['CC', 'CT']			intergenic	--	--	--		0	CC	CC	CT
Ca22chr4A_C_albicans_SC5314-1203325	in_298	1203325	dimorphic	C4_05490W_A		repeat_region	-	['AA', 'AT']			intergenic	--	--	--		0	AA	AA	AT	AA	187	AT	106	TT	5
Ca22chr4A_C_albicans_SC5314-1203346	in_298	1203346	dimorphic	C4_05490W_A		repeat_region	-	['CC', 'CT']			intergenic	--	--	--		0	CC	CC	CT	CC	226	CT	70	TT	2
Ca22chr4A_C_albicans_SC5314-1203355	in_298	1203355	dimorphic	C4_05490W_A		repeat_region	-	['AA', 'GG', 'AG']			intergenic	--	--	--		0	AA	GG	AG	AA	190	AG	106	GG	2
Ca22chr4A_C_albicans_SC5314-1203358	in_298	1203358	dimorphic	C4_05490W_A		repeat_region	-	['AA', 'AG']			intergenic	--	--	--		0	AA	AA	AG	AA	227	AG	71	0	0
Ca22chr4A_C_albicans_SC5314-1203665	in_298	1203665	dimorphic	C4_05490W_A		repeat_region	-	['CC', 'TT', 'TC']			intergenic	--	--	--		0	TT	CT	CC	TT	254	TC	44	0	0
Ca22chr4A_C_albicans_SC5314-1203687	in_298	1203687	dimorphic	C4_05490W_A		repeat_region	-	['CC', 'TT', 'CT']			intergenic	--	--	--		0	CC	CT	TT	CC	186	CT	107	TT	5
Ca22chr4A_C_albicans_SC5314-1203689	in_298	1203689	dimorphic	C4_05490W_A		repeat_region	-	['AA', 'GG', 'AG']			intergenic	--	--	--		0	AA	AG	GG	AA	187	AG	106	GG	5
Ca22chr4A_C_albicans_SC5314-1203694	in_298	1203694	dimorphic	C4_05490W_A		repeat_region	-	['CC', 'TT', 'CT']			intergenic	--	--	--		0	CC	CT	TT	CC	172	CT	90	TT	36
Ca22chr4A_C_albicans_SC5314-1203714	in_298	1203714	dimorphic	C4_05490W_A		repeat_region	-	['CC', 'GG', 'CG']			intergenic	--	--	--		0	CC	CG	GG	CC	181	CG	82	GG	35
Ca22chr4A_C_albicans_SC5314-1203720	in_298	1203720	dimorphic	C4_05490W_A		repeat_region	-	['AA', 'GG', 'AG']			intergenic	--	--	--		0	AA	AG	GG	AA	195	AG	72	GG	31
Ca22chr4A_C_albicans_SC5314-1203766	in_298	1203766	dimorphic	C4_05490W_A		repeat_region	-	['AA', 'AG']			intergenic	--	--	--		0	AA	AG	AA	AA	226	AG	72	0	0
Ca22chr4A_C_albicans_SC5314-1204564	in_298	1204564	dimorphic	C4_05490W_A		repeat_region	-	['GG', 'AA', 'GA']			intergenic	--	--	--		0	GG	AA	AG	GG	89	GA	140	AA	69
Ca22chr4A_C_albicans_SC5314-1204568	in_298	1204568	dimorphic	C4_05490W_A		repeat_region	-	['CC', 'TT', 'TC']			intergenic	--	--	--		0	TT	CC	CT	TT	134	TC	133	CC	31
Ca22chr4A_C_albicans_SC5314-1204570	in_298	1204570	dimorphic	C4_05490W_A		repeat_region	-	['CC', 'TT', 'TC']			intergenic	--	--	--		0	TT	CC	CT	TT	119	TC	128	CC	51
Ca22chr4A_C_albicans_SC5314-1206305	in_298	1206305	dimorphic	C4_05490W_A		repeat_region	-	['CC', 'AA', 'CA']			intergenic	--	--	--		0	CC	AC	AA	CC	213	CA	81	AA	4
Ca22chr4A_C_albicans_SC5314-1206632	in_298	1206632	dimorphic	C4_05490W_A		repeat_region	-	['GG', 'GA']			intergenic	--	--	--		0	GG	AG	GG	GG	295	GA	3	0	0
Ca22chr4A_C_albicans_SC5314-1206650	in_298	1206650	dimorphic	C4_05490W_A		repeat_region	-	['CC', 'CT']			intergenic	--	--	--		0	CC	CT	CC	CC	290	CT	8	0	0
Ca22chr4A_C_albicans_SC5314-1206671	in_298	1206671	dimorphic	C4_05490W_A		repeat_region	-	['GG', 'GA']			intergenic	--	--	--		0	GG	AG	GG	GG	212	GA	86	0	0
Ca22chr4A_C_albicans_SC5314-1206691	in_298	1206691	dimorphic	C4_05490W_A		repeat_region	-	['GG', 'GA']			intergenic	--	--	--		0	GG	AG	GG	GG	45	GA	245	AA	8
Ca22chr4A_C_albicans_SC5314-1207008	in_298	1207008	dimorphic	C4_05490W_A		repeat_region	-	['GG', 'GC']			intergenic	--	--	--		0	GG	GG	CG	GG	66	GC	217	CC	15
Ca22chr4A_C_albicans_SC5314-1261319	in_298	1261319	dimorphic			intergenic		['GG', 'TT']									TT	GG	TT	GG	140	TG	121	TT	37
Ca22chr4A_C_albicans_SC5314-1261322	in_298	1261322	dimorphic			intergenic		['AA', 'TT']									TT	AA	TT	AA	140	TA	121	TT	37
Ca22chr4A_C_albicans_SC5314-1261324	in_298	1261324	dimorphic			intergenic		['GG', 'TT']									TT	GG	TT	GG	140	TG	121	TT	37
Ca22chr4A_C_albicans_SC5314-1405817	in_298	1405817	dimorphic	C4_06330W_A		long_terminal_repeat	-	['AA', 'GG']			intergenic	--	--	--		0	AA	GG	AA	GG	116	AG	127	AA	55
Ca22chr4A_C_albicans_SC5314-1600340	not_298	1600340	dimorphic			intergenic		['GG', 'TT', 'GT']									GG	TT	GT
Ca22chr4A_C_albicans_SC5314-1600355	in_298	1600355	dimorphic			intergenic		['AA', 'GG', 'AG']									AA	GG	AG	AA	290	AG	4	GG	4
Ca22chr4A_C_albicans_SC5314-1600372	in_298	1600372	dimorphic			intergenic		['CC', 'CT']									CC	CC	CT	CC	210	CT	71	TT	17
Ca22chr4A_C_albicans_SC5314-1600376	not_298	1600376	dimorphic			intergenic		['TT', 'TA']									TT	TT	AT
Ca22chr4A_C_albicans_SC5314-1600378	in_298	1600378	dimorphic			intergenic		['CC', 'TT', 'TC']									TT	CC	CT	TT	169	TC	68	CC	61
Ca22chr4A_C_albicans_SC5314-1600393	in_298	1600393	dimorphic			intergenic		['CC', 'TT', 'TC']									TT	CC	CT	TT	297	TC	1	0	0
Ca22chr4A_C_albicans_SC5314-1600539	not_298	1600539	dimorphic			intergenic		['GG', 'GT']									GG	GG	GT
Ca22chr4A_C_albicans_SC5314-1600566	in_298	1600566	dimorphic			intergenic		['AA', 'TT', 'TA']									TT	AA	AT	TT	244	TA	42	AA	12
Ca22chr5A_C_albicans_SC5314-566	not_298	566	dimorphic			intergenic		['CC', 'CA']									CC	AC	CC
Ca22chr5A_C_albicans_SC5314-568	in_298	568	dimorphic			intergenic		['CC', 'CG']									CC	CG	CC	CC	280	CG	17	GG	1
Ca22chr5A_C_albicans_SC5314-840	in_298	840	dimorphic			intergenic		['CC', 'CT']									CC	CT	CC	CC	176	CT	122	0	0
Ca22chr5A_C_albicans_SC5314-843	in_298	843	dimorphic			intergenic		['AA', 'AC']									AA	AC	AA	AA	112	AC	127	CC	59
Ca22chr5A_C_albicans_SC5314-885	in_298	885	dimorphic			intergenic		['GG', 'GA']									GG	AG	GG	GG	271	GA	23	AA	4
Ca22chr5A_C_albicans_SC5314-893	not_298	893	dimorphic			intergenic		['GG', 'GT']									GG	GT	GG
Ca22chr5A_C_albicans_SC5314-894	in_298	894	dimorphic			intergenic		['CC', 'CG']									CC	CG	CC	CC	217	CG	81	0	0
Ca22chr5A_C_albicans_SC5314-920	in_298	920	dimorphic			intergenic		['GG', 'GC']									GG	CG	GG	GG	149	GC	131	CC	18
Ca22chr5A_C_albicans_SC5314-922	in_298	922	dimorphic			intergenic		['CC', 'CA']									CC	AC	CC	CC	150	CA	130	AA	18
Ca22chr5A_C_albicans_SC5314-1351	in_298	1351	dimorphic			intergenic		['GG', 'AA']									GG	AA	GG	GG	274	GA	5	AA	19
Ca22chr5A_C_albicans_SC5314-371815	in_298	371815	dimorphic	C5_01660C_A		repeat_region	-	['TT', 'TA']	K/*	NSST	intergenic	--	--	--		0	TT	AT	TT	TT	258	TA	35	AA	5
Ca22chr5A_C_albicans_SC5314-371825	in_298	371825	dimorphic	C5_01660C_A		repeat_region	-	['TG', 'TT']	T/T	S	intergenic	--	--	--		0	TT	GT	TT	TT	297	TG	1	0	0
Ca22chr5A_C_albicans_SC5314-371841	not_298	371841	dimorphic	C5_01660C_A		repeat_region	-	['GG', 'GC']	T/R	NSNC	intergenic	--	--	--		0	GG	CG	GG
Ca22chr5A_C_albicans_SC5314-372203	in_298	372203	dimorphic	C5_01660C_A		repeat_region	-	['TT', 'TC']	I/M	NSC	intergenic	--	--	--		0	TT	TT	CT	TT	170	TC	125	CC	3
Ca22chr5A_C_albicans_SC5314-372204	in_298	372204	dimorphic	C5_01660C_A		repeat_region	-	['AA', 'AT']	I/K	NSNC	intergenic	--	--	--		0	AA	AA	AT	AA	146	AT	149	TT	3
Ca22chr5A_C_albicans_SC5314-372223	in_298	372223	dimorphic	C5_01660C_A		repeat_region	-	['AA', 'GG', 'AG']	*/Q	NSST	intergenic	--	--	--		0	AA	GG	AG	AA	114	AG	178	GG	6
Ca22chr5A_C_albicans_SC5314-372230	in_298	372230	dimorphic	C5_01660C_A		repeat_region	-	['GG', 'TG', 'TT']	K/N	NSNC	intergenic	--	--	--		0	TT	GG	GT	TT	216	TG	81	GG	1
Ca22chr5A_C_albicans_SC5314-372648	in_298	372648	dimorphic	C5_01660C_A		repeat_region	-	['CC', 'TT', 'CT']	G/E	NSNC	intergenic	--	--	--		0	CC	TT	CT	TT	176	CT	105	CC	17
Ca22chr5A_C_albicans_SC5314-372761	in_298	372761	dimorphic	C5_01660C_A		repeat_region	-	['CC', 'CA']	W/C	NSNC	intergenic	--	--	--		0	CC	CC	AC	CC	245	CA	16	AA	37
Ca22chr5A_C_albicans_SC5314-372762	not_298	372762	dimorphic	C5_01660C_A		repeat_region	-	['CC', 'CA']	W/L	NSNC	intergenic	--	--	--		0	CC	CC	AC
Ca22chr5A_C_albicans_SC5314-469663	in_298	469663	dimorphic	C5_02100W_A		centromere	-	['AA', 'TT', 'TA']			intergenic	--	--	--		0	TT	AT	AA	TT	203	TA	83	AA	12
Ca22chr5A_C_albicans_SC5314-501156	in_298	501156	dimorphic			intergenic		['CC', 'CT']									CC	CT	CC	CC	194	CT	47	TT	57
Ca22chr5A_C_albicans_SC5314-527507	in_298	527507	dimorphic			intergenic		['AA', 'AG']									AA	AG	AA	AA	210	AG	58	GG	30
Ca22chr5A_C_albicans_SC5314-598820	in_298	598820	dimorphic			intergenic		['GG', 'AA', 'GA']									GG	AG	AA	AA	141	GA	118	GG	39
Ca22chr5A_C_albicans_SC5314-599745	in_298	599745	dimorphic			intergenic		['GG', 'TG', 'TT']									TT	GG	GT	TT	167	TG	68	GG	63
Ca22chr5A_C_albicans_SC5314-673695	in_298	673695	dimorphic	C5_03030W_A		ORF	Uncharacterized	['GG', 'GA']	K/K	S	synonymous	Lys/Lys	aaG/aaA	K423		690	GG	AG	GG	GG	278	GA	18	AA	2
Ca22chr5A_C_albicans_SC5314-673743	in_298	673743	dimorphic	C5_03030W_A		ORF	Uncharacterized	['GG', 'GA']	K/K	S	synonymous	Lys/Lys	aaG/aaA	K439		690	GG	AG	GG	GG	293	GA	2	AA	3
Ca22chr5A_C_albicans_SC5314-673746	in_298	673746	dimorphic	C5_03030W_A		ORF	Uncharacterized	['AA', 'AG']	E/E	S	synonymous	Glu/Glu	gaA/gaG	E440		690	AA	AG	AA	AA	293	AG	2	GG	3
Ca22chr5A_C_albicans_SC5314-673773	in_298	673773	dimorphic	C5_03030W_A		ORF	Uncharacterized	['AA', 'AG']	K/K	S	synonymous	Lys/Lys	aaA/aaG	K449		690	AA	AG	AA	AA	239	AG	58	GG	1
Ca22chr5A_C_albicans_SC5314-673788	in_298	673788	dimorphic	C5_03030W_A		ORF	Uncharacterized	['AA', 'AC']	E/D	NSC	missense	Glu/Asp	gaA/gaC	E454D		690	AA	AC	AA	AA	296	AC	1	CC	1
Ca22chr5A_C_albicans_SC5314-673793	in_298	673793	dimorphic	C5_03030W_A		ORF	Uncharacterized	['AA', 'AG']	E/G	NSNC	missense	Glu/Gly	gAa/gGa	E456G		690	AA	AG	AA	AA	296	AG	1	GG	1
Ca22chr5A_C_albicans_SC5314-676672	in_298	676672	dimorphic	C5_03050C_A	PGA58	ORF	Uncharacterized	['AA', 'GG', 'AG']	A/A	S	synonymous	Ala/Ala	gcC/gcC,gcT/gcC	A172A		240	AA	AG	GG	AA	145	AG	91	GG	62
Ca22chr5A_C_albicans_SC5314-676690	in_298	676690	dimorphic	C5_03050C_A	PGA58	ORF	Uncharacterized	['CC', 'TT', 'CT']	Q/Q	S	synonymous	Gln/Gln	caA/caA,caG/caA	Q166Q		240	CC	CT	TT	CC	140	CT	89	TT	69
Ca22chr5A_C_albicans_SC5314-676708	in_298	676708	dimorphic	C5_03050C_A	PGA58	ORF	Uncharacterized	['AA', 'TT', 'TA']	A/A	S	synonymous	Ala/Ala	gcT/gcT,gcA/gcT	A160A		240	TT	AT	AA	TT	160	TA	66	AA	72
Ca22chr5A_C_albicans_SC5314-676720	in_298	676720	dimorphic	C5_03050C_A	PGA58	ORF	Uncharacterized	['AA', 'TT', 'TA']	P/P	S	synonymous	Pro/Pro	ccT/ccT,ccA/ccT	P156P		240	TT	AT	AA	TT	146	TA	85	AA	67
Ca22chr5A_C_albicans_SC5314-724127	in_298	724127	dimorphic	C5_03190W_A		repeat_region	-	['AA', 'GG', 'AG']			intergenic	--	--	--		0	AA	GG	AG	AA	280	AG	14	GG	4
Ca22chr5A_C_albicans_SC5314-724129	in_298	724129	dimorphic	C5_03190W_A		repeat_region	-	['AA', 'TT', 'AT']			intergenic	--	--	--		0	AA	TT	AT	AA	278	AT	15	TT	5
Ca22chr5A_C_albicans_SC5314-724130	in_298	724130	dimorphic	C5_03190W_A		repeat_region	-	['AA', 'TT', 'AT']			intergenic	--	--	--		0	AA	TT	AT	AA	278	AT	15	TT	5
Ca22chr5A_C_albicans_SC5314-724340	in_298	724340	dimorphic	C5_03190W_A		repeat_region	-	['TT', 'TC']			intergenic	--	--	--		0	TT	CT	TT	TT	177	TC	89	CC	32
Ca22chr5A_C_albicans_SC5314-724482	in_298	724482	dimorphic	C5_03190W_A		repeat_region	-	['GG', 'GA']			intergenic	--	--	--		0	GG	AG	GG	GG	275	GA	23	0	0
Ca22chr5A_C_albicans_SC5314-724483	not_298	724483	dimorphic	C5_03190W_A		repeat_region	-	['GG', 'GC']			intergenic	--	--	--		0	GG	CG	GG
Ca22chr5A_C_albicans_SC5314-730678	in_298	730678	dimorphic			intergenic		['GG', 'GA']									GG	AG	GG	GG	287	GA	10	AA	1
Ca22chr5A_C_albicans_SC5314-730740	not_298	730740	dimorphic			intergenic		['AA', 'AG']									AA	AA	AG
Ca22chr5A_C_albicans_SC5314-835858	in_298	835858	dimorphic			intergenic		['TT', 'TA']									TT	TT	AT	AA	121	TA	146	TT	31
Ca22chr5A_C_albicans_SC5314-897624	in_298	897624	dimorphic			intergenic		['GG', 'AA', 'GA']									GG	AA	AG	AA	227	GA	60	GG	11
Ca22chr5A_C_albicans_SC5314-1182071	in_298	1182071	dimorphic			intergenic		['CC', 'TT', 'CT']									CC	CT	TT	CC	110	CT	87	TT	101
Ca22chr5A_C_albicans_SC5314-1182086	in_298	1182086	dimorphic			intergenic		['TT', 'TC']									TT	CT	TT	TT	252	TC	45	CC	1
Ca22chr5A_C_albicans_SC5314-1182844	in_298	1182844	dimorphic	C5_05500C_A	CTA24	ORF	Verified	['AA', 'GG', 'AG']	L/L	S	synonymous	Leu/Leu	Tta/Cta,Cta/Cta	L9L		252	AA	GG	AG	AA	107	AG	159	GG	32
Ca22chr5A_C_albicans_SC5314-1184275	in_298	1184275	dimorphic			intergenic		['GG', 'AA', 'GA']									GG	AA	AG	GG	210	GA	41	AA	47
Ca22chr5A_C_albicans_SC5314-1184373	in_298	1184373	dimorphic			intergenic		['AA', 'TT', 'AT']									AA	TT	AT	AA	234	AT	54	TT	10
Ca22chr5A_C_albicans_SC5314-1185256	in_298	1185256	dimorphic			intergenic		['CC', 'CA']									CC	CC	AC	CC	179	CA	84	AA	35
Ca22chr5A_C_albicans_SC5314-1185257	in_298	1185257	dimorphic			intergenic		['AA', 'AT']									AA	AA	AT	AA	189	AT	78	TT	31
Ca22chr5A_C_albicans_SC5314-1185279	in_298	1185279	dimorphic			intergenic		['CC', 'TT', 'CT']									CC	TT	CT	CC	284	CT	13	TT	1
Ca22chr5A_C_albicans_SC5314-1185280	not_298	1185280	dimorphic			intergenic		['CC', 'CG']									CC	CC	CG
Ca22chr5A_C_albicans_SC5314-1185281	in_298	1185281	dimorphic			intergenic		['AA', 'GG', 'AG']									AA	GG	AG	AA	274	AG	23	GG	1
Ca22chr5A_C_albicans_SC5314-1185292	not_298	1185292	dimorphic			intergenic		['AA', 'AG']									AA	AA	AG
Ca22chr5A_C_albicans_SC5314-1187589	in_298	1187589	dimorphic			intergenic		['AA', 'TT']									AA	TT	AA	AA	281	AT	16	TT	1
Ca22chr5A_C_albicans_SC5314-1187592	in_298	1187592	dimorphic			intergenic		['TT', 'TC']									TT	CT	TT	CC	112	TC	77	TT	109
Ca22chr5A_C_albicans_SC5314-1187594	in_298	1187594	dimorphic			intergenic		['GG', 'GA']									GG	AG	GG	GG	296	GA	2	0	0
Ca22chr6A_C_albicans_SC5314-6215	in_298	6215	dimorphic	C6_00040W_A		blocked_reading_frame	-	['CC', 'TT', 'CT']			intergenic	--	--	--		0	CC	TT	CT	CC	254	CT	36	TT	8
Ca22chr6A_C_albicans_SC5314-6263	in_298	6263	dimorphic	C6_00040W_A		blocked_reading_frame	-	['AA', 'AG']			intergenic	--	--	--		0	AA	AA	AG	AA	207	AG	79	GG	12
Ca22chr6A_C_albicans_SC5314-6782	in_298	6782	dimorphic			intergenic		['GG', 'AA', 'GA']									GG	AG	AA	GG	247	GA	15	AA	36
Ca22chr6A_C_albicans_SC5314-162475	in_298	162475	dimorphic			intergenic		['CC', 'TT', 'CT']									CC	TT	CT	CC	273	CT	11	TT	14
Ca22chr6A_C_albicans_SC5314-192945	in_298	192945	dimorphic			intergenic		['CC', 'TT', 'CT']									CC	TT	CT	CC	242	CT	10	TT	46
Ca22chr6A_C_albicans_SC5314-201453	in_298	201453	dimorphic	C6_01030W_A	HAL22	ORF	Uncharacterized	['GG', 'AA', 'GA']	E/E	S	synonymous	Glu/Glu	gaA/gaA,gaG/gaA	E312,E312E		358	GG	AG	AA	GG	131	GA	54	AA	113
Ca22chr6A_C_albicans_SC5314-201468	not_298	201468	dimorphic	C6_01030W_A	HAL22	ORF	Uncharacterized	['TG', 'TT']	V/V	S	synonymous	Val/Val	gtT/gtG	V317		358	TT	GT	TT
Ca22chr6A_C_albicans_SC5314-201471	not_298	201471	dimorphic	C6_01030W_A	HAL22	ORF	Uncharacterized	['TT', 'TA']	G/G	S	synonymous	Gly/Gly	ggT/ggA	G318		358	TT	AT	TT
Ca22chr6A_C_albicans_SC5314-201501	not_298	201501	dimorphic	C6_01030W_A	HAL22	ORF	Uncharacterized	['GG', 'GT']	G/G	S	synonymous	Gly/Gly	ggG/ggT	G328		358	GG	GT	GG
Ca22chr6A_C_albicans_SC5314-201522	not_298	201522	dimorphic	C6_01030W_A	HAL22	ORF	Uncharacterized	['TG', 'TT']	S/S	S	synonymous	Ser/Ser	tcT/tcG	S335		358	TT	GT	TT
Ca22chr6A_C_albicans_SC5314-201534	in_298	201534	dimorphic	C6_01030W_A	HAL22	ORF	Uncharacterized	['TT', 'TC']	I/I	S	synonymous	Ile/Ile	atT/atC	I339		358	TT	CT	TT	TT	202	TC	51	CC	45
Ca22chr6A_C_albicans_SC5314-201546	in_298	201546	dimorphic	C6_01030W_A	HAL22	ORF	Uncharacterized	['GG', 'GA']	K/K	S	synonymous	Lys/Lys	aaG/aaA	K343		358	GG	AG	GG	GG	232	GA	16	AA	50
Ca22chr6A_C_albicans_SC5314-201549	in_298	201549	dimorphic	C6_01030W_A	HAL22	ORF	Uncharacterized	['GG', 'GA']	G/G	S	synonymous	Gly/Gly	ggG/ggA	G344		358	GG	AG	GG	GG	240	GA	13	AA	45
Ca22chr6A_C_albicans_SC5314-201567	in_298	201567	dimorphic	C6_01030W_A	HAL22	ORF	Uncharacterized	['AA', 'AT']	I/I	S	synonymous	Ile/Ile	atA/atT	I350		358	AA	AT	AA	AA	211	AT	64	TT	23
Ca22chr6A_C_albicans_SC5314-201600	in_298	201600	dimorphic			intergenic		['AA', 'AG']									AA	AG	AA	AA	251	AG	6	GG	41
Ca22chr6A_C_albicans_SC5314-203840	in_298	203840	dimorphic	C6_01040C_A		ORF	Uncharacterized	['CC', 'TT', 'TC']	V/V	S	synonymous	Val/Val	gtA/gtG,gtG/gtG	V102V		831	TT	CC	CT	TT	206	TC	3	CC	89
Ca22chr6A_C_albicans_SC5314-203849	in_298	203849	dimorphic	C6_01040C_A		ORF	Uncharacterized	['CC', 'TT', 'CT']	E/E	S	synonymous	Glu/Glu	gaA/gaA,gaG/gaA	E99E		831	CC	TT	CT	CC	207	CT	3	TT	88
Ca22chr6A_C_albicans_SC5314-203855	in_298	203855	dimorphic	C6_01040C_A		ORF	Uncharacterized	['GG', 'GA']	F/F	S	synonymous	Phe/Phe	ttC/ttT	F97F		831	GG	GG	AG	GG	248	GA	10	AA	40
Ca22chr6A_C_albicans_SC5314-203859	in_298	203859	dimorphic	C6_01040C_A		ORF	Uncharacterized	['CC', 'CA']	G/V	NSNC	missense	Gly/Val	gGt/gTt	G96V		831	CC	CC	AC	CC	249	CA	9	AA	40
Ca22chr6A_C_albicans_SC5314-203875	in_298	203875	dimorphic	C6_01040C_A		ORF	Uncharacterized	['AA', 'AG']	L/L	S	synonymous	Leu/Leu	Tta/Cta	L91L		831	AA	AA	AG	AA	280	AG	14	GG	4
Ca22chr6A_C_albicans_SC5314-287138	in_298	287138	dimorphic			intergenic		['AA', 'GG']									AA	AA	GG	GG	197	AG	54	AA	47
Ca22chr6A_C_albicans_SC5314-452577	in_298	452577	dimorphic			intergenic		['GG', 'GT']									GG	GT	GG	TT	111	GT	122	GG	65
Ca22chr6A_C_albicans_SC5314-562691	in_298	562691	dimorphic	C6_02720C_A		ORF	Uncharacterized	['CC', 'TT', 'TC']	L/L	S	synonymous	Leu/Leu	ttA/ttG,ttG/ttG	L376L		811	TT	CT	CC	CC	118	TC	163	TT	17
Ca22chr6A_C_albicans_SC5314-630519	in_298	630519	dimorphic	C6_03020W_A	PEP3	ORF	Uncharacterized	['AA', 'AG']	?/?	?	synonymous	--	--	--		810	AA	AG	AA	AA	296	AG	2	0	0
Ca22chr6A_C_albicans_SC5314-633346	in_298	633346	dimorphic			intergenic		['TT', 'TA']									TT	AT	TT	TT	133	TA	135	AA	30
Ca22chr6A_C_albicans_SC5314-748499	in_298	748499	dimorphic	C6_03520C_A		ORF	Uncharacterized	['TT', 'TC']	P/P	S	synonymous	Pro/Pro	ccA/ccG	P705P		811	TT	CT	TT	TT	156	TC	103	CC	39
Ca22chr6A_C_albicans_SC5314-748502	in_298	748502	dimorphic	C6_03520C_A		ORF	Uncharacterized	['CC', 'CT']	L/L	S	synonymous	Leu/Leu	ttG/ttA	L704L		811	CC	CT	CC	CC	155	CT	104	TT	39
Ca22chr6A_C_albicans_SC5314-750628	in_298	750628	dimorphic			intergenic		['GG', 'AA', 'GA']									GG	AG	AA	GG	181	GA	113	AA	4
Ca22chr6A_C_albicans_SC5314-785358	in_298	785358	dimorphic	C6_03690W_A	ALS5	ORF	Verified	['CC', 'TT', 'CT']	S/L	NSNC	missense	Leu/Leu,Ser/Leu	tTa/tTa,tCa/tTa	S975L,L975L		1347	CC	CT	TT	CC	76	CT	206	TT	16
Ca22chr6A_C_albicans_SC5314-792682	in_298	792682	dimorphic	C6_03700W_A	ALS1	ORF	Verified	['GG', 'TG', 'TT']	V/V	S	synonymous	Val/Val	gtG/gtG,gtT/gtG	V464V,V464		1260	TT	GG	GT	TT	138	TG	94	GG	66
Ca22chr6A_C_albicans_SC5314-792685	in_298	792685	dimorphic	C6_03700W_A	ALS1	ORF	Verified	['CC', 'TT', 'CT']	I/I	S	synonymous	Ile/Ile	atC/atT,atT/atT	I465I,I465		1260	CC	TT	CT	CC	137	CT	97	TT	64
Ca22chr6A_C_albicans_SC5314-792688	in_298	792688	dimorphic	C6_03700W_A	ALS1	ORF	Verified	['CC', 'TT', 'TC']	I/I	S	synonymous	Ile/Ile	atT/atC,atC/atC	I466I,I466		1260	TT	CC	CT	TT	242	TC	46	CC	10
Ca22chr6A_C_albicans_SC5314-792706	in_298	792706	dimorphic	C6_03700W_A	ALS1	ORF	Verified	['CC', 'TT', 'CT']	H/H	S	synonymous	His/His	caC/caT,caT/caT	H472H,H472		1260	CC	TT	CT	CC	241	CT	47	TT	10
Ca22chr6A_C_albicans_SC5314-792736	in_298	792736	dimorphic	C6_03700W_A	ALS1	ORF	Verified	['GG', 'AA', 'GA']	Q/Q	S	synonymous	Gln/Gln	caA/caA,caG/caA	Q482,Q482Q		1260	GG	AA	AG	GG	163	GA	57	AA	78
Ca22chr6A_C_albicans_SC5314-792741	in_298	792741	dimorphic	C6_03700W_A	ALS1	ORF	Verified	['AA', 'TT', 'TA']	F/Y	NSC	missense	Tyr/Tyr,Phe/Tyr	tTt/tAt,tAt/tAt	F484Y,Y484Y		1260	TT	AA	AT	TT	248	TA	30	AA	20
Ca22chr6A_C_albicans_SC5314-796494	in_298	796494	dimorphic			intergenic		['AA', 'AG']									AA	AG	AA	AA	147	AG	136	GG	15
Ca22chr6A_C_albicans_SC5314-796497	in_298	796497	dimorphic			intergenic		['AA', 'AC']									AA	AC	AA	AA	147	AC	136	CC	15
Ca22chr6A_C_albicans_SC5314-796499	in_298	796499	dimorphic			intergenic		['GG', 'GT']									GG	GT	GG	GG	147	GT	136	TT	15
Ca22chr6A_C_albicans_SC5314-796564	in_298	796564	dimorphic			intergenic		['CC', 'TT', 'TC']									TT	CT	CC	CC	233	TC	47	TT	18
Ca22chr6A_C_albicans_SC5314-796584	in_298	796584	dimorphic			intergenic		['GG', 'GA']									GG	AG	GG	GG	283	GA	13	AA	2
Ca22chr6A_C_albicans_SC5314-796610	in_298	796610	dimorphic			intergenic		['AA', 'AT']									AA	AT	AA	AA	289	AT	8	TT	1
Ca22chr6A_C_albicans_SC5314-797078	in_298	797078	dimorphic			intergenic		['GG', 'CC', 'GC']									GG	CC	CG	GG	273	GC	12	CC	13
Ca22chr6A_C_albicans_SC5314-799098	in_298	799098	dimorphic	C6_03710W_A	ALS9	ORF	Verified	['CC', 'GG', 'CG']	P/P	S	synonymous	Pro/Pro	ccG/ccG,ccC/ccG	P419,P419P		1890	CC	CG	GG	CC	165	CG	112	GG	21
Ca22chr6A_C_albicans_SC5314-799107	in_298	799107	dimorphic	C6_03710W_A	ALS9	ORF	Verified	['CC', 'TT', 'CT']	S/S	S	synonymous	Ser/Ser	tcT/tcT,tcC/tcT	S422,S422S		1890	CC	CT	TT	CC	165	CT	114	TT	19
Ca22chr6A_C_albicans_SC5314-799108	in_298	799108	dimorphic	C6_03710W_A	ALS9	ORF	Verified	['AA', 'GG', 'AG']	I/V	NSC	missense	Val/Val,Ile/Val	Ata/Gta,Gta/Gta	I423V,V423V		1890	AA	AG	GG	AA	165	AG	114	GG	19
Ca22chr6A_C_albicans_SC5314-799113	in_298	799113	dimorphic	C6_03710W_A	ALS9	ORF	Verified	['CC', 'TT', 'CT']	D/D	S	synonymous	Asp/Asp	gaC/gaT,gaT/gaT	D424,D424D		1890	CC	CT	TT	CC	165	CT	115	TT	18
Ca22chr6A_C_albicans_SC5314-799125	in_298	799125	dimorphic	C6_03710W_A	ALS9	ORF	Verified	['GG', 'CC', 'GC']	V/V	S	synonymous	Val/Val	gtC/gtC,gtG/gtC	V428V,V428		1890	GG	CG	CC	GG	175	GC	106	CC	17
Ca22chr6A_C_albicans_SC5314-799126	in_298	799126	dimorphic	C6_03710W_A	ALS9	ORF	Verified	['CC', 'GG', 'CG']	Q/E	NSC	missense	Gln/Glu,Glu/Glu	Gaa/Gaa,Caa/Gaa	E429E,Q429E		1890	CC	CG	GG	CC	172	CG	109	GG	17
Ca22chr6A_C_albicans_SC5314-799129	in_298	799129	dimorphic	C6_03710W_A	ALS9	ORF	Verified	['AA', 'CC', 'AC']	I/L	NSC	missense	Ile/Leu,Leu/Leu	Att/Ctt,Ctt/Ctt	L430L,I430L		1890	AA	AC	CC	AA	174	AC	108	CC	16
Ca22chr6A_C_albicans_SC5314-799140	in_298	799140	dimorphic	C6_03710W_A	ALS9	ORF	Verified	['AA', 'TT', 'TA']	P/P	S	synonymous	Pro/Pro	ccA/ccA,ccT/ccA	P433,P433P		1890	TT	AT	AA	TT	189	TA	92	AA	17
Ca22chr6A_C_albicans_SC5314-799142	in_298	799142	dimorphic	C6_03710W_A	ALS9	ORF	Verified	['AA', 'CC', 'AC']	D/A	NSNC	missense	Ala/Ala,Asp/Ala	gCt/gCt,gAt/gCt	D434A,A434A		1890	AA	AC	CC	AA	189	AC	92	CC	17
Ca22chr6A_C_albicans_SC5314-799158	in_298	799158	dimorphic	C6_03710W_A	ALS9	ORF	Verified	['AA', 'CC', 'AC']	I/I	S	synonymous	Ile/Ile	atA/atC,atC/atC	I439I,I439		1890	AA	AC	CC	AA	202	AC	81	CC	15
Ca22chr6A_C_albicans_SC5314-799173	in_298	799173	dimorphic	C6_03710W_A	ALS9	ORF	Verified	['TT', 'TA']	S/S	S	synonymous	Ser/Ser	tcT/tcA	S444		1890	TT	AT	TT	TT	99	TA	104	AA	95
Ca22chr6A_C_albicans_SC5314-799200	in_298	799200	dimorphic	C6_03710W_A	ALS9	ORF	Verified	['TT', 'TC']	V/V	S	synonymous	Val/Val	gtT/gtC	V453		1890	TT	CT	TT	TT	102	TC	102	CC	94
Ca22chr6A_C_albicans_SC5314-799215	in_298	799215	dimorphic	C6_03710W_A	ALS9	ORF	Verified	['TT', 'TC']	D/D	S	synonymous	Asp/Asp	gaT/gaC	D458		1890	TT	CT	TT	TT	121	TC	97	CC	80
Ca22chr6A_C_albicans_SC5314-799224	in_298	799224	dimorphic	C6_03710W_A	ALS9	ORF	Verified	['CC', 'CT']	N/N	S	synonymous	Asn/Asn	aaC/aaT	N461		1890	CC	CT	CC	CC	141	CT	85	TT	72
Ca22chr6A_C_albicans_SC5314-799786	in_298	799786	dimorphic	C6_03710W_A	ALS9	ORF	Verified	['CC', 'TT']	H/Y	NSC	missense	His/His	Cac/Cac	H649H		1890	TT	CC	TT	TT	248	TC	11	CC	39
Ca22chr6A_C_albicans_SC5314-799806	in_298	799806	dimorphic	C6_03710W_A	ALS9	ORF	Verified	['CC', 'TT']	T/T	S	synonymous	Thr/Thr	acT/acT	T655T		1890	CC	TT	CC	CC	282	CT	7	TT	9
Ca22chr6A_C_albicans_SC5314-801036	in_298	801036	dimorphic	C6_03710W_A	ALS9	ORF	Verified	['CC', 'CT']	V/V	S	synonymous	Val/Val	gtC/gtT	V1065		1890	CC	CT	CC	CC	289	CT	7	TT	2
Ca22chr6A_C_albicans_SC5314-860957	in_298	860957	dimorphic	C6_03980C_A		repeat_region	-	['AA', 'AT']	I/N	NSNC	intergenic	--	--	--		0	AA	AT	AA	AA	260	AT	36	TT	2
Ca22chr6A_C_albicans_SC5314-862614	in_298	862614	dimorphic	C6_03980C_A		repeat_region	-	['GG', 'GA']	R/*	NSST	intergenic	--	--	--		0	GG	AG	GG	GG	281	GA	17	0	0
Ca22chr6A_C_albicans_SC5314-862638	in_298	862638	dimorphic	C6_03980C_A		repeat_region	-	['GG', 'GA']	L/F	NSNC	intergenic	--	--	--		0	GG	AG	GG	GG	144	GA	153	AA	1
Ca22chr6A_C_albicans_SC5314-862687	in_298	862687	dimorphic	C6_03980C_A		repeat_region	-	['CC', 'CT']	L/L	S	intergenic	--	--	--		0	CC	CC	CT	CC	287	CT	11	0	0
Ca22chr6A_C_albicans_SC5314-862903	in_298	862903	dimorphic	C6_03980C_A		repeat_region	-	['AA', 'GG', 'AG']	C/C	S	intergenic	--	--	--		0	AA	GG	AG	AA	151	AG	136	GG	11
Ca22chr6A_C_albicans_SC5314-862916	in_298	862916	dimorphic	C6_03980C_A		repeat_region	-	['CC', 'TT', 'CT']	R/H	NSNC	intergenic	--	--	--		0	CC	TT	CT	CC	181	CT	108	TT	9
Ca22chr6A_C_albicans_SC5314-862930	in_298	862930	dimorphic	C6_03980C_A		repeat_region	-	['AA', 'TT', 'TA']	Q/H	NSNC	intergenic	--	--	--		0	TT	AA	AT	TT	152	TA	110	AA	36
Ca22chr6A_C_albicans_SC5314-863055	not_298	863055	dimorphic	C6_03980C_A		repeat_region	-	['AA', 'CC', 'AC']	*/G	NSST	intergenic	--	--	--		0	AA	AC	CC
Ca22chr6A_C_albicans_SC5314-863623	in_298	863623	dimorphic	C6_03980C_A		repeat_region	-	['AA', 'AG']	S/S	S	synonymous	Ser/Ser	tcT/tcC	S325S		512	AA	AG	AA	AA	249	AG	18	GG	31
Ca22chr6A_C_albicans_SC5314-863641	in_298	863641	dimorphic	C6_03980C_A		repeat_region	-	['GG', 'TT', 'GT']	T/T	S	synonymous	Thr/Thr	acC/acA,acA/acA	T319T		512	GG	GT	TT	GG	290	GT	5	TT	3
Ca22chr6A_C_albicans_SC5314-863698	in_298	863698	dimorphic	C6_03980C_A		repeat_region	-	['AA', 'AG']	H/H	S	synonymous	His/His	caT/caC	H300H		512	AA	AG	AA	AA	189	AG	109	0	0
Ca22chr6A_C_albicans_SC5314-863699	in_298	863699	dimorphic	C6_03980C_A		repeat_region	-	['TT', 'TC']	H/R	NSNC	missense	His/Arg	cAt/cGt	H300R		512	TT	CT	TT	TT	180	TC	118	0	0
Ca22chr6A_C_albicans_SC5314-864457	in_298	864457	dimorphic	C6_03980C_A		repeat_region	-	['GG', 'GA']	N/N	S	synonymous	Asn/Asn	aaC/aaT	N47N		512	GG	GG	AG	GG	196	GA	66	AA	36
Ca22chr6A_C_albicans_SC5314-864466	in_298	864466	dimorphic	C6_03980C_A		repeat_region	-	['TT', 'TC']	R/R	S	synonymous	Arg/Arg	agA/agG	R44R		512	TT	TT	CT	TT	180	TC	105	CC	13
Ca22chr6A_C_albicans_SC5314-864569	in_298	864569	dimorphic	C6_03980C_A		repeat_region	-	['GG', 'AA', 'GA']	P/S	NSNC	missense	Pro/Met,Met/Met	cTg/cTg,cCg/cTg	P10M,M10M		512	GG	AG	AA	AA	81	GA	213	GG	4
Ca22chr6A_C_albicans_SC5314-864572	in_298	864572	dimorphic	C6_03980C_A		repeat_region	-	['GG', 'GA']	S/F	NSNC	missense	Ser/Phe	tCt/tTt	S9F		512	GG	AG	GG	GG	265	GA	33	0	0
Ca22chr6A_C_albicans_SC5314-864578	in_298	864578	dimorphic	C6_03980C_A		repeat_region	-	['TT', 'TC']	Q/R	NSC	missense	Gln/Arg	cAa/cGa	Q7R		512	TT	CT	TT	TT	264	TC	34	0	0
Ca22chr6A_C_albicans_SC5314-865244	in_298	865244	dimorphic	C6_03980C_A		repeat_region	-	['CC', 'CT']	G/D	NSNC	intergenic	--	--	--		0	CC	CC	CT	CC	218	CT	79	TT	1
Ca22chr6A_C_albicans_SC5314-865252	in_298	865252	dimorphic	C6_03980C_A		repeat_region	-	['CC', 'CA']	*/Y	NSST	intergenic	--	--	--		0	CC	CC	AC	CC	161	CA	129	AA	8
Ca22chr6A_C_albicans_SC5314-865257	in_298	865257	dimorphic	C6_03980C_A		repeat_region	-	['GG', 'GA']	R/*	NSST	intergenic	--	--	--		0	GG	GG	AG	GG	167	GA	123	AA	8
Ca22chr6A_C_albicans_SC5314-865269	in_298	865269	dimorphic	C6_03980C_A		repeat_region	-	['AA', 'AG']	S/P	NSNC	intergenic	--	--	--		0	AA	AA	AG	AA	197	AG	91	GG	10
Ca22chr6A_C_albicans_SC5314-865286	in_298	865286	dimorphic	C6_03980C_A		repeat_region	-	['AA', 'AG']	F/S	NSNC	intergenic	--	--	--		0	AA	AA	AG	AA	253	AG	39	GG	6
Ca22chr6A_C_albicans_SC5314-865298	in_298	865298	dimorphic	C6_03980C_A		repeat_region	-	['AA', 'AT']	L/H	NSNC	intergenic	--	--	--		0	AA	AA	AT	AA	295	AT	3	0	0
Ca22chr6A_C_albicans_SC5314-865306	in_298	865306	dimorphic	C6_03980C_A		repeat_region	-	['CC', 'TT', 'TC']	L/S	NSNC	intergenic	--	--	--		0	TT	CT	CC	TT	241	TC	54	CC	3
Ca22chr6A_C_albicans_SC5314-865323	not_298	865323	dimorphic	C6_03980C_A		repeat_region	-	['AA', 'AG']	*/Q	NSST	intergenic	--	--	--		0	AA	AA	AG
Ca22chr6A_C_albicans_SC5314-865337	in_298	865337	dimorphic	C6_03980C_A		repeat_region	-	['GG', 'GA']	A/V	NSNC	intergenic	--	--	--		0	GG	GG	AG	GG	258	GA	39	AA	1
Ca22chr6A_C_albicans_SC5314-866184	in_298	866184	dimorphic	C6_03980C_A		repeat_region	-	['AA', 'CC']	*/G	NSST	intergenic	--	--	--		0	AA	CC	AA	AA	274	AC	5	CC	19
Ca22chr6A_C_albicans_SC5314-866191	in_298	866191	dimorphic	C6_03980C_A		repeat_region	-	['AA', 'TT']	I/I	S	intergenic	--	--	--		0	TT	AA	TT	TT	261	TA	18	AA	19
Ca22chr6A_C_albicans_SC5314-866201	in_298	866201	dimorphic	C6_03980C_A		repeat_region	-	['AA', 'AG']	I/T	NSNC	intergenic	--	--	--		0	AA	AG	AA	AA	286	AG	10	GG	2
Ca22chr6A_C_albicans_SC5314-866380	in_298	866380	dimorphic	C6_03980C_A		repeat_region	-	['TG', 'TT']	*/Y	NSST	intergenic	--	--	--		0	TT	GT	TT	TT	280	TG	18	0	0
Ca22chr6A_C_albicans_SC5314-866397	in_298	866397	dimorphic	C6_03980C_A		repeat_region	-	['CC', 'GG', 'CG']	V/L	NSC	intergenic	--	--	--		0	CC	CG	GG	CC	160	CG	129	GG	9
Ca22chr6A_C_albicans_SC5314-866402	in_298	866402	dimorphic	C6_03980C_A		repeat_region	-	['AA', 'CC', 'AC']	V/G	NSNC	intergenic	--	--	--		0	AA	AC	CC	AA	159	AC	128	CC	11
Ca22chr6A_C_albicans_SC5314-866407	in_298	866407	dimorphic	C6_03980C_A		repeat_region	-	['CC', 'GG', 'CG']	E/D	NSC	intergenic	--	--	--		0	CC	CG	GG	CC	160	CG	123	GG	15
Ca22chr6A_C_albicans_SC5314-867650	in_298	867650	dimorphic	C6_04000C_A		repeat_region	-	['CC', 'TT', 'CT']	R/Q	NSC	intergenic	--	--	--		0	CC	TT	CT	CC	254	CT	24	TT	20
Ca22chr6A_C_albicans_SC5314-869501	in_298	869501	dimorphic	C6_04010C_A		repeat_region	-	['CC', 'TT']	*/*	NSST	intergenic	--	--	--		0	CC	TT	CC	CC	243	CT	26	TT	29
Ca22chr6A_C_albicans_SC5314-869506	in_298	869506	dimorphic	C6_04010C_A		repeat_region	-	['AA', 'GG']	H/H	S	intergenic	--	--	--		0	AA	GG	AA	AA	240	AG	25	GG	33
Ca22chr6A_C_albicans_SC5314-869507	in_298	869507	dimorphic	C6_04010C_A		repeat_region	-	['CC', 'TT']	R/H	NSNC	intergenic	--	--	--		0	TT	CC	TT	TT	242	TC	26	CC	30
Ca22chr6A_C_albicans_SC5314-869525	in_298	869525	dimorphic	C6_04010C_A		repeat_region	-	['CC', 'TT']	R/Q	NSC	intergenic	--	--	--		0	TT	CC	TT	TT	157	TC	36	CC	105
Ca22chr6A_C_albicans_SC5314-869526	in_298	869526	dimorphic	C6_04010C_A		repeat_region	-	['GG', 'AA']	*/Q	NSST	intergenic	--	--	--		0	GG	AA	GG	GG	157	GA	36	AA	105
Ca22chr6A_C_albicans_SC5314-869875	in_298	869875	dimorphic	C6_04010C_A		repeat_region	-	['AA', 'TT', 'TA']	P/P	S	intergenic	--	--	--		0	TT	AT	AA	TT	194	TA	59	AA	45
Ca22chr6A_C_albicans_SC5314-869877	in_298	869877	dimorphic	C6_04010C_A		repeat_region	-	['GG', 'AA', 'GA']	P/S	NSNC	intergenic	--	--	--		0	GG	AG	AA	GG	192	GA	60	AA	46
Ca22chr6A_C_albicans_SC5314-869883	in_298	869883	dimorphic	C6_04010C_A		repeat_region	-	['CC', 'TT', 'TC']	T/A	NSNC	intergenic	--	--	--		0	TT	CT	CC	TT	187	TC	61	CC	50
Ca22chr6A_C_albicans_SC5314-869925	in_298	869925	dimorphic	C6_04010C_A		repeat_region	-	['GG', 'GA']	H/Y	NSC	intergenic	--	--	--		0	GG	AG	GG	GG	96	GA	135	AA	67
Ca22chr6A_C_albicans_SC5314-869944	in_298	869944	dimorphic	C6_04010C_A		repeat_region	-	['CC', 'TT', 'CT']	P/P	S	intergenic	--	--	--		0	CC	CT	TT	CC	198	CT	91	TT	9
Ca22chr6A_C_albicans_SC5314-869963	in_298	869963	dimorphic	C6_04010C_A		repeat_region	-	['CC', 'TT', 'CT']	W/*	NSST	intergenic	--	--	--		0	CC	CT	TT	CC	178	CT	103	TT	17
Ca22chr6A_C_albicans_SC5314-869968	in_298	869968	dimorphic	C6_04010C_A		repeat_region	-	['TT', 'TA']	K/N	NSNC	intergenic	--	--	--		0	TT	AT	TT	TT	228	TA	66	AA	4
Ca22chr6A_C_albicans_SC5314-869976	in_298	869976	dimorphic	C6_04010C_A		repeat_region	-	['CC', 'CT']	G/S	NSNC	intergenic	--	--	--		0	CC	CT	CC	CC	265	CT	29	TT	4
Ca22chr6A_C_albicans_SC5314-870103	in_298	870103	dimorphic	C6_04010C_A		repeat_region	-	['CC', 'TT']	W/*	NSST	intergenic	--	--	--		0	TT	TT	CC	TT	203	TC	33	CC	62
Ca22chr6A_C_albicans_SC5314-870155	in_298	870155	dimorphic	C6_04010C_A		repeat_region	-	['GG', 'GC']	A/G	NSNC	intergenic	--	--	--		0	GG	GG	CG	GG	221	GC	47	CC	30
Ca22chr6A_C_albicans_SC5314-870162	in_298	870162	dimorphic	C6_04010C_A		repeat_region	-	['GG', 'GA']	L/F	NSNC	intergenic	--	--	--		0	GG	GG	AG	GG	212	GA	51	AA	35
Ca22chr6A_C_albicans_SC5314-870249	in_298	870249	dimorphic	C6_04010C_A		repeat_region	-	['TT', 'TA']	K/*	NSST	intergenic	--	--	--		0	TT	TT	AT	TT	261	TA	17	AA	20
Ca22chr6A_C_albicans_SC5314-871018	in_298	871018	dimorphic	C6_04010C_A		repeat_region	-	['AA', 'TT']	T/T	S	intergenic	--	--	--		0	TT	AA	TT	TT	134	TA	140	AA	24
Ca22chr6A_C_albicans_SC5314-871739	in_298	871739	dimorphic	C6_04010C_A		repeat_region	-	['TT', 'TC']	K/R	NSC	intergenic	--	--	--		0	TT	CT	TT	TT	229	TC	63	CC	6
Ca22chr6A_C_albicans_SC5314-871879	in_298	871879	dimorphic	C6_04010C_A		repeat_region	-	['AA', 'TT', 'TA']	G/G	S	intergenic	--	--	--		0	TT	AA	AT	TT	169	TA	121	AA	8
Ca22chr6A_C_albicans_SC5314-872149	not_298	872149	dimorphic	C6_04010C_A		repeat_region	-	['AA', 'CC']	F/L	NSNC	intergenic	--	--	--		0	AA	CC	AA
Ca22chr6A_C_albicans_SC5314-872755	in_298	872755	dimorphic	C6_04010C_A		repeat_region	-	['GG', 'GA']	F/F	S	intergenic	--	--	--		0	GG	AG	GG	GG	274	GA	23	AA	1
Ca22chr6A_C_albicans_SC5314-872764	in_298	872764	dimorphic	C6_04010C_A		repeat_region	-	['TT', 'TC']	L/S	NSNC	intergenic	--	--	--		0	TT	TT	CT	TT	119	TC	161	CC	18
Ca22chr6A_C_albicans_SC5314-872765	in_298	872765	dimorphic	C6_04010C_A		repeat_region	-	['AA', 'AG']	L/P	NSNC	intergenic	--	--	--		0	AA	AA	AG	AA	117	AG	162	GG	19
Ca22chr6A_C_albicans_SC5314-872789	in_298	872789	dimorphic	C6_04010C_A		repeat_region	-	['GG', 'GT']	A/D	NSNC	intergenic	--	--	--		0	GG	GG	GT	GG	137	GT	134	TT	27
Ca22chr6A_C_albicans_SC5314-872798	in_298	872798	dimorphic	C6_04010C_A		repeat_region	-	['GG', 'GA']	A/V	NSNC	intergenic	--	--	--		0	GG	GG	AG	GG	282	GA	9	AA	7
Ca22chr6A_C_albicans_SC5314-872799	in_298	872799	dimorphic	C6_04010C_A		repeat_region	-	['CC', 'CT']	A/T	NSNC	intergenic	--	--	--		0	CC	CC	CT	CC	293	CT	5	0	0
Ca22chr6A_C_albicans_SC5314-872806	in_298	872806	dimorphic	C6_04010C_A		repeat_region	-	['AA', 'GG']	C/C	S	intergenic	--	--	--		0	AA	AA	GG	AA	189	AG	76	GG	33
Ca22chr6A_C_albicans_SC5314-872817	in_298	872817	dimorphic	C6_04010C_A		repeat_region	-	['GG', 'GT']	L/I	NSC	intergenic	--	--	--		0	GG	GG	GT	GG	291	GT	6	TT	1
Ca22chr6A_C_albicans_SC5314-872822	in_298	872822	dimorphic	C6_04010C_A		repeat_region	-	['TT', 'TC']	*/W	NSST	intergenic	--	--	--		0	TT	TT	CT	TT	290	TC	6	CC	2
Ca22chr6A_C_albicans_SC5314-873163	in_298	873163	dimorphic	C6_04010C_A		repeat_region	-	['GG', 'GA']	F/F	S	intergenic	--	--	--		0	GG	GG	AG	GG	203	GA	58	AA	37
Ca22chr6A_C_albicans_SC5314-873168	in_298	873168	dimorphic	C6_04010C_A		repeat_region	-	['GG', 'GA']	L/L	S	intergenic	--	--	--		0	GG	GG	AG	GG	200	GA	61	AA	37
Ca22chr6A_C_albicans_SC5314-873365	in_298	873365	dimorphic	C6_04010C_A		repeat_region	-	['CC', 'CT']	R/Q	NSC	intergenic	--	--	--		0	CC	CC	CT	CC	88	CT	210	0	0
Ca22chr6A_C_albicans_SC5314-873366	in_298	873366	dimorphic	C6_04010C_A		repeat_region	-	['GG', 'GT']	R/R	S	intergenic	--	--	--		0	GG	GG	GT	GG	88	GT	210	0	0
Ca22chr6A_C_albicans_SC5314-873367	in_298	873367	dimorphic	C6_04010C_A		repeat_region	-	['GG', 'GA']	F/F	S	intergenic	--	--	--		0	GG	GG	AG	GG	90	GA	208	0	0
Ca22chr6A_C_albicans_SC5314-873373	in_298	873373	dimorphic	C6_04010C_A		repeat_region	-	['TG', 'TT']	*/Y	NSST	intergenic	--	--	--		0	TT	TT	GT	TT	87	TG	211	0	0
Ca22chr6A_C_albicans_SC5314-873415	in_298	873415	dimorphic	C6_04010C_A		repeat_region	-	['CC', 'TT', 'TC']	*/*	NSST	intergenic	--	--	--		0	TT	CC	CT	CC	90	TC	207	TT	1
Ca22chr6A_C_albicans_SC5314-873701	in_298	873701	dimorphic	C6_04010C_A		repeat_region	-	['GG', 'TG', 'TT']	H/P	NSNC	intergenic	--	--	--		0	TT	GG	GT	TT	214	TG	83	GG	1
Ca22chr6A_C_albicans_SC5314-873702	in_298	873702	dimorphic	C6_04010C_A		repeat_region	-	['GG', 'GT']	H/N	NSC	intergenic	--	--	--		0	GG	GG	GT	GG	259	GT	39	0	0
Ca22chr6A_C_albicans_SC5314-873712	in_298	873712	dimorphic	C6_04010C_A		repeat_region	-	['CC', 'TT', 'TC']	Q/Q	S	intergenic	--	--	--		0	TT	CC	CT	TT	233	TC	64	CC	1
Ca22chr6A_C_albicans_SC5314-873728	not_298	873728	dimorphic	C6_04010C_A		repeat_region	-	['CC', 'TT', 'CT']	*/*	NSST	intergenic	--	--	--		0	CC	TT	CT
Ca22chr6A_C_albicans_SC5314-873762	in_298	873762	dimorphic	C6_04010C_A		repeat_region	-	['AA', 'AG']	*/Q	NSST	intergenic	--	--	--		0	AA	AA	AG	GG	125	AG	165	AA	8
Ca22chr6A_C_albicans_SC5314-873769	in_298	873769	dimorphic	C6_04010C_A		repeat_region	-	['GG', 'GC']	N/K	NSNC	intergenic	--	--	--		0	GG	GG	CG	CC	68	GC	218	GG	12
Ca22chr6A_C_albicans_SC5314-874304	not_298	874304	dimorphic	C6_04010C_A		repeat_region	-	['GG', 'TG', 'TT']	D/A	NSNC	intergenic	--	--	--		0	TT	GG	GT
Ca22chr6A_C_albicans_SC5314-874316	not_298	874316	dimorphic	C6_04010C_A		repeat_region	-	['AA', 'TT', 'TA']	N/I	NSNC	intergenic	--	--	--		0	TT	AA	AT
Ca22chr6A_C_albicans_SC5314-874357	in_298	874357	dimorphic	C6_04010C_A		repeat_region	-	['CC', 'CG']	K/N	NSNC	intergenic	--	--	--		0	CC	CC	CG	CC	197	CG	98	GG	3
Ca22chr6A_C_albicans_SC5314-874511	in_298	874511	dimorphic	C6_04010C_A		repeat_region	-	['CC', 'TT', 'TC']	*/W	NSST	intergenic	--	--	--		0	TT	CT	CC	TT	230	TC	66	CC	2
Ca22chr6A_C_albicans_SC5314-874981	in_298	874981	dimorphic	C6_04010C_A		repeat_region	-	['GG', 'GA']	C/C	S	intergenic	--	--	--		0	GG	GG	AG	GG	155	GA	140	AA	3
Ca22chr6A_C_albicans_SC5314-875008	in_298	875008	dimorphic	C6_04010C_A		repeat_region	-	['TT', 'TA']	S/S	S	intergenic	--	--	--		0	TT	TT	AT	TT	219	TA	77	AA	2
Ca22chr6A_C_albicans_SC5314-875018	in_298	875018	dimorphic	C6_04010C_A		repeat_region	-	['CC', 'CT']	W/*	NSST	intergenic	--	--	--		0	CC	CT	CC	CC	273	CT	24	TT	1
Ca22chr6A_C_albicans_SC5314-875071	in_298	875071	dimorphic	C6_04010C_A		repeat_region	-	['TT', 'TA']	R/S	NSNC	intergenic	--	--	--		0	TT	AT	TT	TT	270	TA	28	0	0
Ca22chr6A_C_albicans_SC5314-888021	in_298	888021	dimorphic			intergenic		['CC', 'TT', 'TC']									TT	CC	CT	TT	222	TC	74	CC	2
Ca22chr6A_C_albicans_SC5314-892562	in_298	892562	dimorphic			intergenic		['GG', 'TG', 'TT']									TT	GT	GG	TT	112	TG	78	GG	108
Ca22chr6A_C_albicans_SC5314-900519	in_298	900519	dimorphic	C6_04130C_A	ALS4	ORF	Verified	['AA', 'AT']	T/T	S	synonymous	Thr/Thr	acT/acA	T1412T		2100	AA	AT	AA	AA	296	AT	2	0	0
Ca22chr6A_C_albicans_SC5314-900528	in_298	900528	dimorphic	C6_04130C_A	ALS4	ORF	Verified	['AA', 'CC', 'AC']	T/T	S	synonymous	Thr/Thr	acT/acG,acG/acG	T1409T		2100	AA	AC	CC	AA	157	AC	101	CC	40
Ca22chr6A_C_albicans_SC5314-900531	in_298	900531	dimorphic	C6_04130C_A	ALS4	ORF	Verified	['GG', 'GA']	Y/Y	S	synonymous	Tyr/Tyr	taC/taT	Y1408Y		2100	GG	AG	GG	GG	296	0	0	AA	2
Ca22chr6A_C_albicans_SC5314-900537	in_298	900537	dimorphic	C6_04130C_A	ALS4	ORF	Verified	['AA', 'TT', 'AT']	P/P	S	synonymous	Pro/Pro	ccA/ccA,ccT/ccA	P1406P		2100	AA	AT	TT	AA	173	AT	95	TT	30
Ca22chr6A_C_albicans_SC5314-900547	in_298	900547	dimorphic	C6_04130C_A	ALS4	ORF	Verified	['TT', 'TC']	K/R	NSC	missense	Lys/Arg	aAa/aGa	K1403R		2100	TT	CT	TT	TT	258	TC	33	CC	7
Ca22chr6A_C_albicans_SC5314-900549	in_298	900549	dimorphic	C6_04130C_A	ALS4	ORF	Verified	['TT', 'TA']	I/I	S	synonymous	Ile/Ile	atA/atT	I1402I		2100	TT	AT	TT	TT	273	TA	23	AA	2
Ca22chr6A_C_albicans_SC5314-900552	in_298	900552	dimorphic	C6_04130C_A	ALS4	ORF	Verified	['GG', 'GA']	I/I	S	synonymous	Ile/Ile	atC/atT	I1401I		2100	GG	AG	GG	GG	279	GA	17	AA	2
Ca22chr6A_C_albicans_SC5314-900561	in_298	900561	dimorphic	C6_04130C_A	ALS4	ORF	Verified	['AA', 'AG']	A/A	S	synonymous	Ala/Ala	gcT/gcC	A1398A		2100	AA	AG	AA	AA	297	AG	1	0	0
Ca22chr6A_C_albicans_SC5314-900562	in_298	900562	dimorphic	C6_04130C_A	ALS4	ORF	Verified	['GG', 'GT']	A/D	NSNC	missense	Ala/Asp	gCt/gAt	A1398D		2100	GG	GT	GG	GG	297	GT	1
Ca22chr6A_C_albicans_SC5314-900564	in_298	900564	dimorphic	C6_04130C_A	ALS4	ORF	Verified	['GG', 'GA']	T/T	S	synonymous	Thr/Thr	acC/acT	T1397T		2100	GG	AG	GG	GG	293	GA	3	AA	2
Ca22chr6A_C_albicans_SC5314-900567	in_298	900567	dimorphic	C6_04130C_A	ALS4	ORF	Verified	['AA', 'AG']	G/G	S	synonymous	Gly/Gly	ggT/ggC	G1396G		2100	AA	AG	AA	AA	297	AG	1	0	0
Ca22chr6A_C_albicans_SC5314-900570	in_298	900570	dimorphic	C6_04130C_A	ALS4	ORF	Verified	['TT', 'TA']	G/G	S	synonymous	Gly/Gly	ggA/ggT	G1395G		2100	TT	AT	TT	TT	297	TA	1	0	0
Ca22chr6A_C_albicans_SC5314-900576	in_298	900576	dimorphic	C6_04130C_A	ALS4	ORF	Verified	['AA', 'AT']	P/P	S	synonymous	Pro/Pro	ccT/ccA	P1393P		2100	AA	AT	AA	AA	297	AT	1	0	0
Ca22chr6A_C_albicans_SC5314-900642	in_298	900642	dimorphic	C6_04130C_A	ALS4	ORF	Verified	['GG', 'AA']	S/S	S	synonymous	Ser/Ser	agT/agT	S1371S		2100	GG	AA	GG	GG	226	GA	48	AA	24
Ca22chr6A_C_albicans_SC5314-900669	in_298	900669	dimorphic	C6_04130C_A	ALS4	ORF	Verified	['AA', 'AG']	D/D	S	synonymous	Asp/Asp	gaT/gaC	D1362D		2100	AA	AG	AA	AA	282	AG	9	GG	7
Ca22chr6A_C_albicans_SC5314-900675	not_298	900675	dimorphic	C6_04130C_A	ALS4	ORF	Verified	['GG', 'GA']	G/G	S	synonymous	Gly/Gly	ggC/ggT	G1360G		2100	GG	AG	GG
Ca22chr6A_C_albicans_SC5314-900687	not_298	900687	dimorphic	C6_04130C_A	ALS4	ORF	Verified	['GG', 'GA']	A/A	S	synonymous	Ala/Ala	gcC/gcT	A1356A		2100	GG	AG	GG
Ca22chr6A_C_albicans_SC5314-900702	not_298	900702	dimorphic	C6_04130C_A	ALS4	ORF	Verified	['GG', 'GA']	T/T	S	synonymous	Thr/Thr	acC/acT	T1351T		2100	GG	AG	GG
Ca22chr6A_C_albicans_SC5314-900704	not_298	900704	dimorphic	C6_04130C_A	ALS4	ORF	Verified	['TT', 'TA']	T/S	NSC	missense	Thr/Ser	Acc/Tcc	T1351S		2100	TT	AT	TT							adhesin
Ca22chr6A_C_albicans_SC5314-900708	not_298	900708	dimorphic	C6_04130C_A	ALS4	ORF	Verified	['AA', 'AG']	A/A	S	synonymous	Ala/Ala	gcT/gcC	A1349A		2100	AA	AG	AA
Ca22chr6A_C_albicans_SC5314-900864	not_298	900864	dimorphic	C6_04130C_A	ALS4	ORF	Verified	['GG', 'TT', 'GT']	P/P	S	synonymous	Pro/Pro	ccC/ccA,ccA/ccA	P1297P		2100	GG	GT	TT
Ca22chr6A_C_albicans_SC5314-900867	in_298	900867	dimorphic	C6_04130C_A	ALS4	ORF	Verified	['CC', 'TT', 'TC']	E/E	S	synonymous	Glu/Glu	gaG/gaG,gaA/gaG	E1296E		2100	TT	CT	CC	CC	128	TC	102	TT	68
Ca22chr6A_C_albicans_SC5314-900953	in_298	900953	dimorphic	C6_04130C_A	ALS4	ORF	Verified	['TT', 'TC']	T/A	NSNC	missense	Thr/Ala	Aca/Gca	T1268A		2100	TT	CT	TT	TT	285	TC	9	CC	4
Ca22chr6A_C_albicans_SC5314-901230	in_298	901230	dimorphic	C6_04130C_A	ALS4	ORF	Verified	['AA', 'GG', 'AG']	T/T	S	synonymous	Thr/Thr	acC/acC,acT/acC	T1175T		2100	AA	AG	GG	AA	269	AG	27	GG	2
Ca22chr6A_C_albicans_SC5314-901233	not_298	901233	dimorphic	C6_04130C_A	ALS4	ORF	Verified	['AA', 'GG', 'AG']	V/V	S	synonymous	Val/Val	gtT/gtC,gtC/gtC	V1174V		2100	AA	AG	GG
Ca22chr6A_C_albicans_SC5314-901242	in_298	901242	dimorphic	C6_04130C_A	ALS4	ORF	Verified	['AA', 'TT', 'AT']	T/T	S	synonymous	Thr/Thr	acA/acA,acT/acA	T1171T		2100	AA	AT	TT	AA	296	AG	1	GG	1
Ca22chr6A_C_albicans_SC5314-901245	in_298	901245	dimorphic	C6_04130C_A	ALS4	ORF	Verified	['AA', 'GG', 'AG']	T/T	S	synonymous	Thr/Thr	acC/acC,acT/acC	T1170T		2100	AA	AG	GG	AA	276	AT	9	TT	13
Ca22chr6A_C_albicans_SC5314-901248	in_298	901248	dimorphic	C6_04130C_A	ALS4	ORF	Verified	['AA', 'TT', 'AT']	A/A	S	synonymous	Ala/Ala	gcA/gcA,gcT/gcA	A1169A		2100	AA	AT	TT	AA	286	AG	11	GG	1
Ca22chr6A_C_albicans_SC5314-901257	in_298	901257	dimorphic	C6_04130C_A	ALS4	ORF	Verified	['CC', 'TT', 'CT']	Q/Q	S	synonymous	Gln/Gln	caA/caA,caG/caA	Q1166Q		2100	CC	CT	TT	CC	282	CT	2	TT	14
Ca22chr6A_C_albicans_SC5314-901260	in_298	901260	dimorphic	C6_04130C_A	ALS4	ORF	Verified	['GG', 'TG', 'TT']	S/S	S	synonymous	Ser/Ser	tcA/tcC,tcC/tcC	S1165S		2100	TT	GT	GG	TT	274	TA	17	AA	7
Ca22chr6A_C_albicans_SC5314-901263	not_298	901263	dimorphic	C6_04130C_A	ALS4	ORF	Verified	['CC', 'TT', 'CT']	W/*	NSST	synonymous	Trp/Trp	tgA/tgA,tgG/tgA	W1164W		2100	CC	CT	TT
Ca22chr6A_C_albicans_SC5314-901269	in_298	901269	dimorphic	C6_04130C_A	ALS4	ORF	Verified	['CC', 'TT', 'TC']	E/E	S	synonymous	Glu/Glu	gaG/gaG,gaA/gaG	E1162E		2100	TT	CT	CC	TT	271	TC	7	CC	20
Ca22chr6A_C_albicans_SC5314-901272	in_298	901272	dimorphic	C6_04130C_A	ALS4	ORF	Verified	['AA', 'GG', 'AG']	T/T	S	synonymous	Thr/Thr	acC/acC,acT/acC	T1161T		2100	AA	AG	GG	AA	273	AG	8	GG	17
Ca22chr6A_C_albicans_SC5314-901275	not_298	901275	dimorphic	C6_04130C_A	ALS4	ORF	Verified	['GG', 'GT']	T/T	S	synonymous	Thr/Thr	acC/acA	T1160T		2100	GG	GT	GG
Ca22chr6A_C_albicans_SC5314-901535	in_298	901535	dimorphic	C6_04130C_A	ALS4	ORF	Verified	['CC', 'CT']	D/N	NSC	missense	Asp/Asn	Gac/Aac	D1074N		2100	CC	CT	CC	CC	287	CT	7	TT	4
Ca22chr6A_C_albicans_SC5314-901761	in_298	901761	dimorphic	C6_04130C_A	ALS4	ORF	Verified	['CC', 'CT']	P/P	S	synonymous	Pro/Pro	ccG/ccA	P998P		2100	CC	CC	CT	CC	281	CT	11	TT	6
Ca22chr6A_C_albicans_SC5314-901764	in_298	901764	dimorphic	C6_04130C_A	ALS4	ORF	Verified	['CC', 'CA']	P/P	S	synonymous	Pro/Pro	ccG/ccT	P997P		2100	CC	CC	AC	CC	282	CA	10	AA	6
Ca22chr6A_C_albicans_SC5314-901803	not_298	901803	dimorphic	C6_04130C_A	ALS4	ORF	Verified	['CC', 'CT']	W/*	NSST	synonymous	Trp/Trp	tgG/tgA	W984W		2100	CC	CC	CT
Ca22chr6A_C_albicans_SC5314-901989	not_298	901989	dimorphic	C6_04130C_A	ALS4	ORF	Verified	['AA', 'AG']	V/V	S	synonymous	Val/Val	gtT/gtC	V922V		2100	AA	AA	AG
Ca22chr6A_C_albicans_SC5314-902071	in_298	902071	dimorphic	C6_04130C_A	ALS4	ORF	Verified	['AA', 'AG']	I/T	NSNC	missense	Ile/Thr	aTc/aCc	I895T		2100	AA	AA	AG	AA	248	AG	40	GG	10
Ca22chr6A_C_albicans_SC5314-902093	in_298	902093	dimorphic	C6_04130C_A	ALS4	ORF	Verified	['TT', 'TC']	S/G	NSNC	missense	Ser/Gly	Agt/Ggt	S888G		2100	TT	TT	CT	TT	268	TC	26	CC	4
Ca22chr6A_C_albicans_SC5314-938720	in_298	938720	dimorphic			intergenic		['CC', 'TT', 'CT']									CC	CT	TT	CC	155	CT	103	TT	40
Ca22chr6A_C_albicans_SC5314-973374	in_298	973374	dimorphic	C6_04380W_A	ALS2	ORF	Verified	['AA', 'AT']	P/P	S	synonymous	Pro/Pro	ccA/ccT	P720		2362	AA	AA	AT	AA	270	AT	27	TT	1
Ca22chr6A_C_albicans_SC5314-973380	in_298	973380	dimorphic	C6_04380W_A	ALS2	ORF	Verified	['TT', 'TC']	N/N	S	synonymous	Asn/Asn	aaT/aaC	N722		2362	TT	TT	CT	TT	286	TC	12	0	0
Ca22chr6A_C_albicans_SC5314-973392	not_298	973392	dimorphic	C6_04380W_A	ALS2	ORF	Verified	['TT', 'TC']	T/T	S	synonymous	Thr/Thr	acT/acC	T726		2362	TT	TT	CT
Ca22chr6A_C_albicans_SC5314-973395	not_298	973395	dimorphic	C6_04380W_A	ALS2	ORF	Verified	['AA', 'AC']	T/T	S	synonymous	Thr/Thr	acA/acC	T727		2362	AA	AA	AC
Ca22chr6A_C_albicans_SC5314-973398	in_298	973398	dimorphic	C6_04380W_A	ALS2	ORF	Verified	['CC', 'CT']	T/T	S	synonymous	Thr/Thr	acC/acT	T728		2362	CC	CC	CT	CC	241	CT	46	TT	11
Ca22chr6A_C_albicans_SC5314-973401	in_298	973401	dimorphic	C6_04380W_A	ALS2	ORF	Verified	['GG', 'GA']	E/E	S	synonymous	Glu/Glu	gaG/gaA	E729		2362	GG	GG	AG	GG	242	GA	45	AA	11
Ca22chr6A_C_albicans_SC5314-973410	not_298	973410	dimorphic	C6_04380W_A	ALS2	ORF	Verified	['CC', 'CT']	S/S	S	synonymous	Ser/Ser	tcC/tcT	S732		2362	CC	CC	CT
Ca22chr6A_C_albicans_SC5314-973416	not_298	973416	dimorphic	C6_04380W_A	ALS2	ORF	Verified	['TT', 'TC']	S/S	S	synonymous	Ser/Ser	tcT/tcC	S734		2362	TT	TT	CT
Ca22chr6A_C_albicans_SC5314-973418	in_298	973418	dimorphic	C6_04380W_A	ALS2	ORF	Verified	['AA', 'AT']	Y/F	NSC	missense	Tyr/Phe	tAt/tTt	Y735F		2362	AA	AA	AT	AA	292	AT	6
Ca22chr6A_C_albicans_SC5314-973425	not_298	973425	dimorphic	C6_04380W_A	ALS2	ORF	Verified	['CC', 'CT']	T/T	S	synonymous	Thr/Thr	acC/acT	T737		2362	CC	CC	CT
Ca22chr6A_C_albicans_SC5314-973434	not_298	973434	dimorphic	C6_04380W_A	ALS2	ORF	Verified	['TT', 'TA']	T/T	S	synonymous	Thr/Thr	acT/acA	T740		2362	TT	TT	AT
Ca22chr6A_C_albicans_SC5314-974661	in_298	974661	dimorphic	C6_04380W_A	ALS2	ORF	Verified	['CC', 'TT']	I/I	S	synonymous	Ile/Ile	atC/atC	I1149I		2362	TT	CC	TT	CC	153	TC	49	TT	96
Ca22chr6A_C_albicans_SC5314-974664	in_298	974664	dimorphic	C6_04380W_A	ALS2	ORF	Verified	['GG', 'AA']	R/R	S	synonymous	Arg/Arg	agA/agA	R1150R		2362	GG	AA	GG	AA	176	GA	33	GG	89
Ca22chr6A_C_albicans_SC5314-975444	in_298	975444	dimorphic	C6_04380W_A	ALS2	ORF	Verified	['CC', 'TT', 'CT']	T/T	S	synonymous	Thr/Thr	acT/acT,acC/acT	T1410T,T1410		2362	CC	TT	CT	CC	261	CT	2	TT	35
Ca22chr6A_C_albicans_SC5314-976545	in_298	976545	dimorphic	C6_04380W_A	ALS2	ORF	Verified	['AA', 'AG']	Q/Q	S	synonymous	Gln/Gln	caA/caG	Q1777		2362	AA	AG	AA	AA	292	AG	4	GG	2
Ca22chr6A_C_albicans_SC5314-976548	not_298	976548	dimorphic	C6_04380W_A	ALS2	ORF	Verified	['TT', 'TC']	S/S	S	synonymous	Ser/Ser	tcT/tcC	S1778		2362	TT	CT	TT
Ca22chr6A_C_albicans_SC5314-976703	in_298	976703	dimorphic	C6_04380W_A	ALS2	ORF	Verified	['CC', 'TT', 'CT']	T/I	NSNC	missense	Thr/Ile,Ile/Ile	aTt/aTt,aCt/aTt	T1830I,I1830I		2362	CC	CT	TT	CC	293	CT	4	TT	1
Ca22chr6A_C_albicans_SC5314-977351	not_298	977351	dimorphic	C6_04380W_A	ALS2	ORF	Verified	['CC', 'TT']	T/I	NSNC	missense	Ile/Ile	aTt/aTt	I2046I		2362	CC	CC	TT							adhesin
Ca22chr6A_C_albicans_SC5314-977361	not_298	977361	dimorphic	C6_04380W_A	ALS2	ORF	Verified	['AA', 'TT']	I/I	S	synonymous	Ile/Ile	atA/atA	I2049I		2362	TT	TT	AA
Ca22chr6A_C_albicans_SC5314-977364	not_298	977364	dimorphic	C6_04380W_A	ALS2	ORF	Verified	['GG', 'AA']	R/R	S	synonymous	Arg/Arg	agA/agA	R2050R		2362	GG	GG	AA
Ca22chr6A_C_albicans_SC5314-977867	in_298	977867	dimorphic	C6_04380W_A	ALS2	ORF	Verified	['CC', 'TT', 'TC']	V/A	NSNC	missense	Ala/Ala,Val/Ala	gCt/gCt,gTt/gCt	V2218A,A2218A		2362	TT	CC	CT	TT	94	TC	179	CC	25
Ca22chr6A_C_albicans_SC5314-978255	not_298	978255	dimorphic	C6_04380W_A	ALS2	ORF	Verified	['TT', 'TC']	T/T	S	synonymous	Thr/Thr	acT/acC	T2347		2362	TT	CT	TT
Ca22chr6A_C_albicans_SC5314-1024116	not_298	1024116	dimorphic	C6_04610C_A	NAG3	ORF	Verified	['AA', 'TT']	T/T	S	synonymous	Thr/Thr	acT/acT	T269T		561	TT	TT	AA
Ca22chr6A_C_albicans_SC5314-1024122	not_298	1024122	dimorphic	C6_04610C_A	NAG3	ORF	Verified	['GG', 'AA']	A/A	S	synonymous	Ala/Ala	gcT/gcT	A267A		561	GG	GG	AA
Ca22chr6A_C_albicans_SC5314-1024125	not_298	1024125	dimorphic	C6_04610C_A	NAG3	ORF	Verified	['AA', 'GG']	Y/Y	S	synonymous	Tyr/Tyr	taC/taC	Y266Y		561	AA	AA	GG
Ca22chr6A_C_albicans_SC5314-1024127	not_298	1024127	dimorphic	C6_04610C_A	NAG3	ORF	Verified	['AA', 'GG']	Y/H	NSC	missense	His/His	Cat/Cat	H266H		561	AA	AA	GG							Putative MFS transporter
Ca22chr6A_C_albicans_SC5314-1024134	not_298	1024134	dimorphic	C6_04610C_A	NAG3	ORF	Verified	['CC', 'TT']	L/L	S	synonymous	Leu/Leu	ttA/ttA	L263L		561	CC	CC	TT
Ca22chr6A_C_albicans_SC5314-1024140	in_298	1024140	dimorphic	C6_04610C_A	NAG3	ORF	Verified	['CC', 'AA']	G/G	S	synonymous	Gly/Gly	ggT/ggT	G261G		561	CC	CC	AA	CC	293	CA	2	AA	3
Ca22chr6A_C_albicans_SC5314-1024146	in_298	1024146	dimorphic	C6_04610C_A	NAG3	ORF	Verified	['GG', 'AA']	F/F	S	synonymous	Phe/Phe	ttT/ttT	F259F		561	GG	GG	AA	GG	293	GA	2	AA	3
Ca22chr6A_C_albicans_SC5314-1031527	in_298	1031527	dimorphic			intergenic		['AA', 'CC', 'AC']									AA	CC	AC	AA	182	AC	53	CC	63
Ca22chr6A_C_albicans_SC5314-1032045	not_298	1032045	dimorphic			intergenic		['CC', 'TT', 'CT']									CC	CT	TT
Ca22chr6A_C_albicans_SC5314-1032984	in_298	1032984	dimorphic			intergenic		['CC', 'CA']									CC	CC	AC	CC	248	CA	30	AA	20
Ca22chr7A_C_albicans_SC5314-5779	in_298	5779	dimorphic			intergenic		['AA', 'TT', 'TA']									TT	AT	AA	TT	145	TA	93	AA	60
Ca22chr7A_C_albicans_SC5314-228620	in_298	228620	dimorphic	C7_01090C_A		repeat_region	-	['CC', 'CA']	E/D	NSC	intergenic	--	--	--		0	CC	AC	CC	CC	105	CA	192	AA	1
Ca22chr7A_C_albicans_SC5314-232458	in_298	232458	dimorphic	C7_01090C_A		repeat_region	-	['GG', 'AA', 'GA']	A/V	NSNC	intergenic	--	--	--		0	GG	AA	AG	GG	284	GA	10	AA	4
Ca22chr7A_C_albicans_SC5314-232470	in_298	232470	dimorphic	C7_01090C_A		repeat_region	-	['AA', 'TT', 'TA']	E/V	NSNC	intergenic	--	--	--		0	TT	AA	AT	TT	282	TA	12	AA	4
Ca22chr7A_C_albicans_SC5314-232474	in_298	232474	dimorphic	C7_01090C_A		repeat_region	-	['AA', 'TT', 'TA']	R/*	NSST	intergenic	--	--	--		0	TT	AA	AT	TT	279	TA	12	AA	7
Ca22chr7A_C_albicans_SC5314-233736	in_298	233736	dimorphic	C7_01090C_A		repeat_region	-	['AA', 'GG', 'AG']	V/A	NSNC	intergenic	--	--	--		0	AA	GG	AG	AA	97	AG	111	GG	90
Ca22chr7A_C_albicans_SC5314-235093	in_298	235093	dimorphic	C7_01110C_A		repeat_region	-	['GG', 'AA', 'GA']	P/S	NSNC	intergenic	--	--	--		0	GG	AG	AA	GG	280	GA	12	AA	6
Ca22chr7A_C_albicans_SC5314-235856	in_298	235856	dimorphic	C7_01120C_A		repeat_region	-	['AA', 'AT']	L/M	NSC	intergenic	--	--	--		0	AA	AA	AT	AA	261	AT	31	TT	6
Ca22chr7A_C_albicans_SC5314-235862	in_298	235862	dimorphic	C7_01120C_A		repeat_region	-	['TT', 'TC']	R/G	NSNC	intergenic	--	--	--		0	TT	TT	CT	TT	296	TC	2	0	0
Ca22chr7A_C_albicans_SC5314-235901	in_298	235901	dimorphic	C7_01120C_A		repeat_region	-	['CC', 'TT', 'CT']	V/I	NSC	intergenic	--	--	--		0	CC	TT	CT	CC	257	CT	33	TT	8
Ca22chr7A_C_albicans_SC5314-235904	in_298	235904	dimorphic	C7_01120C_A		repeat_region	-	['CC', 'GG', 'CG']	A/P	NSNC	intergenic	--	--	--		0	CC	GG	CG	CC	257	CG	33	GG	8
Ca22chr7A_C_albicans_SC5314-235911	not_298	235911	dimorphic	C7_01120C_A		repeat_region	-	['CC', 'GG', 'CG']	S/S	S	intergenic	--	--	--		0	CC	GG	CG
Ca22chr7A_C_albicans_SC5314-235912	in_298	235912	dimorphic	C7_01120C_A		repeat_region	-	['GG', 'TT', 'GT']	S/*	NSST	intergenic	--	--	--		0	GG	TT	GT	GG	208	GT	55	TT	35
Ca22chr7A_C_albicans_SC5314-235989	in_298	235989	dimorphic	C7_01120C_A		repeat_region	-	['AA', 'AC']	D/E	NSC	intergenic	--	--	--		0	AA	AA	AC	AA	297	AG	1	0	0
Ca22chr7A_C_albicans_SC5314-237354	in_298	237354	dimorphic	C7_01120C_A		repeat_region	-	['GG', 'GA']	G/G	S	intergenic	--	--	--		0	GG	GG	AG	GG	209	GA	89	0	0
Ca22chr7A_C_albicans_SC5314-237398	not_298	237398	dimorphic	C7_01120C_A		repeat_region	-	['AA', 'AG']	*/Q	NSST	intergenic	--	--	--		0	AA	AA	AG
Ca22chr7A_C_albicans_SC5314-238869	in_298	238869	dimorphic	C7_01120C_A		repeat_region	-	['GG', 'AA', 'GA']	Y/Y	S	intergenic	--	--	--		0	GG	AG	AA	GG	43	GA	246	AA	9
Ca22chr7A_C_albicans_SC5314-241021	in_298	241021	dimorphic	C7_01120C_A		repeat_region	-	['TT', 'TC']	E/G	NSNC	intergenic	--	--	--		0	TT	TT	CT	TT	292	TC	2	CC	4
Ca22chr7A_C_albicans_SC5314-241022	in_298	241022	dimorphic	C7_01120C_A		repeat_region	-	['CC', 'CT']	E/K	NSC	intergenic	--	--	--		0	CC	CC	CT	CC	292	CT	2	TT	4
Ca22chr7A_C_albicans_SC5314-241025	in_298	241025	dimorphic	C7_01120C_A		repeat_region	-	['AA', 'AG']	S/P	NSNC	intergenic	--	--	--		0	AA	AA	AG	AA	277	AG	12	GG	9
Ca22chr7A_C_albicans_SC5314-241028	in_298	241028	dimorphic	C7_01120C_A		repeat_region	-	['CC', 'CA']	V/L	NSC	intergenic	--	--	--		0	CC	CC	AC	CC	276	CA	12	AA	10
Ca22chr7A_C_albicans_SC5314-241065	in_298	241065	dimorphic	C7_01120C_A		repeat_region	-	['TT', 'TC']	L/L	S	intergenic	--	--	--		0	TT	TT	CT	TT	280	TC	17	CC	1
Ca22chr7A_C_albicans_SC5314-312451	in_298	312451	dimorphic			intergenic		['CC', 'TT', 'TC']									TT	CT	CC	TT	240	TC	38	CC	20
Ca22chr7A_C_albicans_SC5314-574649	in_298	574649	dimorphic			intergenic		['GG', 'GA']									GG	AG	GG	GG	91	GA	154	AA	53
Ca22chr7A_C_albicans_SC5314-574656	in_298	574656	dimorphic			intergenic		['CC', 'CT']									CC	CT	CC	CC	91	CT	152	TT	55
Ca22chr7A_C_albicans_SC5314-574672	in_298	574672	dimorphic			intergenic		['CC', 'CG']									CC	CG	CC	CC	97	CG	159	GG	42
Ca22chr7A_C_albicans_SC5314-574688	in_298	574688	dimorphic			intergenic		['TT', 'TC']									TT	CT	TT	TT	102	TC	153	CC	43
Ca22chr7A_C_albicans_SC5314-575456	in_298	575456	dimorphic	C7_02710W_A		repeat_region	-	['CC', 'TT', 'CT']			intergenic	--	--	--		0	CC	TT	CT	CC	113	CT	113	TT	72
Ca22chr7A_C_albicans_SC5314-575472	in_298	575472	dimorphic	C7_02710W_A		repeat_region	-	['CC', 'AA', 'CA']			intergenic	--	--	--		0	CC	AA	AC	CC	219	CA	72	AA	7
Ca22chr7A_C_albicans_SC5314-575864	in_298	575864	dimorphic	C7_02710W_A		repeat_region	-	['AA', 'AT']			intergenic	--	--	--		0	AA	AA	AT	AA	297	AT	1	0	0
Ca22chr7A_C_albicans_SC5314-575865	in_298	575865	dimorphic	C7_02710W_A		repeat_region	-	['GG', 'GA']			intergenic	--	--	--		0	GG	GG	AG	GG	239	GA	56	AA	3
Ca22chr7A_C_albicans_SC5314-575888	in_298	575888	dimorphic	C7_02710W_A		repeat_region	-	['GG', 'GT']			intergenic	--	--	--		0	GG	GT	GG	GG	284	GT	14	0	0
Ca22chr7A_C_albicans_SC5314-576009	in_298	576009	dimorphic	C7_02710W_A		repeat_region	-	['AA', 'AT']			intergenic	--	--	--		0	AA	AA	AT	AA	238	AT	55	TT	5
Ca22chr7A_C_albicans_SC5314-576036	in_298	576036	dimorphic	C7_02710W_A		repeat_region	-	['GG', 'GC']			intergenic	--	--	--		0	GG	GG	CG	GG	246	GC	51	CC	1
Ca22chr7A_C_albicans_SC5314-576254	in_298	576254	dimorphic	C7_02710W_A		repeat_region	-	['AA', 'TT', 'TA']			intergenic	--	--	--		0	TT	AT	AA	TT	243	TA	17	AA	38
Ca22chr7A_C_albicans_SC5314-576256	in_298	576256	dimorphic	C7_02710W_A		repeat_region	-	['AA', 'TT', 'TA']			intergenic	--	--	--		0	TT	AT	AA	TT	245	TA	14	AA	39
Ca22chr7A_C_albicans_SC5314-576298	in_298	576298	dimorphic	C7_02710W_A		repeat_region	-	['AA', 'AC']			intergenic	--	--	--		0	AA	AA	AC	AA	224	AC	61	CC	13
Ca22chr7A_C_albicans_SC5314-576299	not_298	576299	dimorphic	C7_02710W_A		repeat_region	-	['AA', 'AC']			intergenic	--	--	--		0	AA	AA	AC
Ca22chr7A_C_albicans_SC5314-576342	in_298	576342	dimorphic	C7_02710W_A		repeat_region	-	['GG', 'GT']			intergenic	--	--	--		0	GG	GG	GT	GG	227	GT	67	TT	4
Ca22chr7A_C_albicans_SC5314-577179	in_298	577179	dimorphic	C7_02710W_A		repeat_region	-	['GG', 'GA']			intergenic	--	--	--		0	GG	GG	AG	GG	134	GA	163	AA	1
Ca22chr7A_C_albicans_SC5314-578405	in_298	578405	dimorphic	C7_02710W_A		repeat_region	-	['GG', 'GA']			intergenic	--	--	--		0	GG	AG	GG	GG	282	GA	14	AA	2
Ca22chr7A_C_albicans_SC5314-578409	not_298	578409	dimorphic	C7_02710W_A		repeat_region	-	['AA', 'GG', 'AG']			intergenic	--	--	--		0	AA	GG	AG
Ca22chr7A_C_albicans_SC5314-578432	in_298	578432	dimorphic	C7_02710W_A		repeat_region	-	['AA', 'TT', 'TA']			intergenic	--	--	--		0	TT	AA	AT	TT	286	TA	8	AA	4
Ca22chr7A_C_albicans_SC5314-579392	in_298	579392	dimorphic	C7_02710W_A		repeat_region	-	['AA', 'AG']			intergenic	--	--	--		0	AA	AA	AG	AA	135	AG	163	0	0
Ca22chr7A_C_albicans_SC5314-579439	in_298	579439	dimorphic	C7_02710W_A		repeat_region	-	['TT', 'TC']			intergenic	--	--	--		0	TT	TT	CT	TT	267	TC	30	CC	1
Ca22chr7A_C_albicans_SC5314-580907	in_298	580907	dimorphic	C7_02710W_A		repeat_region	-	['AA', 'AC']			intergenic	--	--	--		0	AA	AC	AA	AA	242	AC	56	0	0
Ca22chr7A_C_albicans_SC5314-581132	in_298	581132	dimorphic	C7_02710W_A		repeat_region	-	['AA', 'AG']			intergenic	--	--	--		0	AA	AA	AG	AA	211	AG	87	0	0
Ca22chr7A_C_albicans_SC5314-581194	in_298	581194	dimorphic	C7_02710W_A		repeat_region	-	['TT', 'TC']			intergenic	--	--	--		0	TT	TT	CT	TT	178	TC	96	CC	24
Ca22chr7A_C_albicans_SC5314-581211	in_298	581211	dimorphic	C7_02710W_A		repeat_region	-	['CC', 'CT']			intergenic	--	--	--		0	CC	CC	CT	CC	202	CT	85	TT	11
Ca22chr7A_C_albicans_SC5314-581216	in_298	581216	dimorphic	C7_02710W_A		repeat_region	-	['CC', 'CG']			intergenic	--	--	--		0	CC	CC	CG	CC	200	CG	88	GG	10
Ca22chr7A_C_albicans_SC5314-581316	in_298	581316	dimorphic	C7_02710W_A		repeat_region	-	['CC', 'CG']			intergenic	--	--	--		0	CC	CG	CC	CC	149	CG	149	0	0
Ca22chr7A_C_albicans_SC5314-581318	not_298	581318	dimorphic	C7_02710W_A		repeat_region	-	['TT', 'TC']			intergenic	--	--	--		0	TT	CT	TT
Ca22chr7A_C_albicans_SC5314-581328	in_298	581328	dimorphic	C7_02710W_A		repeat_region	-	['GG', 'AA', 'GA']			intergenic	--	--	--		0	GG	AG	AA	GG	218	GA	79	AA	1
Ca22chr7A_C_albicans_SC5314-581350	in_298	581350	dimorphic	C7_02710W_A		repeat_region	-	['CC', 'CT']			intergenic	--	--	--		0	CC	CT	CC	CC	230	CT	67	TT	1
Ca22chr7A_C_albicans_SC5314-581360	in_298	581360	dimorphic	C7_02710W_A		repeat_region	-	['CC', 'CT']			intergenic	--	--	--		0	CC	CT	CC	CC	260	CT	37	TT	1
Ca22chr7A_C_albicans_SC5314-581362	in_298	581362	dimorphic	C7_02710W_A		repeat_region	-	['TT', 'TC']			intergenic	--	--	--		0	TT	CT	TT	TT	159	TC	123	CC	16
Ca22chr7A_C_albicans_SC5314-581370	in_298	581370	dimorphic	C7_02710W_A		repeat_region	-	['GG', 'GA']			intergenic	--	--	--		0	GG	GG	AG	GG	291	GA	7	0	0
Ca22chr7A_C_albicans_SC5314-581373	not_298	581373	dimorphic	C7_02710W_A		repeat_region	-	['CC', 'TT']			intergenic	--	--	--		0	TT	TT	CC
Ca22chr7A_C_albicans_SC5314-581382	in_298	581382	dimorphic	C7_02710W_A		repeat_region	-	['GG', 'GA']			intergenic	--	--	--		0	GG	GG	AG	GG	296	GA	2	0	0
Ca22chr7A_C_albicans_SC5314-581388	in_298	581388	dimorphic	C7_02710W_A		repeat_region	-	['CC', 'TT', 'TC']			intergenic	--	--	--		0	TT	CT	CC	TT	268	TC	27	CC	3
Ca22chr7A_C_albicans_SC5314-584458	in_298	584458	dimorphic	C7_02710W_A		repeat_region	-	['CC', 'TT', 'CT']			intergenic	--	--	--		0	CC	CT	TT	CC	97	CT	176	TT	25
Ca22chr7A_C_albicans_SC5314-584498	in_298	584498	dimorphic	C7_02710W_A		repeat_region	-	['CC', 'CT']			intergenic	--	--	--		0	CC	CT	CC	CC	157	CT	130	TT	11
Ca22chr7A_C_albicans_SC5314-584515	in_298	584515	dimorphic	C7_02710W_A		repeat_region	-	['GG', 'TT', 'GT']			intergenic	--	--	--		0	GG	TT	GT	TT	57	GT	226	GG	15
Ca22chr7A_C_albicans_SC5314-584949	in_298	584949	dimorphic	C7_02710W_A		repeat_region	-	['CC', 'CT']			intergenic	--	--	--		0	CC	CC	CT	CC	118	CT	180	0	0
Ca22chr7A_C_albicans_SC5314-584966	not_298	584966	dimorphic	C7_02710W_A		repeat_region	-	['AA', 'TT', 'AT']			intergenic	--	--	--		0	AA	TT	AT
Ca22chr7A_C_albicans_SC5314-584976	in_298	584976	dimorphic	C7_02710W_A		repeat_region	-	['GG', 'GA']			intergenic	--	--	--		0	GG	GG	AG	GG	282	GA	16	0	0
Ca22chr7A_C_albicans_SC5314-584978	in_298	584978	dimorphic	C7_02710W_A		repeat_region	-	['GG', 'AA', 'GA']			intergenic	--	--	--		0	GG	AA	AG	GG	124	GA	172	AA	2
Ca22chr7A_C_albicans_SC5314-584979	in_298	584979	dimorphic	C7_02710W_A		repeat_region	-	['AA', 'AG']			intergenic	--	--	--		0	AA	AA	AG	AA	292	AG	6	0	0
Ca22chr7A_C_albicans_SC5314-584991	in_298	584991	dimorphic	C7_02710W_A		repeat_region	-	['CC', 'CT']			intergenic	--	--	--		0	CC	CC	CT	CC	248	CT	48	TT	2
Ca22chr7A_C_albicans_SC5314-585025	in_298	585025	dimorphic	C7_02710W_A		repeat_region	-	['CC', 'CT']			intergenic	--	--	--		0	CC	CT	CC	CC	138	CT	160	0	0
Ca22chr7A_C_albicans_SC5314-585528	in_298	585528	dimorphic	C7_02710W_A		repeat_region	-	['AA', 'GG', 'AG']			missense	His/Arg,Arg/Arg	cAt/cGt,cGt/cGt	H27R,R27R		510	AA	AG	GG	AA	54	AG	198	GG	46
Ca22chr7A_C_albicans_SC5314-586934	not_298	586934	dimorphic	C7_02710W_A		repeat_region	-	['GG', 'AA', 'GA']			missense	Glu/Lys,Lys/Lys	Gaa/Aaa,Aaa/Aaa	K496K,E496K		510	GG	AG	AA
Ca22chr7A_C_albicans_SC5314-587019	not_298	587019	dimorphic	C7_02710W_A		repeat_region	-	['CC', 'TT']			intergenic	--	--	--		0	CC	CC	TT
Ca22chr7A_C_albicans_SC5314-587367	in_298	587367	dimorphic	C7_02710W_A		repeat_region	-	['AA', 'TT', 'AT']			intergenic	--	--	--		0	AA	TT	AT	AA	195	AT	92	TT	11
Ca22chr7A_C_albicans_SC5314-587678	in_298	587678	dimorphic	C7_02710W_A		repeat_region	-	['CC', 'TT', 'CT']			intergenic	--	--	--		0	CC	TT	CT	CC	139	CT	133	TT	26
Ca22chr7A_C_albicans_SC5314-587856	in_298	587856	dimorphic	C7_02710W_A		repeat_region	-	['CC', 'TT', 'CT']			intergenic	--	--	--		0	CC	CT	TT	CC	45	CT	232	TT	21
Ca22chr7A_C_albicans_SC5314-589071	in_298	589071	dimorphic	C7_02710W_A		repeat_region	-	['GG', 'GA']			intergenic	--	--	--		0	GG	AG	GG	GG	91	GA	207	0	0
Ca22chr7A_C_albicans_SC5314-589482	in_298	589482	dimorphic	C7_02710W_A		repeat_region	-	['AA', 'GG', 'AG']			intergenic	--	--	--		0	AA	AG	GG	GG	65	AG	228	AA	5
Ca22chr7A_C_albicans_SC5314-610177	in_298	610177	dimorphic	C7_02830C_A	LIP5	ORF	Verified	['CC', 'TT', 'CT']	W/*	NSST	synonymous	Trp/Trp	tgA/tgA,tgG/tgA	W202W		463	CC	TT	CT	CC	270	CT	27	TT	1
Ca22chr7A_C_albicans_SC5314-610202	in_298	610202	dimorphic	C7_02830C_A	LIP5	ORF	Verified	['GG', 'AA', 'GA']	S/F	NSNC	missense	Phe/Phe,Ser/Phe	tTt/tTt,tCt/tTt	S194F,F194F		463	GG	AA	AG	GG	178	GA	117	AA	3
Ca22chr7A_C_albicans_SC5314-610231	in_298	610231	dimorphic	C7_02830C_A	LIP5	ORF	Verified	['GG', 'GT']	D/E	NSC	missense	Asp/Glu	gaC/gaA	D184E		463	GG	GG	GT	GG	281	GT	17
Ca22chr7A_C_albicans_SC5314-639164	in_298	639164	dimorphic			intergenic		['TT', 'TA']									TT	TT	AT	TT	237	TA	61	0	0
Ca22chr7A_C_albicans_SC5314-663152	not_298	663152	dimorphic	C7_03070C_A	CYR1	ORF	Verified	['CC', 'CT']	E/K	NSC	missense	Glu/Lys	Gaa/Aaa	E1541K		1690	CC	CC	CT							adenylate cyclase
Ca22chr7A_C_albicans_SC5314-718593	in_298	718593	dimorphic	C7_03290C_A	RBR3	ORF	Verified	['AA', 'GG', 'AG']	T/T	S	synonymous	Thr/Thr	acC/acC,acT/acC	T931T		1562	AA	AG	GG	AA	200	AG	33	GG	65
Ca22chr7A_C_albicans_SC5314-718596	in_298	718596	dimorphic	C7_03290C_A	RBR3	ORF	Verified	['GG', 'TT', 'GT']	V/V	S	synonymous	Val/Val	gtC/gtA,gtA/gtA	V930V		1562	GG	GT	TT	GG	217	GT	31	TT	50
Ca22chr7A_C_albicans_SC5314-719157	in_298	719157	dimorphic	C7_03290C_A	RBR3	ORF	Verified	['GG', 'TT']	V/V	S	synonymous	Val/Val	gtC/gtC	V743V		1562	TT	TT	GG	TT	287	TG	3	GG	8
Ca22chr7A_C_albicans_SC5314-719203	in_298	719203	dimorphic	C7_03290C_A	RBR3	ORF	Verified	['GG', 'AA']	V/A	NSNC	missense	Val/Val	gTt/gTt	V728V		1562	GG	GG	AA	GG	279	GA	9	AA	10
Ca22chr7A_C_albicans_SC5314-728588	in_298	728588	dimorphic	C7_03300C_A	LIP8	ORF	Verified	['GG', 'CC']	E/Q	NSC	missense	Glu/Glu	Gaa/Gaa	E87E		460	GG	GG	CC	GG	287	GC	8	CC	3
Ca22chr7A_C_albicans_SC5314-755968	in_298	755968	dimorphic			intergenic		['CC', 'TT']									TT	CC	TT	CC	192	TC	57	TT	49
Ca22chr7A_C_albicans_SC5314-755972	in_298	755972	dimorphic			intergenic		['CC', 'TT']									CC	TT	CC	TT	208	CT	43	CC	47
Ca22chr7A_C_albicans_SC5314-794225	in_298	794225	dimorphic	C7_03580C_A		ORF	Uncharacterized	['CC', 'TT']	V/M	NSC	missense	Val/Val	Gtg/Gtg	V520V		692	TT	CC	TT	TT	237	TC	52	CC	9
Ca22chr7A_C_albicans_SC5314-796677	in_298	796677	dimorphic			intergenic		['AA', 'TT']									TT	TT	AA	TT	254	TA	24	AA	20
Ca22chr7A_C_albicans_SC5314-796684	in_298	796684	dimorphic			intergenic		['CC', 'TT']									CC	CC	TT	CC	243	CT	34	TT	21
Ca22chr7A_C_albicans_SC5314-796686	in_298	796686	dimorphic			intergenic		['CC', 'GG']									CC	CC	GG	GG	203	CG	79	CC	16
Ca22chr7A_C_albicans_SC5314-796693	in_298	796693	dimorphic			intergenic		['CC', 'TT']									CC	CC	TT	CC	239	CT	38	TT	21
Ca22chr7A_C_albicans_SC5314-836083	in_298	836083	dimorphic			intergenic		['CC', 'TT']									TT	CC	TT	TT	200	TC	29	CC	69
Ca22chr7A_C_albicans_SC5314-885292	in_298	885292	dimorphic	C7_04080C_A		ORF	Uncharacterized	['AA', 'CC', 'AC']	S/A	NSC	missense	Ala/Ala,Ser/Ala	Gct/Gct,Tct/Gct	S232A,A232A		266	AA	AC	CC	AA	291	AC	4	CC	3
Ca22chr7A_C_albicans_SC5314-885302	in_298	885302	dimorphic	C7_04080C_A		ORF	Uncharacterized	['AA', 'GG', 'AG']	S/S	S	synonymous	Ser/Ser	tcC/tcC,tcT/tcC	S228S		266	AA	AG	GG	AA	291	AG	2	GG	5
Ca22chr7A_C_albicans_SC5314-885305	in_298	885305	dimorphic	C7_04080C_A		ORF	Uncharacterized	['GG', 'AA', 'GA']	D/D	S	synonymous	Asp/Asp	gaC/gaT,gaT/gaT	D227D		266	GG	AG	AA	GG	292	GA	1	AA	5
Ca22chr7A_C_albicans_SC5314-885308	in_298	885308	dimorphic	C7_04080C_A		ORF	Uncharacterized	['AA', 'GG', 'AG']	N/N	S	synonymous	Asn/Asn	aaT/aaC,aaC/aaC	N226N		266	AA	AG	GG	AA	292	AG	1	GG	5
Ca22chr7A_C_albicans_SC5314-885326	in_298	885326	dimorphic	C7_04080C_A		ORF	Uncharacterized	['GG', 'TT', 'GT']	T/T	S	synonymous	Thr/Thr	acC/acA,acA/acA	T220T		266	GG	GT	TT	GG	293	0	0	TT	5
Ca22chr7A_C_albicans_SC5314-885329	in_298	885329	dimorphic	C7_04080C_A		ORF	Uncharacterized	['GG', 'TT', 'GT']	G/G	S	synonymous	Gly/Gly	ggC/ggA,ggA/ggA	G219G		266	GG	GT	TT	GG	291	0	0	TT	7
Ca22chr7A_C_albicans_SC5314-885335	in_298	885335	dimorphic	C7_04080C_A		ORF	Uncharacterized	['CC', 'CT']	G/G	S	synonymous	Gly/Gly	ggG/ggA	G217G		266	CC	CT	CC	CC	286	0	0	TT	12
Ca22chr7A_C_albicans_SC5314-944524	in_298	944524	dimorphic			intergenic		['CC', 'AA', 'CA']									CC	AA	AC	CC	132	CA	124	AA	42
Ca22chr7A_C_albicans_SC5314-944846	in_298	944846	dimorphic			intergenic		['GG', 'GA']									GG	GG	AG	GG	285	GA	6	AA	7
Ca22chr7A_C_albicans_SC5314-944859	in_298	944859	dimorphic			intergenic		['GG', 'GA']									GG	GG	AG	GG	282	GA	8	AA	8
Ca22chr7A_C_albicans_SC5314-945215	in_298	945215	dimorphic			intergenic		['CC', 'TT', 'TC']									TT	CT	CC	TT	185	TC	77	CC	36
Ca22chr7A_C_albicans_SC5314-945348	not_298	945348	dimorphic			intergenic		['CC', 'AA', 'CA']									CC	AC	AA
Ca22chr7A_C_albicans_SC5314-947809	in_298	947809	dimorphic			intergenic		['GG', 'AA', 'GA']									GG	AA	AG	GG	271	GA	23	AA	4
Ca22chr7A_C_albicans_SC5314-947821	in_298	947821	dimorphic			intergenic		['GG', 'AA', 'GA']									GG	AA	AG	GG	270	GA	22	AA	6
Ca22chr7A_C_albicans_SC5314-947822	in_298	947822	dimorphic			intergenic		['CC', 'TT', 'TC']									TT	CC	CT	TT	270	TC	22	CC	6
Ca22chrRA_C_albicans_SC5314-2583	in_298	2583	dimorphic			intergenic		['GG', 'CC', 'GC']									GG	CC	CG	GG	297	GC	1	0	0
Ca22chrRA_C_albicans_SC5314-2600	in_298	2600	dimorphic			intergenic		['GG', 'GC']									GG	GG	CG	GG	287	GC	9	CC	2
Ca22chrRA_C_albicans_SC5314-116709	in_298	116709	dimorphic			intergenic		['CC', 'CT']									CC	CC	CT	CC	281	CT	11	TT	6
Ca22chrRA_C_albicans_SC5314-116716	in_298	116716	dimorphic			intergenic		['TT', 'TA']									TT	TT	AT	TT	279	TA	2	AA	17
Ca22chrRA_C_albicans_SC5314-117070	not_298	117070	dimorphic	CR_00470W_A		ORF	Uncharacterized	['TT', 'TA']	S/Q	NSNC	missense	Met/Gln	cTg/cAg	M86Q		418	TT	TT	AT							POL91
Ca22chrRA_C_albicans_SC5314-395873	in_298	395873	dimorphic	CR_01730W_A	IFU5	ORF	Verified	['AA', 'AG']	Q/Q	S	synonymous	Gln/Gln	caA/caG	Q132		236	AA	AG	AA	AA	215	AG	61	GG	22
Ca22chrRA_C_albicans_SC5314-395921	in_298	395921	dimorphic	CR_01730W_A	IFU5	ORF	Verified	['AA', 'TT', 'AT']	G/G	S	synonymous	Gly/Gly	ggT/ggT,ggA/ggT	G148G,G148		236	AA	TT	AT	AA	274	AT	3	TT	21
Ca22chrRA_C_albicans_SC5314-417844	in_298	417844	dimorphic			intergenic		['GG', 'AA', 'GA']									GG	AA	AG	GG	163	GA	75	AA	60
Ca22chrRA_C_albicans_SC5314-501809	in_298	501809	dimorphic	CR_02240C_A	OPT2	ORF	Verified	['GG', 'AA', 'GA']	A/A	S	synonymous	Ala/Ala	gcT/gcT,gcC/gcT	A296A		929	GG	AA	AG	AA	119	GA	127	GG	52
Ca22chrRA_C_albicans_SC5314-510798	not_298	510798	dimorphic	CR_02280W_A	PGA23	ORF	Verified	['AA', 'AT']	K/N	NSNC	missense	Lys/Asn	aaA/aaT	K100N		282	AA	AT	AA							GPI-anchored protein (Pga23)
Ca22chrRA_C_albicans_SC5314-643087	in_298	643087	dimorphic	CR_02810W_A	CIRT4B	ORF	Uncharacterized	['GG', 'GA']	L/L	S	synonymous	Leu/Leu	ttG/ttA	L424		555	GG	AG	GG	GG	289	GA	9	0	0
Ca22chrRA_C_albicans_SC5314-643099	in_298	643099	dimorphic	CR_02810W_A	CIRT4B	ORF	Uncharacterized	['CC', 'CT']	D/D	S	synonymous	Asp/Asp	gaC/gaT	D428		555	CC	CT	CC	CC	295	CT	3	0	0
Ca22chrRA_C_albicans_SC5314-643309	in_298	643309	dimorphic	CR_02810W_A	CIRT4B	ORF	Uncharacterized	['AA', 'AG']	K/K	S	synonymous	Lys/Lys	aaA/aaG	K498		555	AA	AA	AG	AA	73	AG	207	GG	18
Ca22chrRA_C_albicans_SC5314-791887	in_298	791887	dimorphic	CR_03580C_A		ORF	Uncharacterized	['GG', 'AA', 'GA']	P/P	S	synonymous	Pro/Pro	ccT/ccT,ccC/ccT	P277P		376	GG	AG	AA	GG	272	GA	14	AA	12
Ca22chrRA_C_albicans_SC5314-803691	in_298	803691	dimorphic	CR_03620C_A		ORF	Uncharacterized	['GG', 'AA', 'GA']	S/F	NSNC	missense	Phe/Phe,Ser/Phe	tCc/tTc,tTc/tTc	S19F,F19F		867	GG	AA	AG	AA	89	GA	192	GG	17
Ca22chrRA_C_albicans_SC5314-804484	in_298	804484	dimorphic			intergenic		['AA', 'GG', 'AG']									AA	GG	AG	GG	123	AG	72	AA	103
Ca22chrRA_C_albicans_SC5314-804510	in_298	804510	dimorphic			intergenic		['AA', 'GG', 'AG']									AA	AG	GG	AA	106	AG	97	GG	95
Ca22chrRA_C_albicans_SC5314-804632	in_298	804632	dimorphic			intergenic		['GG', 'GA']									GG	AG	GG	AA	101	GA	107	GG	90
Ca22chrRA_C_albicans_SC5314-804635	in_298	804635	dimorphic			intergenic		['TT', 'TC']									TT	CT	TT	TT	131	TC	101	CC	66
Ca22chrRA_C_albicans_SC5314-804676	in_298	804676	dimorphic			intergenic		['CC', 'CT']									CC	CT	CC	CC	117	CT	119	TT	62
Ca22chrRA_C_albicans_SC5314-947414	in_298	947414	dimorphic			intergenic		['TT', 'TC']									TT	TT	CT	TT	294	TC	4	0	0
Ca22chrRA_C_albicans_SC5314-1060834	not_298	1060834	dimorphic			intergenic		['TT', 'TA']									TT	AT	TT
Ca22chrRA_C_albicans_SC5314-1060865	not_298	1060865	dimorphic			intergenic		['GG', 'AA']									GG	AA	GG
Ca22chrRA_C_albicans_SC5314-1068110	in_298	1068110	dimorphic			intergenic		['AA', 'GG']									AA	GG	AA	AA	62	AG	192	GG	44
Ca22chrRA_C_albicans_SC5314-1080542	in_298	1080542	dimorphic	CR_04990C_A	CIS305	ORF	Uncharacterized	['CC', 'CT']	L/L	S	synonymous	Leu/Leu	ttG/ttA	L75L		275	CC	CT	CC	CC	255	CT	42	TT	1
Ca22chrRA_C_albicans_SC5314-1121992	in_298	1121992	dimorphic			intergenic		['CC', 'TT', 'TC']									TT	CT	CC	TT	116	TC	117	CC	65
Ca22chrRA_C_albicans_SC5314-1121995	not_298	1121995	dimorphic			intergenic		['GG', 'TG', 'TT']									TT	GT	GG
Ca22chrRA_C_albicans_SC5314-1121996	in_298	1121996	dimorphic			intergenic		['CC', 'TT', 'TC']									TT	CT	CC	TT	116	TC	117	CC	65
Ca22chrRA_C_albicans_SC5314-1122003	in_298	1122003	dimorphic			intergenic		['AA', 'TT', 'TA']									TT	AT	AA	TT	255	TA	36	AA	7
Ca22chrRA_C_albicans_SC5314-1122022	in_298	1122022	dimorphic			intergenic		['AA', 'AT']									AA	AT	AA	AA	244	AT	53	TT	1
Ca22chrRA_C_albicans_SC5314-1122024	not_298	1122024	dimorphic			intergenic		['CC', 'CT']									CC	CT	CC
Ca22chrRA_C_albicans_SC5314-1131371	in_298	1131371	dimorphic	CR_05230C_A		retrotransposon	-	['GG', 'AA', 'GA']	S/F	NSNC	missense	Phe/Phe,Ser/Phe	tTt/tTt,tCt/tTt	S448F,F448F		1149	GG	AG	AA	GG	265	GA	33	0	0
Ca22chrRA_C_albicans_SC5314-1348332	in_298	1348332	dimorphic	CR_06370C_A		repeat_region	-	['AA', 'CC', 'AC']	F/V	NSNC	intergenic	--	--	--		0	AA	AC	CC	AA	94	AC	199	CC	5
Ca22chrRA_C_albicans_SC5314-1348334	in_298	1348334	dimorphic	CR_06370C_A		repeat_region	-	['CC', 'TT', 'TC']	N/S	NSC	intergenic	--	--	--		0	TT	CT	CC	TT	93	TC	199	CC	6
Ca22chrRA_C_albicans_SC5314-1349329	in_298	1349329	dimorphic	CR_06370C_A		repeat_region	-	['GG', 'TG', 'TT']	L/F	NSNC	missense	Phe/Phe,Leu/Phe	ttA/ttC,ttC/ttC	F387F,L387F		512	TT	GT	GG	TT	208	TG	89	GG	1
Ca22chrRA_C_albicans_SC5314-1349359	in_298	1349359	dimorphic	CR_06370C_A		repeat_region	-	['AA', 'TT', 'TA']	E/D	NSC	missense	Asp/Asp,Glu/Asp	gaT/gaT,gaA/gaT	D377D,E377D		512	TT	AA	AT	TT	102	TA	188	AA	8
Ca22chrRA_C_albicans_SC5314-1350752	in_298	1350752	dimorphic	CR_06370C_A		repeat_region	-	['AA', 'AC']	L/W	NSNC	intergenic	--	--	--		0	AA	AC	AA	AA	231	AC	67	0	0
Ca22chrRA_C_albicans_SC5314-1351330	in_298	1351330	dimorphic	CR_06370C_A		repeat_region	-	['GG', 'AA', 'GA']	Y/Y	S	intergenic	--	--	--		0	GG	AG	AA	GG	59	GA	233	AA	6
Ca22chrRA_C_albicans_SC5314-1351687	in_298	1351687	dimorphic	CR_06370C_A		repeat_region	-	['AA', 'AG']	N/N	S	intergenic	--	--	--		0	AA	AA	AG	AA	293	AG	5	0	0
Ca22chrRA_C_albicans_SC5314-1351757	in_298	1351757	dimorphic	CR_06370C_A		repeat_region	-	['TT', 'TA']	D/V	NSNC	intergenic	--	--	--		0	TT	AT	TT	TT	125	TA	119	AA	54
Ca22chrRA_C_albicans_SC5314-1351767	in_298	1351767	dimorphic	CR_06370C_A		repeat_region	-	['CC', 'CT']	G/R	NSNC	intergenic	--	--	--		0	CC	CT	CC	CC	291	CT	7	0	0
Ca22chrRA_C_albicans_SC5314-1351768	in_298	1351768	dimorphic	CR_06370C_A		repeat_region	-	['TT', 'TC']	K/K	S	intergenic	--	--	--		0	TT	CT	TT	TT	291	TC	7	0	0
Ca22chrRA_C_albicans_SC5314-1351780	in_298	1351780	dimorphic	CR_06370C_A		repeat_region	-	['GG', 'GA']	V/V	S	intergenic	--	--	--		0	GG	AG	GG	GG	119	GA	166	AA	13
Ca22chrRA_C_albicans_SC5314-1351794	in_298	1351794	dimorphic	CR_06370C_A		repeat_region	-	['TT', 'TC']	R/G	NSNC	intergenic	--	--	--		0	TT	CT	TT	TT	196	TC	102	0	0
Ca22chrRA_C_albicans_SC5314-1351799	in_298	1351799	dimorphic	CR_06370C_A		repeat_region	-	['GG', 'GA']	T/I	NSNC	intergenic	--	--	--		0	GG	AG	GG	GG	183	GA	115	0	0
Ca22chrRA_C_albicans_SC5314-1351800	in_298	1351800	dimorphic	CR_06370C_A		repeat_region	-	['TT', 'TA']	T/S	NSC	intergenic	--	--	--		0	TT	AT	TT	TT	57	TA	228	AA	13
Ca22chrRA_C_albicans_SC5314-1351801	in_298	1351801	dimorphic	CR_06370C_A		repeat_region	-	['TT', 'TA']	*/Y	NSST	intergenic	--	--	--		0	TT	AT	TT	TT	186	TA	112	0	0
Ca22chrRA_C_albicans_SC5314-1351809	in_298	1351809	dimorphic	CR_06370C_A		repeat_region	-	['CC', 'CA']	V/L	NSC	intergenic	--	--	--		0	CC	AC	CC	CC	177	CA	121	0	0
Ca22chrRA_C_albicans_SC5314-1351819	in_298	1351819	dimorphic	CR_06370C_A		repeat_region	-	['CC', 'CT']	L/L	S	intergenic	--	--	--		0	CC	CT	CC	CC	167	CT	131	0	0
Ca22chrRA_C_albicans_SC5314-1351824	in_298	1351824	dimorphic	CR_06370C_A		repeat_region	-	['AA', 'AT']	F/I	NSNC	intergenic	--	--	--		0	AA	AT	AA	AA	164	AT	134	0	0
Ca22chrRA_C_albicans_SC5314-1352551	not_298	1352551	dimorphic	CR_06370C_A		repeat_region	-	['AA', 'CC', 'AC']	F/L	NSNC	intergenic	--	--	--		0	AA	CC	AC
Ca22chrRA_C_albicans_SC5314-1355012	in_298	1355012	dimorphic	CR_06400C_A		repeat_region	-	['AA', 'GG', 'AG']	L/P	NSNC	intergenic	--	--	--		0	AA	GG	AG	AA	286	AG	11	GG	1
Ca22chrRA_C_albicans_SC5314-1355294	in_298	1355294	dimorphic	CR_06400C_A		repeat_region	-	['AA', 'TT']	I/N	NSNC	intergenic	--	--	--		0	AA	TT	AA	AA	37	AT	242	TT	19
Ca22chrRA_C_albicans_SC5314-1355296	in_298	1355296	dimorphic	CR_06400C_A		repeat_region	-	['AA', 'GG']	N/N	S	intergenic	--	--	--		0	AA	GG	AA	AA	77	AG	204	GG	17
Ca22chrRA_C_albicans_SC5314-1355297	not_298	1355297	dimorphic	CR_06400C_A		repeat_region	-	['AA', 'TT']	I/N	NSNC	intergenic	--	--	--		0	TT	AA	TT
Ca22chrRA_C_albicans_SC5314-1355302	in_298	1355302	dimorphic	CR_06400C_A		repeat_region	-	['CC', 'TT']	K/K	S	intergenic	--	--	--		0	TT	CC	TT	TT	263	TC	31	CC	4
Ca22chrRA_C_albicans_SC5314-1355308	in_298	1355308	dimorphic	CR_06400C_A		repeat_region	-	['AA', 'GG']	F/F	S	intergenic	--	--	--		0	AA	GG	AA	AA	273	AG	21	GG	4
Ca22chrRA_C_albicans_SC5314-1355326	in_298	1355326	dimorphic	CR_06400C_A		repeat_region	-	['GG', 'TT']	*/Y	NSST	intergenic	--	--	--		0	GG	TT	GG	GG	109	GT	170	TT	19
Ca22chrRA_C_albicans_SC5314-1355328	in_298	1355328	dimorphic	CR_06400C_A		repeat_region	-	['AA', 'GG']	Y/H	NSC	intergenic	--	--	--		0	AA	GG	AA	AA	164	AG	115	GG	19
Ca22chrRA_C_albicans_SC5314-1355519	not_298	1355519	dimorphic	CR_06400C_A		repeat_region	-	['CC', 'TT', 'CT']	R/Q	NSC	intergenic	--	--	--		0	CC	TT	CT
Ca22chrRA_C_albicans_SC5314-1355538	in_298	1355538	dimorphic	CR_06400C_A		repeat_region	-	['CC', 'TT', 'CT']	G/S	NSNC	intergenic	--	--	--		0	CC	TT	CT	CC	164	CT	97	TT	37
Ca22chrRA_C_albicans_SC5314-1355573	in_298	1355573	dimorphic	CR_06400C_A		repeat_region	-	['CC', 'TT', 'CT']	*/*	NSST	intergenic	--	--	--		0	CC	TT	CT	CC	29	CT	266	TT	3
Ca22chrRA_C_albicans_SC5314-1356660	in_298	1356660	dimorphic	CR_06400C_A		repeat_region	-	['GG', 'GA']	L/L	S	intergenic	--	--	--		0	GG	GG	AG	GG	285	GA	6	AA	7
Ca22chrRA_C_albicans_SC5314-1356665	not_298	1356665	dimorphic	CR_06400C_A		repeat_region	-	['TT', 'TC']	N/S	NSC	intergenic	--	--	--		0	TT	TT	CT
Ca22chrRA_C_albicans_SC5314-1356666	in_298	1356666	dimorphic	CR_06400C_A		repeat_region	-	['TT', 'TC']	N/D	NSC	intergenic	--	--	--		0	TT	TT	CT	TT	286	TC	8	CC	4
Ca22chrRA_C_albicans_SC5314-1356667	in_298	1356667	dimorphic	CR_06400C_A		repeat_region	-	['GG', 'GA']	Y/Y	S	intergenic	--	--	--		0	GG	GG	AG	GG	296	GA	2	0	0
Ca22chrRA_C_albicans_SC5314-1356838	in_298	1356838	dimorphic	CR_06400C_A		repeat_region	-	['AA', 'AG']	N/N	S	intergenic	--	--	--		0	AA	AG	AA	AA	254	AG	44	0	0
Ca22chrRA_C_albicans_SC5314-1357196	in_298	1357196	dimorphic	CR_06400C_A		repeat_region	-	['AA', 'TT', 'AT']	V/D	NSNC	intergenic	--	--	--		0	AA	TT	AT	AA	93	AT	147	TT	58
Ca22chrRA_C_albicans_SC5314-1357265	in_298	1357265	dimorphic	CR_06400C_A		repeat_region	-	['CC', 'TT', 'TC']	E/G	NSNC	intergenic	--	--	--		0	TT	CC	CT	CC	126	TC	145	TT	27
Ca22chrRA_C_albicans_SC5314-1357543	in_298	1357543	dimorphic	CR_06400C_A		repeat_region	-	['GG', 'CC', 'GC']	F/L	NSNC	intergenic	--	--	--		0	GG	CG	CC	GG	79	GC	215	CC	4
Ca22chrRA_C_albicans_SC5314-1357560	in_298	1357560	dimorphic	CR_06400C_A		repeat_region	-	['CC', 'CT']	E/K	NSC	intergenic	--	--	--		0	CC	CT	CC	CC	207	CT	91	0	0
Ca22chrRA_C_albicans_SC5314-1357595	not_298	1357595	dimorphic	CR_06400C_A		repeat_region	-	['TG', 'TT']	H/P	NSNC	intergenic	--	--	--		0	TT	GT	TT
Ca22chrRA_C_albicans_SC5314-1358256	in_298	1358256	dimorphic	CR_06400C_A		repeat_region	-	['TT', 'TC']	S/G	NSNC	intergenic	--	--	--		0	TT	TT	CT	TT	138	TC	104	CC	56
Ca22chrRA_C_albicans_SC5314-1358615	in_298	1358615	dimorphic	CR_06400C_A		repeat_region	-	['AA', 'TT', 'AT']	L/H	NSNC	intergenic	--	--	--		0	AA	AT	TT	AA	192	AT	70	TT	36
Ca22chrRA_C_albicans_SC5314-1358924	in_298	1358924	dimorphic	CR_06400C_A		repeat_region	-	['AA', 'AG']	V/A	NSNC	intergenic	--	--	--		0	AA	AG	AA	AA	235	AG	63	0	0
Ca22chrRA_C_albicans_SC5314-1358932	in_298	1358932	dimorphic	CR_06400C_A		repeat_region	-	['TT', 'TA']	Q/H	NSNC	intergenic	--	--	--		0	TT	AT	TT	TT	237	TA	61	0	0
Ca22chrRA_C_albicans_SC5314-1358939	not_298	1358939	dimorphic	CR_06400C_A		repeat_region	-	['CC', 'TT', 'TC']	*/*	NSST	intergenic	--	--	--		0	TT	CT	CC
Ca22chrRA_C_albicans_SC5314-1358994	in_298	1358994	dimorphic	CR_06400C_A		repeat_region	-	['CC', 'TT', 'CT']	D/N	NSC	intergenic	--	--	--		0	CC	CT	TT	CC	203	CT	44	TT	51
Ca22chrRA_C_albicans_SC5314-1359284	in_298	1359284	dimorphic	CR_06400C_A		repeat_region	-	['GG', 'CC', 'GC']	S/*	NSST	intergenic	--	--	--		0	GG	CC	CG	GG	35	GC	249	CC	14
Ca22chrRA_C_albicans_SC5314-1359402	in_298	1359402	dimorphic	CR_06400C_A		repeat_region	-	['GG', 'GA']	L/L	S	intergenic	--	--	--		0	GG	AG	GG	GG	223	GA	73	AA	2
Ca22chrRA_C_albicans_SC5314-1359424	not_298	1359424	dimorphic	CR_06400C_A		repeat_region	-	['GG', 'GA']	N/N	S	intergenic	--	--	--		0	GG	AG	GG
Ca22chrRA_C_albicans_SC5314-1359427	not_298	1359427	dimorphic	CR_06400C_A		repeat_region	-	['AA', 'AG']	F/F	S	intergenic	--	--	--		0	AA	AG	AA
Ca22chrRA_C_albicans_SC5314-1359429	in_298	1359429	dimorphic	CR_06400C_A		repeat_region	-	['AA', 'GG', 'AG']	F/L	NSNC	intergenic	--	--	--		0	AA	AG	GG	AA	295	0	0	GG	3
Ca22chrRA_C_albicans_SC5314-1359430	in_298	1359430	dimorphic	CR_06400C_A		repeat_region	-	['AA', 'TT', 'AT']	H/Q	NSNC	intergenic	--	--	--		0	AA	AT	TT	AA	295	0	0	TT	3
Ca22chrRA_C_albicans_SC5314-1359432	in_298	1359432	dimorphic	CR_06400C_A		repeat_region	-	['GG', 'GT']	H/N	NSC	intergenic	--	--	--		0	GG	GT	GG	GG	297	GT	1	0	0
Ca22chrRA_C_albicans_SC5314-1359433	in_298	1359433	dimorphic	CR_06400C_A		repeat_region	-	['GG', 'AA', 'GA']	C/C	S	intergenic	--	--	--		0	GG	AG	AA	GG	293	GA	2	AA	3
Ca22chrRA_C_albicans_SC5314-1359434	in_298	1359434	dimorphic	CR_06400C_A		repeat_region	-	['CC', 'CT']	C/Y	NSNC	intergenic	--	--	--		0	CC	CT	CC	CC	176	CT	114	TT	8
Ca22chrRA_C_albicans_SC5314-1359437	in_298	1359437	dimorphic	CR_06400C_A		repeat_region	-	['AA', 'TT', 'TA']	H/L	NSNC	intergenic	--	--	--		0	TT	AT	AA	TT	266	TA	25	AA	7
Ca22chrRA_C_albicans_SC5314-1359445	in_298	1359445	dimorphic	CR_06400C_A		repeat_region	-	['GG', 'GA']	F/F	S	intergenic	--	--	--		0	GG	AG	GG	GG	281	GA	15	AA	2
Ca22chrRA_C_albicans_SC5314-1359454	in_298	1359454	dimorphic	CR_06400C_A		repeat_region	-	['GG', 'AA', 'GA']	P/P	S	intergenic	--	--	--		0	GG	AG	AA	GG	203	GA	92	AA	3
Ca22chrRA_C_albicans_SC5314-1359455	in_298	1359455	dimorphic	CR_06400C_A		repeat_region	-	['GG', 'AA', 'GA']	P/L	NSNC	intergenic	--	--	--		0	GG	AG	AA	GG	291	GA	4	AA	3
Ca22chrRA_C_albicans_SC5314-1359486	in_298	1359486	dimorphic	CR_06400C_A		repeat_region	-	['CC', 'CT']	A/T	NSNC	intergenic	--	--	--		0	CC	CT	CC	CC	295	CT	3	0	0
Ca22chrRA_C_albicans_SC5314-1359642	not_298	1359642	dimorphic	CR_06400C_A		repeat_region	-	['TT', 'TA']	K/*	NSST	intergenic	--	--	--		0	TT	TT	AT
Ca22chrRA_C_albicans_SC5314-1359644	in_298	1359644	dimorphic	CR_06400C_A		repeat_region	-	['TT', 'TA']	H/L	NSNC	intergenic	--	--	--		0	TT	TT	AT	TT	261	TA	37	0	0
Ca22chrRA_C_albicans_SC5314-1408238	in_298	1408238	dimorphic			intergenic		['AA', 'TT', 'TA']									TT	AT	AA	TT	131	TA	65	AA	102
Ca22chrRA_C_albicans_SC5314-1408819	in_298	1408819	dimorphic			intergenic		['GG', 'TT', 'GT']									GG	TT	GT	GG	223	GT	4	TT	71
Ca22chrRA_C_albicans_SC5314-1408902	in_298	1408902	dimorphic			intergenic		['GG', 'AA', 'GA']									GG	AA	AG	GG	249	GA	17	AA	32
Ca22chrRA_C_albicans_SC5314-1412534	in_298	1412534	dimorphic			intergenic		['GG', 'AA', 'GA']									GG	AA	AG	GG	271	GA	24	AA	3
Ca22chrRA_C_albicans_SC5314-1415161	in_298	1415161	dimorphic			intergenic		['CC', 'CT']									CC	CC	CT	TT	121	CT	98	CC	79
Ca22chrRA_C_albicans_SC5314-1415195	in_298	1415195	dimorphic			intergenic		['AA', 'AG']									AA	AA	AG	AA	204	AG	71	GG	23
Ca22chrRA_C_albicans_SC5314-1415204	not_298	1415204	dimorphic			intergenic		['GG', 'GT']									GG	GG	GT
Ca22chrRA_C_albicans_SC5314-1417471	in_298	1417471	dimorphic			intergenic		['CC', 'CA']									CC	AC	CC	CC	277	CA	12	AA	9
Ca22chrRA_C_albicans_SC5314-1525024	in_298	1525024	dimorphic	CR_07060C_A	CRZ2	ORF	Verified	['GG', 'AA', 'GA']	A/V	NSNC	missense	Val/Val,Ala/Val	gTc/gTc,gCc/gTc	V55V,A55V		517	GG	AG	AA	GG	157	GA	54	AA	87
Ca22chrRA_C_albicans_SC5314-1533540	in_298	1533540	dimorphic	CR_07070C_A	ALS3	ORF	Verified	['GG', 'GA']	S/S	S	synonymous	Ser/Ser	tcC/tcT	S735S		1155	GG	GG	AG	GG	225	GA	56	AA	17
Ca22chrRA_C_albicans_SC5314-1533660	in_298	1533660	dimorphic	CR_07070C_A	ALS3	ORF	Verified	['AA', 'AG']	Y/Y	S	synonymous	Tyr/Tyr	taT/taC	Y695Y		1155	AA	AA	AG	AA	234	AG	45	GG	19
Ca22chrRA_C_albicans_SC5314-1533663	in_298	1533663	dimorphic	CR_07070C_A	ALS3	ORF	Verified	['CC', 'TT', 'CT']	E/E	S	synonymous	Glu/Glu	gaA/gaA,gaG/gaA	E694E		1155	CC	TT	CT	CC	119	CT	81	TT	98
Ca22chrRA_C_albicans_SC5314-1533669	not_298	1533669	dimorphic	CR_07070C_A	ALS3	ORF	Verified	['TG', 'TT']	T/T	S	synonymous	Thr/Thr	acA/acC	T692T		1155	TT	TT	GT
Ca22chrRA_C_albicans_SC5314-1533672	in_298	1533672	dimorphic	CR_07070C_A	ALS3	ORF	Verified	['AA', 'AT']	T/T	S	synonymous	Thr/Thr	acT/acA	T691T		1155	AA	AA	AT	AA	272	AT	13	TT	13
Ca22chrRA_C_albicans_SC5314-1533684	in_298	1533684	dimorphic	CR_07070C_A	ALS3	ORF	Verified	['GG', 'GA']	N/N	S	synonymous	Asn/Asn	aaC/aaT	N687N		1155	GG	GG	AG	GG	286	GA	3	AA	9
Ca22chrRA_C_albicans_SC5314-1560895	in_298	1560895	dimorphic	CR_07160C_A		ORF	Uncharacterized	['CC', 'CT']	P/P	S	synonymous	Pro/Pro	ccG/ccA	P341P		446	CC	CT	CC	CC	215	CT	55	TT	28
Ca22chrRA_C_albicans_SC5314-1560907	in_298	1560907	dimorphic	CR_07160C_A		ORF	Uncharacterized	['GG', 'GA']	D/D	S	synonymous	Asp/Asp	gaC/gaT	D337D		446	GG	AG	GG	GG	262	GA	36	0	0
Ca22chrRA_C_albicans_SC5314-1562000	in_298	1562000	dimorphic			intergenic		['AA', 'GG', 'AG']									AA	GG	AG	AA	77	AG	175	GG	46
Ca22chrRA_C_albicans_SC5314-1562167	in_298	1562167	dimorphic			intergenic		['AA', 'GG', 'AG']									AA	GG	AG	AA	72	AG	206	GG	20
Ca22chrRA_C_albicans_SC5314-1565934	in_298	1565934	dimorphic			intergenic		['AA', 'AG']									AA	AA	AG	AA	296	AG	2	0	0
Ca22chrRA_C_albicans_SC5314-1565943	in_298	1565943	dimorphic			intergenic		['AA', 'AG']									AA	AA	AG	AA	296	AG	2	0	0
Ca22chrRA_C_albicans_SC5314-1565963	in_298	1565963	dimorphic			intergenic		['TT', 'TC']									TT	TT	CT	TT	285	TC	13	0	0
Ca22chrRA_C_albicans_SC5314-1565969	in_298	1565969	dimorphic			intergenic		['CC', 'CT']									CC	CC	CT	CC	285	CT	13	0	0
Ca22chrRA_C_albicans_SC5314-1565973	in_298	1565973	dimorphic			intergenic		['GG', 'GC']									GG	GG	CG	GG	286	GC	12	0	0
Ca22chrRA_C_albicans_SC5314-1565981	in_298	1565981	dimorphic			intergenic		['CC', 'CT']									CC	CC	CT	CC	286	CT	12	0	0
Ca22chrRA_C_albicans_SC5314-1566540	in_298	1566540	dimorphic	CR_07190W_A		ORF	Uncharacterized	['AA', 'GG', 'AG']	K/K	S	synonymous	Lys/Lys	aaG/aaG,aaA/aaG	K109,K109K		879	AA	AG	GG	GG	135	AG	156	AA	7
Ca22chrRA_C_albicans_SC5314-1568873	in_298	1568873	dimorphic			intergenic		['AA', 'AG']									AA	AA	AG	AA	235	AG	56	GG	7
Ca22chrRA_C_albicans_SC5314-1568874	in_298	1568874	dimorphic			intergenic		['CC', 'CG']									CC	CC	CG	CC	235	CG	56	GG	7
Ca22chrRA_C_albicans_SC5314-1568875	in_298	1568875	dimorphic			intergenic		['CC', 'CT']									CC	CC	CT	CC	235	CT	56	TT	7
Ca22chrRA_C_albicans_SC5314-1711817	in_298	1711817	dimorphic			intergenic		['GG', 'AA', 'GA']									GG	AG	AA	GG	293	GA	4	AA	1
Ca22chrRA_C_albicans_SC5314-1711823	in_298	1711823	dimorphic			intergenic		['CC', 'TT', 'CT']									CC	CT	TT	TT	124	CT	137	CC	37
Ca22chrRA_C_albicans_SC5314-1711853	in_298	1711853	dimorphic			intergenic		['GG', 'AA', 'GA']									GG	AG	AA	GG	187	GA	73	AA	38
Ca22chrRA_C_albicans_SC5314-1711866	in_298	1711866	dimorphic			intergenic		['GG', 'AA', 'GA']									GG	AG	AA	GG	187	GA	72	AA	39
Ca22chrRA_C_albicans_SC5314-1924053	in_298	1924053	dimorphic			intergenic		['GG', 'AA']									GG	AA	GG	GG	273	0	0	AA	25
Ca22chrRA_C_albicans_SC5314-1932815	in_298	1932815	dimorphic			intergenic		['AA', 'GG']									AA	AA	GG	AA	189	AG	5	GG	104
Ca22chrRA_C_albicans_SC5314-2021295	in_298	2021295	dimorphic			intergenic		['CC', 'TT', 'TC']									TT	CC	CT	TT	276	TC	6	CC	16
Ca22chrRA_C_albicans_SC5314-2026358	in_298	2026358	dimorphic			intergenic		['CC', 'AA', 'CA']									CC	AA	AC	CC	235	CA	2	AA	61
Ca22chrRA_C_albicans_SC5314-2027490	in_298	2027490	dimorphic			intergenic		['TG', 'TT']									TT	GT	TT	TT	225	TG	10	GG	63
Ca22chrRA_C_albicans_SC5314-2243943	in_298	2243943	dimorphic			intergenic		['CC', 'TT']									CC	CC	TT	CC	272	0	0	TT	26
Ca22chrRA_C_albicans_SC5314-2265037	in_298	2265037	dimorphic	CR_10680W_A	RPO21	ORF	Verified	['AA', 'GG']	T/T	S	synonymous	Thr/Thr	acG/acG	T1560T		1728	AA	AA	GG	AA	217	AG	36	GG	45
Ca22chrRA_C_albicans_SC5314-2265079	in_298	2265079	dimorphic	CR_10680W_A	RPO21	ORF	Verified	['GG', 'AA']	T/T	S	synonymous	Thr/Thr	acA/acA	T1574T		1728	GG	GG	AA	AA	209	GA	9	GG	80
