# Supplementary material for: Manipulation of regulators of morphogenesis is not sufficient to render a Candida albicans colonizer strain pathogenic
Source: mBio. 2026 Apr 7;17(5):e00415-26. doi: 10.1128/mbio.00415-26 (PMC13170366; doi:10.1128/mbio.00415-26)
Supplement: Table S2 — Spontaneous mutations. [file mbio.00415-26-s0003.xlsx]

## Sheet: DSY5840 variants
Chromosome	Region	Type	Reference	Allele	Reference allele	Length	Linkage	Zygosity	Count	Coverage	Frequency	Probability	Forward read count	Reverse read count	Forward read coverage	Reverse read coverage	Forward/reverse balance	Average quality	Exact match	Partial MNV match	Overlap	Read count	Read coverage	# unique start positions	# unique end positions	Read position test probability	Read direction test probability	Hyper-allelic	BaseQRankSum	Homopolymer	Homopolymer length	Coding region change	Amino acid change	Amino acid change in longest transcript	Coding region change in longest transcript	Other variants within codon	Non-synonymous	Start by 3' rule	Symbols by 3' rule	GCA_041438225.1_C.albicans_101_pri1.0_genomic (CDS)	GCA_041438225.1_C.albicans_101_pri1.0_genomic (Gene)	GCA_041438225.1_C.albicans_101_pri1.0_genomic (mRNA)	Source (GCA_041438225.1_C.albicans_101_pri1.0_genomic (CDS))	codon_start (GCA_041438225.1_C.albicans_101_pri1.0_genomic (CDS))	ID (GCA_041438225.1_C.albicans_101_pri1.0_genomic (CDS))	Dbxref (GCA_041438225.1_C.albicans_101_pri1.0_genomic (CDS))	Note (GCA_041438225.1_C.albicans_101_pri1.0_genomic (CDS))	gbkey (GCA_041438225.1_C.albicans_101_pri1.0_genomic (CDS))	locus_tag (GCA_041438225.1_C.albicans_101_pri1.0_genomic (CDS))
CM084631.1	75942..75944	MNV	AAG	TTT	No	3		Heterozygous	31	87	35.6322		25	7	55	36	0.21875	35.9247				32	91	16	17	0.084118	0.388807	no	1.28	No	1					No	-
CM084631.1	75942..75944	MNV	AAG	AAG	Yes	3		Heterozygous	56	87	64.3678		30	29	55	36	0.491525	34.2606				59	91	34	35	0.767072	0.842474	no		No	1					No	-
CM084631.1	75946^75947	Insertion	-	A	No	1		Heterozygous	30	84	35.7143		24	7	51	39	0.225806	36.6				31	90	14	15	0.0474799	0.272166	no	2.6	No	1					No	-
CM084631.1	75946^75947	Insertion	-	-	Yes	0		Heterozygous	54	84	64.2857		27	32	51	39	0.457627	29.4444				59	90	29	30	0.506587	0.772303	no		No	1					No	-
CM084631.1	75947^75948	Insertion	-	C	No	1		Heterozygous	31	85	36.4706		25	8	52	40	0.242424	35.8387				33	92	15	16	0.0531396	0.325793	no	1.48	No	1					No	-
CM084631.1	75947^75948	Insertion	-	-	Yes	0		Heterozygous	54	85	63.5294		27	32	52	40	0.457627	31.8519				59	92	29	30	0.512451	0.779382	no		No	1					No	-
CM084631.1	128495..128497	Deletion	CCA	-	No	3		Heterozygous	49	128	38.2812		19	32	46	85	0.372549	31.4082				51	131	33	33	0.661728	1	no	-3.53	No	1					No	-
CM084631.1	128495..128497	MNV	CCA	CCA	Yes	3		Heterozygous	74	128	57.8125		23	52	46	85	0.306667	34.723				75	131	32	43	0.857971	0.984122	no		No	1					No	-
CM084631.1	138489	SNV	G	T	No	1		Heterozygous	55	134	41.0448		27	30	55	83	0.473684	32.3091				57	138	30	37	0.0105189	0.905766	no	-0.29	No	1					No	-
CM084631.1	138489	SNV	G	G	Yes	1		Heterozygous	76	134	56.7164		27	51	55	83	0.346154	33.6842				78	138	48	53	0.189965	0.978277	no		No	1					No	-
CM084631.1	138543..138544	Deletion	TT	-	No	2		Heterozygous	52	110	47.2727		25	30	45	70	0.454545	25.7692				55	115	31	37	0.855769	0.969155	no	-4.41	Yes	13					No	-
CM084631.1	138543..138544	MNV	TT	TT	Yes	2		Heterozygous	49	110	44.5455		17	34	45	70	0.333333	32.9388				51	115	34	36	0.678283	0.957859	no		Yes	13					No	-
CM084631.1	141082^141083	Insertion	-	T	No	1		Heterozygous	38	107	35.514		19	19	44	66	0.5	35.0526				38	110	22	23	0.166973	0.821291	no	5.27	Yes	19					No	-
CM084631.1	141082^141083	Insertion	-	-	Yes	0		Heterozygous	69	107	64.486		25	47	44	66	0.347222	22.3913				72	110	39	52	0.705726	0.98365	no		Yes	19					No	-
CM084631.1	141454	Deletion	T	-	No	1		Heterozygous	41	110	37.2727		27	22	73	50	0.44898	34.561				49	123	26	27	0.709628	0.994721	no	0.95	No	1					No	-
CM084631.1	141454	SNV	T	T	Yes	1		Heterozygous	68	110	61.8182		45	28	73	50	0.383562	32.3529				73	123	40	47	0.939873	1	no		No	1					No	-
CM084631.1	141552..141554	Deletion	CAC	-	No	3		Heterozygous	31	86	36.0465		7	24	24	62	0.225806	33.7097				31	86	14	16	0.29005	0.961276	no	0.48	No	1					No	-
CM084631.1	141552..141554	MNV	CAC	CAC	Yes	3		Heterozygous	49	86	56.9767		16	33	24	62	0.326531	33.0814				49	86	32	32	0.766305	0.982282	no		No	1					No	-
CM084631.1	141556..141557	Deletion	TC	-	No	2		Heterozygous	31	83	37.3494		7	24	23	60	0.225806	35				31	83	14	16	0.325261	0.966011	no	0.13	No	1					No	-
CM084631.1	141556..141557	MNV	TC	TC	Yes	2		Heterozygous	35	83	42.1687		8	27	23	60	0.228571	34.8857				35	83	25	25	0.636968	0.970794	no		No	1					No	-
CM084631.1	144720	Deletion	T	-	No	1		Homozygous	36	67	53.7313		22	16	38	31	0.421053	29.8889				38	69	13	15	0.381565	1	no	0.06	No	1					No	-
CM084631.1	144729..144738	Deletion	CCCCTCTCTT	-	No	10		Homozygous	32	88	36.3636		20	14	60	32	0.411765	32.4839			DSY5713_L1_001_OWuCqK9fweQa (Reads, Variants, AAC, OA)	34	92	18	18	0.987968	0.971742	no	-1.46	No	1					No	-
CM084631.1	144914	SNV	A	G	No	1		Heterozygous	42	100	42		22	20	50	54	0.47619	35.8571				42	104	24	24	0.635912	0.997299	no	0.41	No	1					No	-
CM084631.1	144914	SNV	A	A	Yes	1		Heterozygous	51	100	51		28	27	50	54	0.490909	34.2549				55	104	29	30	0.99134	1	no		No	1					No	-
CM084631.1	149113..149117	Replacement	TTGAT	C	No	5		Heterozygous	40	99	40.404		17	23	46	55	0.425	33.09				40	101	23	23	0.275796	1	no	-1.85	No	1					No	-
CM084631.1	149113..149117	MNV	TTGAT	TTGAT	Yes	5		Heterozygous	40	99	40.404		18	24	46	55	0.428571	35.12				42	101	25	26	0.999931	1	no		No	1					No	-
CM084631.1	157354^157355	Insertion	-	G	No	1		Heterozygous	36	102	35.2941		12	27	55	53	0.307692	30.2778				39	108	18	20	0.000253951	0.252763	no	-1.28	No	1					No	-
CM084631.1	157354^157355	Insertion	-	-	Yes	0		Heterozygous	65	102	63.7255		42	26	55	53	0.382353	33.4923				68	108	35	37	0.0376973	0.736214	no		No	1					No	-
CM084631.1	172162^172163	Insertion	-	GGT	No	3		Heterozygous	46	120	38.3333		29	17	66	57	0.369565	35.8986				46	123	27	29	0.101541	0.834326	no	2.65	No	1					No	-
CM084631.1	172162^172163	Insertion	-	-	Yes	0		Heterozygous	72	120	60		36	39	66	57	0.48	32.1944				75	123	46	44	0.550588	0.984493	no		No	1					No	-
CM084631.1	185572	SNV	G	A	No	1		Heterozygous	52	129	40.3101		24	28	63	67	0.461538	35.8077				52	130	23	25	0.0513941	1	no	1.16	No	1					No	-
CM084631.1	185572	SNV	G	G	Yes	1		Heterozygous	77	129	59.6899		39	39	63	67	0.5	33.3896				78	130	33	34	0.426782	1	no		No	1					No	-
CM084631.1	203908^203909	Insertion	-	ATA	No	3		Heterozygous	62	141	43.9716		29	37	73	75	0.439394	35.8817				66	148	35	37	0.542386	0.980021	no	2.65	No	1					No	-
CM084631.1	203908^203909	Insertion	-	-	Yes	0		Heterozygous	78	141	55.3191		43	38	73	75	0.469136	33.6923				81	148	38	41	0.618142	1	no		No	1					No	-
CM084631.1	217575..217583	Deletion	GCTACTACT	-	No	9		Heterozygous	51	129	39.5349		24	30	55	79	0.444444	33.1782				54	134	34	34	0.125539	0.999353	no	-2.34	No	1	KAL1580383.1:c.1893_1901delTGCTACTAC	KAL1580383.1:p.Ala632_Thr634del	KAL1580383.1:p.Ala632_Thr634del	KAL1580383.1:c.1893_1901delTGCTACTAC	No	Yes	217582	217582: TGCTACTAC	KAL1580383.1	V4U94_000097	mRNA	Genbank	1	cds-KAL1580383.1	NCBI_GP:KAL1580383.1	hypothetical protein	CDS	V4U94_000097
CM084631.1	217575..217583	MNV	GCTACTACT	GCTACTACT	Yes	9		Heterozygous	56	129	43.4109		25	32	55	79	0.438596	35.3162				57	134	34	35	0.996321	1	no		No	1					No	No			KAL1580383.1	V4U94_000097	mRNA	Genbank	1	cds-KAL1580383.1	NCBI_GP:KAL1580383.1	hypothetical protein	CDS	V4U94_000097
CM084631.1	220971	Deletion	G	-	No	1		Heterozygous	15	41	36.5854		15	0	36	5	0	19.9333				15	41	9	14	0.0289352	0.448109	no	-2.11	Yes	19					No	-
CM084631.1	220971	SNV	G	G	Yes	1		Heterozygous	25	41	60.9756		21	4	36	5	0.16	28.36				25	41	19	22	0.224427	0.965994	no		Yes	19					No	-
CM084631.1	263778..263781	Deletion	AAAC	-	No	4		Heterozygous	53	127	41.7323		19	34	55	76	0.358491	33.9057				53	131	25	33	0.33521	0.955947	no	1.55	No	1					No	-
CM084631.1	263778..263781	MNV	AAAC	AAAC	Yes	4		Heterozygous	49	127	38.5827		28	24	55	76	0.461538	32.0877				51	131	25	31	0.380645	0.68997	no		No	1					No	-
CM084631.1	265087..265088	Deletion	CT	-	No	2		Heterozygous	42	102	41.1765		28	15	61	45	0.348837	30.7143				43	106	29	29	0.442734	0.921485	no	-2.46	No	1	KAL1580406.1:c.656_657delAG	KAL1580406.1:p.Gln219fs	KAL1580406.1:p.Gln219fs	KAL1580406.1:c.656_657delAG	No	Yes	265086		KAL1580406.1	V4U94_000120	mRNA	Genbank	1	cds-KAL1580406.1	NCBI_GP:KAL1580406.1	HOT1	CDS	V4U94_000120
CM084631.1	265087..265088	MNV	CT	CT	Yes	2		Heterozygous	54	102	52.9412		29	28	61	45	0.491228	34.3148				57	106	34	35	0.773526	0.959874	no		No	1					No	No			KAL1580406.1	V4U94_000120	mRNA	Genbank	1	cds-KAL1580406.1	NCBI_GP:KAL1580406.1	HOT1	CDS	V4U94_000120
CM084631.1	265090	Deletion	C	-	No	1		Heterozygous	44	101	43.5644		30	15	60	45	0.333333	33.0455				45	105	29	29	0.523931	0.833135	no	0.06	No	1	KAL1580406.1:c.654delG	KAL1580406.1:p.Gln218fs	KAL1580406.1:p.Gln218fs	KAL1580406.1:c.654delG	No	Yes	265089		KAL1580406.1	V4U94_000120	mRNA	Genbank	1	cds-KAL1580406.1	NCBI_GP:KAL1580406.1	HOT1	CDS	V4U94_000120
CM084631.1	265090	SNV	C	C	Yes	1		Heterozygous	51	101	50.495		28	25	60	45	0.471698	32.8431				53	105	31	31	0.965859	0.997438	no		No	1					No	No			KAL1580406.1	V4U94_000120	mRNA	Genbank	1	cds-KAL1580406.1	NCBI_GP:KAL1580406.1	HOT1	CDS	V4U94_000120
CM084631.1	290644	Deletion	A	-	No	1		Heterozygous	45	100	45		21	24	42	58	0.466667	31.6222				45	100	24	30	0.196802	0.993746	no	-0.76	No	1					No	-
CM084631.1	290644	SNV	A	A	Yes	1		Heterozygous	42	100	42		17	25	42	58	0.404762	33.3333				42	100	24	27	0.882476	1	no		No	1					No	-
CM084631.1	290646..290649	Deletion	TTTA	-	No	4		Heterozygous	42	104	40.3846		18	24	44	62	0.428571	30.0952				43	106	24	31	0.208953	1	no	-3.91	No	1					No	-
CM084631.1	290646..290649	MNV	TTTA	TTTA	Yes	4		Heterozygous	42	104	40.3846		17	26	44	62	0.395349	34.8373				43	106	23	27	0.896726	1	no		No	1					No	-
CM084631.1	294582..294591	Deletion	ATATTTTATA	-	No	10		Heterozygous	38	100	38		21	18	49	55	0.461538	32.3879				39	104	30	30	0.806133	0.942371	no	-3.88	No	1					No	-
CM084631.1	294582..294591	MNV	ATATTTTATA	ATATTTTATA	Yes	10		Heterozygous	51	100	51		20	34	49	55	0.37037	35.3597				54	104	35	37	0.874289	0.832378	no		No	1					No	-
CM084632.1	2126040	SNV	C	A	No	1		Heterozygous	59	121	48.7603		22	39	45	82	0.360656	33.8136				61	127	32	32	0.982813	1	no	-1.6	No	1	KAL1579298.1:c.38G>T	KAL1579298.1:p.Gly13Val	KAL1579298.1:p.Gly13Val	KAL1579298.1:c.38G>T	No	Yes			KAL1579298.1	V4U94_003270	mRNA	Genbank	1	cds-KAL1579298.1	NCBI_GP:KAL1579298.1	RAS1	CDS	V4U94_003270
CM084631.1	328886	SNV	T	T	Yes	1		Heterozygous	51	83	61.4458		29	22	44	40	0.431373	33.7843				51	84	33	33	0.886781	0.998621	no		No	1					No	No			KAL1580430.1	V4U94_000145	mRNA	Genbank	1	cds-KAL1580430.1	NCBI_GP:KAL1580430.1	ESP1	CDS	V4U94_000145
CM084631.1	335452^335453	Insertion	-	TTT	No	3		Heterozygous	44	105	41.9048		14	31	33	78	0.311111	35.0152				45	111	26	27	0.371681	1	no	2.32	No	1					No	-
CM084631.1	335452^335453	Insertion	-	-	Yes	0		Heterozygous	58	105	55.2381		17	46	33	78	0.269841	32.4828				63	111	32	33	0.81695	0.998915	no		No	1					No	-
CM084631.1	337640..337642	Deletion	AAC	-	No	3		Heterozygous	52	120	43.3333		24	29	52	71	0.45283	35.3077				53	123	28	31	0.892762	1	no	1.77	No	1	KAL1580433.1:c.757_759delCAA	KAL1580433.1:p.Gln253del	KAL1580433.1:p.Gln253del	KAL1580433.1:c.757_759delCAA	No	Yes	337653	337653: CAA	KAL1580433.1	V4U94_000148	mRNA	Genbank	1	cds-KAL1580433.1	NCBI_GP:KAL1580433.1	ARP8	CDS	V4U94_000148
CM084631.1	337640..337642	MNV	AAC	AAC	Yes	3		Heterozygous	63	120	52.5		27	38	52	71	0.415385	33.673				65	123	38	42	0.999109	1	no		No	1					No	No			KAL1580433.1	V4U94_000148	mRNA	Genbank	1	cds-KAL1580433.1	NCBI_GP:KAL1580433.1	ARP8	CDS	V4U94_000148
CM084631.1	350975	SNV	C	A	No	1		Heterozygous	52	119	43.6975		44	10	79	44	0.185185	36.5385				54	123	23	25	0.200567	0.20994	no	0.24	No	1					No	-
CM084631.1	350975	SNV	C	C	Yes	1		Heterozygous	63	119	52.9412		34	31	79	44	0.476923	35.7937				65	123	34	35	0.75411	0.618087	no		No	1					No	-
CM084631.1	398920	SNV	T	C	No	1		Heterozygous	26	69	37.6812		26	0	58	11	0	34.6154				26	69	15	15	0.133338	0.155596	no	-0.91	No	1	KAL1580457.1:c.1311T>C			KAL1580457.1:c.1311T>C	No	No			KAL1580457.1	V4U94_000173	mRNA	Genbank	1	cds-KAL1580457.1	NCBI_GP:KAL1580457.1	HGT1	CDS	V4U94_000173
CM084631.1	398920	SNV	T	T	Yes	1		Heterozygous	43	69	62.3188		32	11	58	11	0.255814	36.7209				43	69	23	23	0.723285	0.664599	no		No	1					No	No			KAL1580457.1	V4U94_000173	mRNA	Genbank	1	cds-KAL1580457.1	NCBI_GP:KAL1580457.1	HGT1	CDS	V4U94_000173
CM084631.1	420166^420167	Insertion	-	TT	No	2		Heterozygous	37	100	37		21	17	62	41	0.447368	35.1622				38	103	23	24	0.834404	0.987645	no	3.63	Yes	11					No	-
CM084631.1	420166^420167	Insertion	-	-	Yes	0		Heterozygous	56	100	56		38	20	62	41	0.344828	29.6071				58	103	27	30	0.954906	0.982256	no		Yes	11					No	-
CM084631.1	425720	SNV	G	A	No	1		Heterozygous	55	120	45.8333		31	24	80	40	0.436364	34.4909				55	120	25	25	0.701827	0.73746	no	-0.07	No	1	KAL1580469.1:c.1248C>T			KAL1580469.1:c.1248C>T	No	No			KAL1580469.1	V4U94_000185	mRNA	Genbank	1	cds-KAL1580469.1	NCBI_GP:KAL1580469.1	HGT2	CDS	V4U94_000185
CM084631.1	425720	SNV	G	G	Yes	1		Heterozygous	65	120	54.1667		49	16	80	40	0.246154	34.6923				65	120	35	35	0.735422	0.775962	no		No	1					No	No			KAL1580469.1	V4U94_000185	mRNA	Genbank	1	cds-KAL1580469.1	NCBI_GP:KAL1580469.1	HGT2	CDS	V4U94_000185
CM084631.1	436165..436166	Deletion	GG	-	No	2		Heterozygous	49	94	52.1277		33	22	55	45	0.4	34.6735				55	100	30	31	0.6595	0.992096	no	0.89	No	1					No	-
CM084631.1	436165..436166	MNV	GG	GG	Yes	2		Heterozygous	36	94	38.2979		21	15	55	45	0.416667	32.8506				36	100	27	28	0.891928	0.999941	no		No	1					No	-
CM084631.1	463769^463770	Insertion	-	TTGA	No	4		Heterozygous	38	90	42.2222		20	18	38	52	0.473684	35.4342				38	90	27	27	0.078867	0.828694	no	4.63	No	1					No	-
CM084631.1	463769^463770	Insertion	-	-	Yes	0		Heterozygous	44	90	48.8889		15	29	38	52	0.340909	30.1364				44	90	26	25	0.84906	0.909729	no		No	1					No	-
CM084631.1	463987	SNV	G	A	No	1		Heterozygous	68	139	48.9209		45	23	93	47	0.338235	35.7059				68	140	33	32	0.118673	1	no	0.5	No	1					No	-
CM084631.1	463987	SNV	G	G	Yes	1		Heterozygous	65	139	46.7626		45	21	93	47	0.318182	34.6615				66	140	35	37	0.0350868	1	no		No	1					No	-
CM084631.1	463992	SNV	G	C	No	1		Heterozygous	63	137	45.9854		42	22	92	48	0.34375	33.5714				64	140	31	30	0.0499855	1	no	-0.13	No	1					No	-
CM084631.1	463992	SNV	G	G	Yes	1		Heterozygous	64	137	46.7153		43	23	92	48	0.348485	34.5				66	140	32	33	0.262725	1	no		No	1					No	-
CM084631.1	464233..464238	Deletion	CTTCTT	-	No	6		Heterozygous	36	82	43.9024		7	29	27	59	0.194444	30.6981				36	86	23	27	0.436119	0.616724	no	-1.45	No	1					No	-
CM084631.1	464233..464238	MNV	CTTCTT	CTTCTT	Yes	6		Heterozygous	31	82	37.8049		11	24	27	59	0.314286	32.1799				35	86	26	28	0.334675	1	no		No	1					No	-
CM084631.1	465115	Deletion	C	-	No	1		Heterozygous	24	59	40.678		6	19	20	40	0.24	27.5833				25	60	18	21	0.330996	0.872337	no	0.47	Yes	16					No	-
CM084631.1	465115	SNV	C	C	Yes	1		Heterozygous	28	59	47.4576		8	20	20	40	0.285714	25.5714				28	60	17	19	0.577588	0.988008	no		Yes	16					No	-
CM084631.1	470805^470806	Insertion	-	CCCTGG	No	6		Heterozygous	35	91	38.4615		16	19	41	51	0.457143	35.2667				35	92	22	21	0.703962	1	no	0.5	No	1	KAL1580485.1:c.1656_1657insCCAGGG	KAL1580485.1:p.Gly552_Ser553insProGly	KAL1580485.1:p.Gly552_Ser553insProGly	KAL1580485.1:c.1656_1657insCCAGGG	No	Yes	470805		KAL1580485.1	V4U94_000201	mRNA	Genbank	1	cds-KAL1580485.1	NCBI_GP:KAL1580485.1	PSY2	CDS	V4U94_000201
CM084631.1	470805^470806	Insertion	-	-	Yes	0		Heterozygous	56	91	61.5385		25	32	41	51	0.438596	34.75				57	92	35	37	0.891511	1	no		No	1					No	No			KAL1580485.1	V4U94_000201	mRNA	Genbank	1	cds-KAL1580485.1	NCBI_GP:KAL1580485.1	PSY2	CDS	V4U94_000201
CM084631.1	2467079	SNV	C	T	No	1		Heterozygous	41	107	38.3178		16	25	56	57	0.390244	35.1951				41	113	23	25	0.0315722	0.795237	no	-0.02	No	1	KAL1581298.1:c.650C>T	KAL1581298.1:p.Ala217Val	KAL1581298.1:p.Ala217Val	KAL1581298.1:c.650C>T	No	Yes			KAL1581298.1	V4U94_001031	mRNA	Genbank	1	cds-KAL1581298.1	NCBI_GP:KAL1581298.1	hypothetical protein	CDS	V4U94_001031
CM084631.1	480356	SNV	C	C	Yes	1		Heterozygous	49	86	56.9767		26	24	45	42	0.48	33.4898				50	87	31	31	0.988698	1	no		No	1					No	No			KAL1580491.1	V4U94_000208	mRNA	Genbank	1	cds-KAL1580491.1	NCBI_GP:KAL1580491.1	TIM21	CDS	V4U94_000208
CM084631.1	483161	SNV	T	G	No	1		Heterozygous	54	107	50.4673		11	44	26	84	0.2	30.7037				55	110	21	25	0.97447	0.979195	no	-1.16	No	1					No	-
CM084631.1	483161	SNV	T	T	Yes	1		Heterozygous	53	107	49.5327		15	40	26	84	0.272727	33.5283				55	110	27	34	0.994442	0.984662	no		No	1					No	-
CM084631.1	488089^488090	Insertion	-	C	No	1		Heterozygous	35	91	38.4615		6	30	25	71	0.166667	35.1714				36	96	22	27	0.532999	0.737654	no	4.18	Yes	11					No	-
CM084631.1	488089^488090	Insertion	-	-	Yes	0		Heterozygous	56	91	61.5385		19	41	25	71	0.316667	23.7143				60	96	34	41	0.884147	0.947044	no		Yes	11					No	-
CM084631.1	494962^494963	Insertion	-	C	No	1		Heterozygous	39	89	43.8202		2	37	29	61	0.0512821	31.4615				39	90	19	23	0.0479717	0.0156495	no	2.18	Yes	6					No	-
CM084631.1	494962^494963	Insertion	-	-	Yes	0		Heterozygous	50	89	56.1798		27	24	29	61	0.470588	25.16				51	90	28	36	0.310988	0.174537	no		Yes	6					No	-
CM084631.1	494987^494988	Insertion	-	T	No	1		Heterozygous	38	86	44.186		2	36	25	61	0.0526316	33.6842				38	86	21	24	0.0690656	0.0374483	no	4.5	Yes	12					No	-
CM084631.1	494987^494988	Insertion	-	-	Yes	0		Heterozygous	48	86	55.814		23	25	25	61	0.479167	20.9167				48	86	31	35	0.323215	0.250028	no		Yes	12					No	-
CM084631.1	510599^510600	Insertion	-	CAC	No	3		Heterozygous	53	143	37.0629		16	38	53	95	0.296296	35.1258				54	148	26	26	0.157983	0.933169	no	1.85	No	1					No	-
CM084631.1	510599^510600	Insertion	-	-	Yes	0		Heterozygous	85	143	59.4406		34	55	53	95	0.382022	33.2997				89	148	42	46	0.50229	1	no		No	1					No	-
CM084631.1	2467082	SNV	C	A	No	1		Heterozygous	41	107	38.3178		16	25	56	57	0.390244	35.8293				41	113	23	25	0.0406019	0.795237	no	-0.04	No	1	KAL1581298.1:c.653C>A	KAL1581298.1:p.Ala218Asp	KAL1581298.1:p.Ala218Asp	KAL1581298.1:c.653C>A	No	Yes			KAL1581298.1	V4U94_001031	mRNA	Genbank	1	cds-KAL1581298.1	NCBI_GP:KAL1581298.1	hypothetical protein	CDS	V4U94_001031
CM084631.1	604079	SNV	C	C	Yes	1		Heterozygous	40	100	40		27	19	64	43	0.413043	36.05				46	107	25	26	0.965894	1	no		No	1					No	No			KAL1580545.1	V4U94_000263	mRNA	Genbank	1	cds-KAL1580545.1	NCBI_GP:KAL1580545.1	MST1	CDS	V4U94_000263
CM084631.1	654791	Deletion	A	-	No	1		Heterozygous	37	97	38.1443		11	26	43	54	0.297297	34.5676				37	97	18	18	0.182475	0.564427	no	-0.2	No	1	KAL1580571.1:c.61+127delT			KAL1580571.1:c.61+127delT	No	-	654790			V4U94_000289	mRNA
CM084631.1	654791	SNV	A	A	Yes	1		Heterozygous	47	97	48.4536		26	21	43	54	0.446809	35.383				47	97	30	30	0.4691	0.778672	no		No	1					No	-				V4U94_000289	mRNA
CM084631.1	656536^656537	Insertion	-	AA	No	2		Heterozygous	53	126	42.0635		42	11	84	44	0.207547	35.3396				53	128	24	27	0.081496	0.427941	no	3.59	No	1					No	-
CM084631.1	656536^656537	Insertion	-	-	Yes	0		Heterozygous	73	126	57.9365		42	33	84	44	0.44	30.2329				75	128	33	37	0.522396	0.760468	no		No	1					No	-
CM084631.1	658819	SNV	T	C	No	1		Heterozygous	26	74	35.1351		0	26	20	55	0	34.6154				26	75	15	15	0.100083	0.0327392	no	0.28	No	1					No	-
CM084631.1	658819	SNV	T	T	Yes	1		Heterozygous	48	74	64.8649		20	29	20	55	0.408163	33.5833				49	75	30	31	0.813755	0.509674	no		No	1					No	-
CM084631.1	658908	SNV	A	T	No	1		Heterozygous	33	84	39.2857		21	13	45	40	0.382353	37				34	85	18	19	0.698473	0.902659	no	0.76	No	1					No	-
CM084631.1	658908	SNV	A	A	Yes	1		Heterozygous	51	84	60.7143		24	27	45	40	0.470588	35				51	85	29	29	0.952376	0.985952	no		No	1					No	-
CM084631.1	658920	SNV	T	C	No	1		Heterozygous	37	93	39.7849		25	14	49	47	0.358974	35.6486				39	96	20	21	0.291259	0.670755	no	-0.23	No	1					No	-
CM084631.1	658920	SNV	T	T	Yes	1		Heterozygous	55	93	59.1398		24	32	49	47	0.428571	36.3455				56	96	31	31	0.814862	0.917931	no		No	1					No	-
CM084631.1	759332	Deletion	A	-	No	1		Heterozygous	40	109	36.6972		15	25	49	66	0.375	34.55				40	115	22	22	0.446122	0.983226	no	-0.29	Yes	4	KAL1580617.1:c.2239delT	KAL1580617.1:p.Ser747fs	KAL1580617.1:p.Ser747fs	KAL1580617.1:c.2239delT	No	Yes	759331		KAL1580617.1	V4U94_000339	mRNA	Genbank	1	cds-KAL1580617.1	NCBI_GP:KAL1580617.1	MSB1	CDS	V4U94_000339
CM084631.1	759332	SNV	A	A	Yes	1		Heterozygous	67	109	61.4679		34	39	49	66	0.465753	34.5522				73	115	35	37	0.977175	0.999604	no		Yes	4					No	No			KAL1580617.1	V4U94_000339	mRNA	Genbank	1	cds-KAL1580617.1	NCBI_GP:KAL1580617.1	MSB1	CDS	V4U94_000339
CM084631.1	787667..787671	Deletion	ATTCT	-	No	5		Heterozygous	40	105	38.0952		19	22	52	58	0.463415	32.6				41	110	24	25	0.518018	1	no	-2.62	No	1					No	-
CM084631.1	787667..787671	MNV	ATTCT	ATTCT	Yes	5		Heterozygous	62	105	59.0476		31	35	52	58	0.469697	35.0404				66	110	37	36	0.818925	1	no		No	1					No	-
CM084631.1	797355^797356	Insertion	-	GGT	No	3		Heterozygous	37	100	37		24	13	61	43	0.351351	33.7748				37	104	23	24	0.109924	0.961836	no	3.46	No	1	KAL1580632.1:c.4731_4733dupACC	KAL1580632.1:p.Pro1582_Gln1583insPro	KAL1580632.1:p.Pro1582_Gln1583insPro	KAL1580632.1:c.4731_4733dupACC	No	Yes	797355		KAL1580632.1	V4U94_000354	mRNA	Genbank	1	cds-KAL1580632.1	NCBI_GP:KAL1580632.1	BNI4	CDS	V4U94_000354
CM084631.1	797355^797356	Insertion	-	-	Yes	0		Heterozygous	61	100	61		37	28	61	43	0.430769	28.6721				65	104	44	45	0.818454	1	no		No	1					No	No			KAL1580632.1	V4U94_000354	mRNA	Genbank	1	cds-KAL1580632.1	NCBI_GP:KAL1580632.1	BNI4	CDS	V4U94_000354
CM084631.1	800598..800603	Deletion	ATCATT	-	No	6		Heterozygous	38	108	35.1852		29	9	70	41	0.236842	34.4211				38	111	23	23	0.0943699	0.576432	no	-1.7	No	1	KAL1580632.1:c.1486_1491delAATGAT	KAL1580632.1:p.Asn496_Asp497del	KAL1580632.1:p.Asn496_Asp497del	KAL1580632.1:c.1486_1491delAATGAT	No	Yes	800597		KAL1580632.1	V4U94_000354	mRNA	Genbank	1	cds-KAL1580632.1	NCBI_GP:KAL1580632.1	BNI4	CDS	V4U94_000354
CM084631.1	800598..800603	MNV	ATCATT	ATCATT	Yes	6		Heterozygous	67	108	62.037		39	31	70	41	0.442857	35.2705				70	111	40	43	0.801824	0.92824	no		No	1					No	No			KAL1580632.1	V4U94_000354	mRNA	Genbank	1	cds-KAL1580632.1	NCBI_GP:KAL1580632.1	BNI4	CDS	V4U94_000354
CM084631.1	806455^806456	Insertion	-	TGG	No	3		Heterozygous	26	73	35.6164		11	15	32	41	0.423077	32.9487				26	73	19	19	0.576687	1	no	0.43	No	1					No	-
CM084631.1	806455^806456	Insertion	-	-	Yes	0		Heterozygous	46	73	63.0137		21	25	32	41	0.456522	32.6522				46	73	29	33	0.910012	1	no		No	1					No	-
CM084631.1	807094^807095	Insertion	-	ATA	No	3		Heterozygous	44	102	43.1373		34	10	72	30	0.227273	35.5				44	102	22	22	0.50819	0.906227	no	0.58	No	1					No	-
CM084631.1	807094^807095	Insertion	-	-	Yes	0		Heterozygous	51	102	50		31	20	72	30	0.392157	34.8039				51	102	25	26	0.391815	0.765498	no		No	1					No	-
CM084631.1	807735^807736	Insertion	-	C	No	1		Heterozygous	45	127	35.4331		11	34	66	61	0.244444	34.7333				45	127	23	23	0.00189716	0.0309303	no	1.42	No	1					No	-
CM084631.1	807735^807736	Insertion	-	-	Yes	0		Heterozygous	82	127	64.5669		55	27	66	61	0.329268	32.0732				82	127	43	47	0.18275	0.336967	no		No	1					No	-
CM084631.1	814278..814280	Deletion	TTT	-	No	3		Heterozygous	46	117	39.3162		35	14	87	38	0.285714	31.7391				50	125	25	28	0.556028	1	no	-1.9	Yes	14					No	-
CM084631.1	814278..814280	MNV	TTT	TTT	Yes	3		Heterozygous	61	117	52.1368		46	20	87	38	0.30303	34.3222				65	125	36	45	0.897333	1	no		Yes	14					No	-
CM084631.1	815447^815448	Insertion	-	TTGAT	No	5		Heterozygous	42	103	40.7767		23	19	50	53	0.452381	34.7429				42	103	22	22	0.56766	0.969593	no	0.95	No	1					No	-
CM084631.1	815447^815448	Insertion	-	-	Yes	0		Heterozygous	59	103	57.2816		26	33	50	53	0.440678	33.8136				59	103	39	40	0.763169	0.998225	no		No	1					No	-
CM084631.1	822985^822986	Insertion	-	A	No	1		Heterozygous	42	102	41.1765		16	26	35	67	0.380952	34.9524				42	102	23	23	0.802027	0.995126	no	1.13	No	1	KAL1580639.1:c.62_63insA	KAL1580639.1:p.Thr22fs	KAL1580639.1:p.Thr22fs	KAL1580639.1:c.62_63insA	Yes	Yes	822985		KAL1580639.1	V4U94_000361	mRNA	Genbank	1	cds-KAL1580639.1	NCBI_GP:KAL1580639.1	hypothetical protein	CDS	V4U94_000361
CM084631.1	822985^822986	Insertion	-	-	Yes	0		Heterozygous	60	102	58.8235		19	41	35	67	0.316667	32.4				60	102	35	38	0.950799	1	no		No	1					Yes	No			KAL1580639.1	V4U94_000361	mRNA	Genbank	1	cds-KAL1580639.1	NCBI_GP:KAL1580639.1	hypothetical protein	CDS	V4U94_000361
CM084631.1	822986^822987	Insertion	-	TA	No	2		Heterozygous	43	102	42.1569		17	26	36	66	0.395349	35.8605				43	102	23	23	0.812057	0.992176	no	1.79	No	1	KAL1580639.1:c.63_64insTA	KAL1580639.1:p.Thr22fs	KAL1580639.1:p.Thr22fs	KAL1580639.1:c.63_64insTA	No	Yes	822986		KAL1580639.1	V4U94_000361	mRNA	Genbank	1	cds-KAL1580639.1	NCBI_GP:KAL1580639.1	hypothetical protein	CDS	V4U94_000361
CM084631.1	822986^822987	Insertion	-	-	Yes	0		Heterozygous	58	102	56.8627		18	40	36	66	0.310345	33.1034				58	102	35	36	0.91164	0.99096	no		No	1					No	No			KAL1580639.1	V4U94_000361	mRNA	Genbank	1	cds-KAL1580639.1	NCBI_GP:KAL1580639.1	hypothetical protein	CDS	V4U94_000361
CM084631.1	2467085	SNV	G	C	No	1		Heterozygous	46	109	42.2018		19	27	57	58	0.413043	33.9565				46	115	28	30	0.570691	0.898171	no	-0.39	No	1	KAL1581298.1:c.656G>C	KAL1581298.1:p.Gly219Ala	KAL1581298.1:p.Gly219Ala	KAL1581298.1:c.656G>C	No	Yes			KAL1581298.1	V4U94_001031	mRNA	Genbank	1	cds-KAL1581298.1	NCBI_GP:KAL1581298.1	hypothetical protein	CDS	V4U94_001031
CM084631.1	824184	SNV	C	C	Yes	1		Heterozygous	53	103	51.4563		33	20	73	34	0.377358	33				53	107	34	36	0.946109	0.956386	no		No	1					No	No			KAL1580640.1	V4U94_000362	mRNA	Genbank	1	cds-KAL1580640.1	NCBI_GP:KAL1580640.1		CDS	V4U94_000362
CM084631.1	825453	SNV	A	G	No	1		Heterozygous	28	78	35.8974		5	23	22	60	0.178571	34.7857				28	82	14	13	0.0145266	0.815039	no	-0.18	No	1	KAL1580641.1:c.2172T>C			KAL1580641.1:c.2172T>C	No	No			KAL1580641.1	V4U94_000363	mRNA	Genbank	1	cds-KAL1580641.1	NCBI_GP:KAL1580641.1	hypothetical protein	CDS	V4U94_000363
CM084631.1	825453	SNV	A	A	Yes	1		Heterozygous	50	78	64.1026		17	37	22	60	0.314815	35.28				54	82	32	34	0.0824827	0.980056	no		No	1					No	No			KAL1580641.1	V4U94_000363	mRNA	Genbank	1	cds-KAL1580641.1	NCBI_GP:KAL1580641.1	hypothetical protein	CDS	V4U94_000363
CM084631.1	825468	SNV	T	A	No	1		Heterozygous	32	85	37.6471		8	24	35	54	0.25	35.0625				32	89	17	16	0.0289845	0.587905	no	-0.06	No	1	KAL1580641.1:c.2157A>T			KAL1580641.1:c.2157A>T	No	No			KAL1580641.1	V4U94_000363	mRNA	Genbank	1	cds-KAL1580641.1	NCBI_GP:KAL1580641.1	hypothetical protein	CDS	V4U94_000363
CM084631.1	825468	SNV	T	T	Yes	1		Heterozygous	53	85	62.3529		27	30	35	54	0.473684	34.8491				57	89	33	35	0.285856	0.919852	no		No	1					No	No			KAL1580641.1	V4U94_000363	mRNA	Genbank	1	cds-KAL1580641.1	NCBI_GP:KAL1580641.1	hypothetical protein	CDS	V4U94_000363
CM084631.1	845213	SNV	A	G	No	1		Heterozygous	25	60	41.6667		2	23	16	44	0.08	36.04				25	60	14	13	0.12278	0.275456	no	-0.13	No	1	KAL1580650.1:c.491A>G	KAL1580650.1:p.Gln164Arg	KAL1580650.1:p.Gln164Arg	KAL1580650.1:c.491A>G	No	Yes			KAL1580650.1	V4U94_000372	mRNA	Genbank	1	cds-KAL1580650.1	NCBI_GP:KAL1580650.1	domain-containing protein	CDS	V4U94_000372
CM084631.1	825479	SNV	G	G	Yes	1		Heterozygous	54	88	61.3636		29	29	39	53	0.5	34.6667				58	92	33	35	0.33942	0.940193	no		No	1					No	No			KAL1580641.1	V4U94_000363	mRNA	Genbank	1	cds-KAL1580641.1	NCBI_GP:KAL1580641.1	hypothetical protein	CDS	V4U94_000363
CM084631.1	827319..827321	Deletion	ACT	-	No	3		Heterozygous	33	89	37.0787		22	12	57	37	0.352941	33.303				34	94	23	23	0.834817	0.9949	no	-2.05	No	1	KAL1580641.1:c.304_306delAGT	KAL1580641.1:p.Ser102del	KAL1580641.1:p.Ser102del	KAL1580641.1:c.304_306delAGT	No	Yes	827318		KAL1580641.1	V4U94_000363	mRNA	Genbank	1	cds-KAL1580641.1	NCBI_GP:KAL1580641.1	hypothetical protein	CDS	V4U94_000363
CM084631.1	827319..827321	MNV	ACT	ACT	Yes	3		Heterozygous	54	89	60.6742		34	24	57	37	0.413793	34.9748				58	94	31	31	0.958962	1	no		No	1					No	No			KAL1580641.1	V4U94_000363	mRNA	Genbank	1	cds-KAL1580641.1	NCBI_GP:KAL1580641.1	hypothetical protein	CDS	V4U94_000363
CM084631.1	827907^827908	Insertion	-	T	No	1		Heterozygous	42	109	38.5321		2	40	24	86	0.047619	36.4286				42	110	9	11	0.02548	0.10319	no	1.05	No	1					No	-
CM084631.1	827907^827908	Insertion	-	-	Yes	0		Heterozygous	67	109	61.4679		22	46	24	86	0.323529	34.194				68	110	26	32	0.487605	0.574717	no		No	1					No	-
CM084631.1	827909	SNV	G	T	No	1		Heterozygous	43	108	39.8148		2	41	23	86	0.0465116	35.8372				43	109	10	12	0.022568	0.109547	no	-0.08	No	1					No	-
CM084631.1	827909	SNV	G	G	Yes	1		Heterozygous	65	108	60.1852		21	45	23	86	0.318182	36.0462				66	109	24	30	0.449506	0.553238	no		No	1					No	-
CM084631.1	828029..828033	Deletion	CAAAA	-	No	5		Heterozygous	45	120	37.5		37	14	90	37	0.27451	34.3032				51	127	17	20	0.458643	1	no	-0.86	No	1					No	-
CM084631.1	828029..828033	MNV	CAAAA	CAAAA	Yes	5		Heterozygous	67	120	55.8333		50	18	90	37	0.264706	35.394				68	127	26	34	0.424201	0.998733	no		No	1					No	-
CM084631.1	828036..828037	Deletion	TA	-	No	2		Heterozygous	45	128	35.1562		37	17	92	49	0.314815	35.0073				55	141	20	23	0.69035	0.997924	no	-0.16	No	1					No	-
CM084631.1	828036..828037	MNV	TA	TA	Yes	2		Heterozygous	62	128	48.4375		45	19	92	49	0.296875	34.7742				64	141	27	28	0.616401	0.968297	no		No	1					No	-
CM084631.1	828191^828192	Insertion	-	AAATT	No	5		Heterozygous	42	111	37.8378		17	28	30	89	0.377778	35.7143				45	119	24	23	0.592465	0.524453	no	3.71	No	1					No	-
CM084631.1	828191^828192	Insertion	-	-	Yes	0		Heterozygous	69	111	62.1622		13	61	30	89	0.175676	32.6812				74	119	33	35	0.671253	0.736117	no		No	1					No	-
CM084631.1	828206	SNV	C	G	No	1		Heterozygous	43	112	38.3929		17	29	26	91	0.369565	33.8837				46	117	23	21	0.155913	0.340879	no	-0.33	No	1					No	-
CM084631.1	828206	SNV	C	C	Yes	1		Heterozygous	65	112	58.0357		6	61	26	91	0.0895522	33.9231				67	117	27	29	0.120974	0.180988	no		No	1					No	-
CM084631.1	828493	SNV	T	A	No	1		Heterozygous	39	103	37.8641		12	27	39	68	0.307692	35.7179				39	107	21	21	0.102489	0.965555	no	0.15	No	1					No	-
CM084631.1	828493	SNV	T	T	Yes	1		Heterozygous	63	103	61.165		27	40	39	68	0.402985	35.4127				67	107	32	34	0.55219	0.998043	no		No	1					No	-
CM084631.1	828883^828884	Insertion	-	CA	No	2		Heterozygous	38	106	35.8491		12	27	33	78	0.307692	33.2105				39	111	26	25	0.659983	1	no	1.66	No	1					No	-
CM084631.1	828883^828884	Insertion	-	-	Yes	0		Heterozygous	68	106	64.1509		21	51	33	78	0.291667	30.5				72	111	33	39	0.963933	1	no		No	1					No	-
CM084631.1	834561	SNV	T	A	No	1		Heterozygous	16	42	38.0952		12	4	32	12	0.25	35.5				16	44	7	7	0.0369398	0.999667	no	-0.23	No	1	KAL1580645.1:c.39A>T			KAL1580645.1:c.39A>T	No	No			KAL1580645.1	V4U94_000367	mRNA	Genbank	1	cds-KAL1580645.1	NCBI_GP:KAL1580645.1	hypothetical protein	CDS	V4U94_000367
CM084631.1	834561	SNV	T	T	Yes	1		Heterozygous	26	42	61.9048		20	8	32	12	0.285714	35.5385				28	44	19	19	0.485941	1	no		No	1					No	No			KAL1580645.1	V4U94_000367	mRNA	Genbank	1	cds-KAL1580645.1	NCBI_GP:KAL1580645.1	hypothetical protein	CDS	V4U94_000367
CM084631.1	834564	SNV	C	T	No	1		Heterozygous	17	43	39.5349		12	5	32	13	0.294118	35.5882				17	45	8	8	0.024289	1	no	0.01	No	1	KAL1580645.1:c.36G>A			KAL1580645.1:c.36G>A	No	No			KAL1580645.1	V4U94_000367	mRNA	Genbank	1	cds-KAL1580645.1	NCBI_GP:KAL1580645.1	hypothetical protein	CDS	V4U94_000367
CM084631.1	834564	SNV	C	C	Yes	1		Heterozygous	26	43	60.4651		20	8	32	13	0.285714	35.0769				28	45	19	19	0.373608	1	no		No	1					No	No			KAL1580645.1	V4U94_000367	mRNA	Genbank	1	cds-KAL1580645.1	NCBI_GP:KAL1580645.1	hypothetical protein	CDS	V4U94_000367
CM084631.1	834573	SNV	A	G	No	1		Heterozygous	19	43	44.186		12	7	30	15	0.368421	35				19	45	9	10	0.0157903	0.998453	no	0.12	No	1	KAL1580645.1:c.27T>C			KAL1580645.1:c.27T>C	No	No			KAL1580645.1	V4U94_000367	mRNA	Genbank	1	cds-KAL1580645.1	NCBI_GP:KAL1580645.1	hypothetical protein	CDS	V4U94_000367
CM084631.1	834573	SNV	A	A	Yes	1		Heterozygous	24	43	55.814		18	8	30	15	0.307692	34.3333				26	45	18	18	0.19732	1	no		No	1					No	No			KAL1580645.1	V4U94_000367	mRNA	Genbank	1	cds-KAL1580645.1	NCBI_GP:KAL1580645.1	hypothetical protein	CDS	V4U94_000367
CM084631.1	834594	SNV	A	T	No	1		Heterozygous	22	52	42.3077		13	9	29	25	0.409091	32.9091				22	54	11	13	0.181711	0.991557	no	1.22	No	1	KAL1580645.1:c.6T>A			KAL1580645.1:c.6T>A	No	No			KAL1580645.1	V4U94_000367	mRNA	Genbank	1	cds-KAL1580645.1	NCBI_GP:KAL1580645.1	hypothetical protein	CDS	V4U94_000367
CM084631.1	834594	SNV	A	A	Yes	1		Heterozygous	30	52	57.6923		16	16	29	25	0.5	29.4				32	54	19	20	0.33636	1	no		No	1					No	No			KAL1580645.1	V4U94_000367	mRNA	Genbank	1	cds-KAL1580645.1	NCBI_GP:KAL1580645.1	hypothetical protein	CDS	V4U94_000367
CM084631.1	834705..834707	Deletion	CCC	-	No	3		Homozygous	27	68	39.7059		14	13	27	41	0.481481	25.3038				27	68	18	18	0.58194	0.752136	no	-1.69	No	1					No	-
CM084631.1	844551	SNV	T	G	No	1		Heterozygous	18	45	40		12	6	31	15	0.333333	14.7778				18	46	14	16	0.687743	1	no	-1.85	No	1					No	-
CM084631.1	844551	SNV	T	T	Yes	1		Heterozygous	21	45	46.6667		18	4	31	15	0.181818	22.3333				22	46	13	14	0.628047	0.653891	no		No	1					No	-
CM084631.1	845239	SNV	A	G	No	1		Heterozygous	24	59	40.678		3	22	14	46	0.12	37				25	60	13	13	0.728765	0.661717	no	1.14	No	1	KAL1580650.1:c.517A>G	KAL1580650.1:p.Asn173Asp	KAL1580650.1:p.Asn173Asp	KAL1580650.1:c.517A>G	No	Yes			KAL1580650.1	V4U94_000372	mRNA	Genbank	1	cds-KAL1580650.1	NCBI_GP:KAL1580650.1	domain-containing protein	CDS	V4U94_000372
CM084631.1	845213	SNV	A	A	Yes	1		Heterozygous	35	60	58.3333		14	21	16	44	0.4	35.9143				35	60	22	22	0.56719	0.644888	no		No	1					No	No			KAL1580650.1	V4U94_000372	mRNA	Genbank	1	cds-KAL1580650.1	NCBI_GP:KAL1580650.1	domain-containing protein	CDS	V4U94_000372
CM084631.1	845287	SNV	C	G	No	1		Heterozygous	22	62	35.4839		4	19	23	40	0.173913	37				23	63	12	12	0.253231	0.409556	no	0.84	No	1	KAL1580650.1:c.565C>G	KAL1580650.1:p.His189Asp	KAL1580650.1:p.His189Asp	KAL1580650.1:c.565C>G	No	Yes			KAL1580650.1	V4U94_000372	mRNA	Genbank	1	cds-KAL1580650.1	NCBI_GP:KAL1580650.1	domain-containing protein	CDS	V4U94_000372
CM084631.1	845239	SNV	A	A	Yes	1		Heterozygous	34	59	57.6271		11	23	14	46	0.323529	34.4706				34	60	21	21	0.937285	0.837349	no		No	1					No	No			KAL1580650.1	V4U94_000372	mRNA	Genbank	1	cds-KAL1580650.1	NCBI_GP:KAL1580650.1	domain-containing protein	CDS	V4U94_000372
CM084631.1	845762	SNV	T	A	No	1		Heterozygous	30	78	38.4615		29	2	59	22	0.0645161	36.2				31	81	14	14	0.00992751	0.126597	no	-0.01	No	1	KAL1580650.1:c.1040T>A	KAL1580650.1:p.Leu347His	KAL1580650.1:p.Leu347His	KAL1580650.1:c.1040T>A	No	Yes			KAL1580650.1	V4U94_000372	mRNA	Genbank	1	cds-KAL1580650.1	NCBI_GP:KAL1580650.1	domain-containing protein	CDS	V4U94_000372
CM084631.1	845287	SNV	C	C	Yes	1		Heterozygous	38	62	61.2903		18	20	23	40	0.473684	33.9474				38	63	25	25	0.82117	0.826078	no		No	1					No	No			KAL1580650.1	V4U94_000372	mRNA	Genbank	1	cds-KAL1580650.1	NCBI_GP:KAL1580650.1	domain-containing protein	CDS	V4U94_000372
CM084631.1	2804561	SNV	T	C	No	1		Homozygous	12	22	54.5455		12	0	22	0	0	35				12	22	10	10	0.962867	1	no		No	1	KAL1581447.1:c.50A>G	KAL1581447.1:p.Glu17Gly	KAL1581447.1:p.Glu17Gly	KAL1581447.1:c.50A>G	No	Yes			KAL1581447.1	V4U94_001183	mRNA	Genbank	1	cds-KAL1581447.1	NCBI_GP:KAL1581447.1	domain-containing protein	CDS	V4U94_001183
CM084631.1	845762	SNV	T	T	Yes	1		Heterozygous	48	78	61.5385		30	20	59	22	0.4	35.6667				50	81	31	31	0.237894	0.582882	no		No	1					No	No			KAL1580650.1	V4U94_000372	mRNA	Genbank	1	cds-KAL1580650.1	NCBI_GP:KAL1580650.1	domain-containing protein	CDS	V4U94_000372
CM084631.1	848408..848413	Deletion	ATGGTG	-	No	6		Heterozygous	39	108	36.1111		11	29	24	86	0.275	31.2051				40	110	19	19	0.667003	0.922844	no	-3.95	No	1	KAL1580652.1:c.354_359delTGATGG	KAL1580652.1:p.Asp119_Gly120del	KAL1580652.1:p.Asp119_Gly120del	KAL1580652.1:c.354_359delTGATGG	No	Yes	848417	848417: TGATGG	KAL1580652.1	V4U94_000374	mRNA	Genbank	1	cds-KAL1580652.1	NCBI_GP:KAL1580652.1	MAD2	CDS	V4U94_000374
CM084631.1	848408..848413	MNV	ATGGTG	ATGGTG	Yes	6		Heterozygous	57	108	52.7778		10	48	24	86	0.172414	34.5789				58	110	24	27	0.938619	0.936858	no		No	1					No	No			KAL1580652.1	V4U94_000374	mRNA	Genbank	1	cds-KAL1580652.1	NCBI_GP:KAL1580652.1	MAD2	CDS	V4U94_000374
CM084631.1	857393..857394	Deletion	AT	-	No	2		Heterozygous	23	62	37.0968		16	8	38	25	0.333333	32.6522				24	63	18	18	0.774747	0.972973	no	-1.31	No	1					No	-
CM084631.1	857393..857394	MNV	AT	AT	Yes	2		Heterozygous	39	62	62.9032		22	17	38	25	0.435897	35.0526				39	63	22	25	0.932967	0.999405	no		No	1					No	-
CM084631.1	858089^858090	Insertion	-	AAAA	No	4		Heterozygous	31	85	36.4706		23	9	66	24	0.28125	35.6935				32	90	15	16	0.485047	1	no	3.3	Yes	10					No	-
CM084631.1	858089^858090	Insertion	-	-	Yes	0		Heterozygous	51	85	60		40	15	66	24	0.272727	31.549				55	90	31	35	0.88346	1	no		Yes	10					No	-
CM084631.1	866696	SNV	C	T	No	1		Heterozygous	45	111	40.5405		15	30	50	65	0.333333	33.5778				45	115	24	24	0.312494	0.791647	no	-0.02	No	1					No	-
CM084631.1	866696	SNV	C	C	Yes	1		Heterozygous	63	111	56.7568		33	34	50	65	0.492537	33.9841				67	115	33	39	0.789967	0.98109	no		No	1					No	-
CM084631.1	897392..897396	Replacement	TTTGT	AAA	No	5		Heterozygous	39	107	36.4486		24	15	62	46	0.384615	33.9538				39	108	16	19	0.322034	0.995636	no	-1.71	No	1					No	-
CM084631.1	897392..897396	MNV	TTTGT	TTTGT	Yes	5		Heterozygous	56	107	52.3364		33	24	62	46	0.421053	35.0216				57	108	22	22	0.502892	1	no		No	1					No	-
CM084631.1	943126^943127	Insertion	-	GTAA	No	4		Heterozygous	26	71	36.6197		4	23	22	50	0.148148	35.2136				27	72	14	14	0.181807	0.466845	no	2.43	No	1					No	-
CM084631.1	943126^943127	Insertion	-	-	Yes	0		Heterozygous	43	71	60.5634		17	26	22	50	0.395349	32.3488				43	72	30	31	0.767623	0.865428	no		No	1					No	-
CM084631.1	943294	SNV	C	T	No	1		Heterozygous	29	81	35.8025		21	8	54	29	0.275862	35.7586				29	83	14	16	0.547355	0.928984	no	0.61	No	1					No	-
CM084631.1	943294	SNV	C	C	Yes	1		Heterozygous	52	81	64.1975		33	21	54	29	0.388889	33.3077				54	83	27	26	0.904786	0.997618	no		No	1					No	-
CM084631.1	943323	Deletion	C	-	No	1		Heterozygous	33	79	41.7722		25	8	56	24	0.242424	35.1212				33	80	15	18	0.608271	0.958116	no	0.3	No	1					No	-
CM084631.1	943323	SNV	C	C	Yes	1		Heterozygous	45	79	56.962		30	16	56	24	0.347826	33.8889				46	80	25	24	0.813308	0.984585	no		No	1					No	-
CM084631.1	955511..955513	Deletion	TCT	-	No	3		Heterozygous	48	124	38.7097		24	25	71	57	0.489796	34.125				49	128	25	25	0.279301	0.952858	no	-0.94	No	1					No	-
CM084631.1	955511..955513	MNV	TCT	TCT	Yes	3		Heterozygous	72	124	58.0645		43	32	71	57	0.426667	35.1471				75	128	34	33	0.80675	1	no		No	1					No	-
CM084631.1	973054..973057	Deletion	CCAG	-	No	4		Heterozygous	35	93	37.6344		28	8	62	34	0.222222	34.1561				36	96	20	21	0.100008	0.584382	no	1.51	No	1					No	-
CM084631.1	973054..973057	MNV	CCAG	CCAG	Yes	4		Heterozygous	41	93	44.086		25	18	62	34	0.418605	31.2423				43	96	26	29	0.908803	0.963122	no		No	1					No	-
CM084631.1	981915^981916	Insertion	-	C	No	1		Heterozygous	41	110	37.2727		18	23	57	58	0.439024	34.8537				41	115	23	22	0.405662	0.977063	no	0.84	No	1					No	-
CM084631.1	981915^981916	Insertion	-	-	Yes	0		Heterozygous	68	110	61.8182		38	35	57	58	0.479452	33.3235				73	115	39	40	0.800762	1	no		No	1					No	-
CM084631.1	981927^981928	Insertion	-	CC	No	2		Heterozygous	59	138	42.7536		26	35	63	89	0.42623	34.322				61	152	34	31	0.616127	1	no	2.91	No	1					No	-
CM084631.1	981927^981928	Insertion	-	-	Yes	0		Heterozygous	79	138	57.2464		37	54	63	89	0.406593	30.9747				91	152	40	45	0.944126	1	no		No	1					No	-
CM084631.1	1008538	Deletion	C	-	No	1		Heterozygous	40	68	58.8235		22	18	40	28	0.45	33.6				40	68	29	30	0.993698	0.999638	no	-0.57	Yes	3					No	-
CM084631.1	1008538	SNV	C	C	Yes	1		Heterozygous	28	68	41.1765		18	10	40	28	0.357143	34.7857				28	68	18	18	0.975772	0.985802	no		Yes	3					No	-
CM084631.1	1012480	SNV	G	A	No	1		Heterozygous	38	97	39.1753		8	32	40	62	0.2	36.6842				40	102	26	26	0.00172824	0.236008	no	1.62	No	1					No	-
CM084631.1	1012480	SNV	G	G	Yes	1		Heterozygous	48	97	49.4845		24	27	40	62	0.470588	33.375				51	102	25	25	0.0376789	0.916738	no		No	1					No	-
CM084631.1	1017460	SNV	G	A	No	1		Heterozygous	47	104	45.1923		12	35	28	76	0.255319	34.5745				47	104	28	28	0.987497	1	no	0.77	No	1					No	-
CM084631.1	1017460	SNV	G	G	Yes	1		Heterozygous	55	104	52.8846		16	39	28	76	0.290909	33.1091				55	104	34	35	0.998481	0.999988	no		No	1					No	-
CM084631.1	1024951	SNV	C	T	No	1		Heterozygous	21	49	42.8571		5	17	15	36	0.227273	30.4286				22	51	18	17	0.928609	0.95196	no	-0.89	No	1					No	-
CM084631.1	1024951	SNV	C	C	Yes	1		Heterozygous	24	49	48.9796		8	17	15	36	0.32	32.75				25	51	18	19	0.992197	0.999793	no		No	1					No	-
CM084631.1	1046244	SNV	A	T	No	1		Heterozygous	29	75	38.6667		25	5	46	37	0.166667	34.3793				30	83	20	20	0.0749828	0.0752743	no	-0.18	No	1					No	-
CM084631.1	1046244	SNV	A	A	Yes	1		Heterozygous	46	75	61.3333		21	32	46	37	0.396226	34.4783				53	83	28	28	0.449959	0.466244	no		No	1					No	-
CM084631.1	1054669	SNV	T	A	No	1		Heterozygous	38	104	36.5385		17	21	62	45	0.447368	34				38	107	22	21	0.0132292	0.652645	no	-0.71	No	1					No	-
CM084631.1	1054669	SNV	T	T	Yes	1		Heterozygous	65	104	62.5		45	23	62	45	0.338235	35.8615				68	107	29	31	0.275491	0.88055	no		No	1					No	-
CM084631.1	1069586^1069587	Insertion	-	AA	No	2		Heterozygous	49	107	45.7944		21	29	57	52	0.42	36.6327				50	109	22	24	0.20482	0.802739	no	1.61	No	1					No	-
CM084631.1	1069586^1069587	Insertion	-	-	Yes	0		Heterozygous	57	107	53.271		35	23	57	52	0.396552	34.614				58	109	32	35	0.412945	0.909285	no		No	1					No	-
CM084631.1	1069587^1069588	Insertion	-	A	No	1		Heterozygous	50	107	46.729		22	29	56	53	0.431373	35.24				51	109	21	23	0.205905	0.905316	no	0.81	No	1					No	-
CM084631.1	1069587^1069588	Insertion	-	-	Yes	0		Heterozygous	57	107	53.271		34	24	56	53	0.413793	33.9474				58	109	30	34	0.447934	0.942035	no		No	1					No	-
CM084631.1	1069589^1069590	Insertion	-	AATAATAATAATAATAA	No	17		Heterozygous	46	110	41.8182		18	29	57	55	0.382979	36.1176				47	112	21	22	0.0224942	0.658008	no	6.13	No	1					No	-
CM084631.1	1069589^1069590	Insertion	-	-	Yes	0		Heterozygous	60	110	54.5455		35	26	57	55	0.42623	32.5333				61	112	33	36	0.238665	0.9646	no		No	1					No	-
CM084631.1	1076941..1076946	Deletion	CAACAA	-	No	6		Heterozygous	38	108	35.1852		19	19	57	55	0.5	32.1053				38	112	26	27	0.189269	1	no	-4.36	No	1					No	-
CM084631.1	1076941..1076946	MNV	CAACAA	CAACAA	Yes	6		Heterozygous	57	108	52.7778		25	34	57	55	0.423729	35.2594				59	112	37	40	0.740665	0.893483	no		No	1					No	-
CM084631.1	1077565	Deletion	A	-	No	1		Heterozygous	49	119	41.1765		26	23	58	62	0.469388	31.8163				49	120	27	27	0.229041	0.992823	no	-1.43	No	1					No	-
CM084631.1	1077565	SNV	A	A	Yes	1		Heterozygous	69	119	57.9832		32	38	58	62	0.457143	35				70	120	38	40	0.728071	1	no		No	1					No	-
CM084631.1	1093751	SNV	A	G	No	1		Heterozygous	61	121	50.4132		23	41	47	79	0.359375	32.8033				64	126	37	38	0.987278	1	no	-0.2	No	1					No	-
CM084631.1	1093751	SNV	A	A	Yes	1		Heterozygous	58	121	47.9339		23	37	47	79	0.383333	34				60	126	34	35	0.975059	1	no		No	1					No	-
CM084631.1	2804585	SNV	G	A	No	1		Heterozygous	11	23	47.8261		11	0	23	0	0	34.6364				11	23	9	9	0.537774	1	no	-0.03	No	1	KAL1581447.1:c.26C>T	KAL1581447.1:p.Ala9Val	KAL1581447.1:p.Ala9Val	KAL1581447.1:c.26C>T	No	Yes			KAL1581447.1	V4U94_001183	mRNA	Genbank	1	cds-KAL1581447.1	NCBI_GP:KAL1581447.1	domain-containing protein	CDS	V4U94_001183
CM084631.1	1104530	SNV	C	C	Yes	1		Heterozygous	53	97	54.6392		28	26	70	28	0.481481	25.1887				54	98	40	42	0.210153	0.175604	no		No	1					No	No			KAL1580762.1	V4U94_000484	mRNA	Genbank	1	cds-KAL1580762.1	NCBI_GP:KAL1580762.1	PRD1	CDS	V4U94_000484
CM084631.1	1110938	Deletion	T	-	No	1		Heterozygous	51	112	45.5357		27	25	66	49	0.480769	25.7843				52	115	27	34	0.291776	0.981581	no	-3.01	Yes	13					No	-
CM084631.1	1110938	SNV	T	T	Yes	1		Heterozygous	57	112	50.8929		37	22	66	49	0.372881	32.6491				59	115	28	28	0.64376	0.982849	no		Yes	13					No	-
CM084631.1	1174482^1174483	Insertion	-	T	No	1		Heterozygous	34	89	38.2022		15	20	37	54	0.428571	34.4706				35	91	21	23	0.261773	1	no	0.1	No	1					No	-
CM084631.1	1174482^1174483	Insertion	-	-	Yes	0		Heterozygous	55	89	61.7978		22	34	37	54	0.392857	33.8				56	91	35	37	0.714123	1	no		No	1					No	-
CM084631.1	1208912^1208913	Insertion	-	G	No	1		Heterozygous	41	96	42.7083		16	27	33	66	0.372093	35.1463				43	99	22	22	0.68941	0.994071	no	1.44	No	1	KAL1580809.1:c.993_994insG	KAL1580809.1:p.Lys332fs	KAL1580809.1:p.Lys332fs	KAL1580809.1:c.993_994insG	No	Yes	1208912		KAL1580809.1	V4U94_000534	mRNA	Genbank	1	cds-KAL1580809.1	NCBI_GP:KAL1580809.1	POL32	CDS	V4U94_000534
CM084631.1	1208912^1208913	Insertion	-	-	Yes	0		Heterozygous	55	96	57.2917		17	39	33	66	0.303571	32.2				56	99	34	36	0.879879	0.99928	no		No	1					No	No			KAL1580809.1	V4U94_000534	mRNA	Genbank	1	cds-KAL1580809.1	NCBI_GP:KAL1580809.1	POL32	CDS	V4U94_000534
CM084631.1	1208913^1208914	Insertion	-	AG	No	2		Heterozygous	40	96	41.6667		15	27	33	66	0.357143	34.325				42	99	24	25	0.825795	1	no	3.3	No	1	KAL1580809.1:c.995_996insGA	KAL1580809.1:p.Glu333fs	KAL1580809.1:p.Glu333fs	KAL1580809.1:c.995_996insGA	No	Yes	1208914	1208914: GA	KAL1580809.1	V4U94_000534	mRNA	Genbank	1	cds-KAL1580809.1	NCBI_GP:KAL1580809.1	POL32	CDS	V4U94_000534
CM084631.1	1208913^1208914	Insertion	-	-	Yes	0		Heterozygous	55	96	57.2917		17	39	33	66	0.303571	29.7273				56	99	35	37	0.777036	0.99928	no		No	1					No	No			KAL1580809.1	V4U94_000534	mRNA	Genbank	1	cds-KAL1580809.1	NCBI_GP:KAL1580809.1	POL32	CDS	V4U94_000534
CM084631.1	1212406^1212407	Insertion	-	TCTC	No	4		Heterozygous	54	111	48.6486		23	33	54	60	0.410714	36.0648				56	114	29	31	0.859554	0.965584	no	2.84	No	1					No	-
CM084631.1	1212406^1212407	Insertion	-	-	Yes	0		Heterozygous	53	111	47.7477		27	27	54	60	0.5	32.6604				54	114	26	27	0.887182	1	no		No	1					No	-
CM084631.1	1213829	SNV	T	C	No	1		Heterozygous	43	105	40.9524		28	18	56	58	0.391304	32.8605				46	114	22	22	0.2019	0.714075	no	-0.62	No	1					No	-
CM084631.1	1213829	SNV	T	T	Yes	1		Heterozygous	59	105	56.1905		27	38	56	58	0.415385	34.1864				65	114	27	27	0.754922	0.928125	no		No	1					No	-
CM084631.1	1213859	SNV	C	A	No	1		Heterozygous	34	95	35.7895		23	14	48	53	0.378378	36.2941				37	101	21	21	0.127696	0.582103	no	0.33	No	1					No	-
CM084631.1	1213859	SNV	C	C	Yes	1		Heterozygous	61	95	64.2105		25	39	48	53	0.390625	35.3607				64	101	29	29	0.525265	0.894194	no		No	1					No	-
CM084631.1	1214498	SNV	A	G	No	1		Heterozygous	29	82	35.3659		13	19	24	63	0.40625	36.1724				32	87	14	16	0.187969	0.626959	no	0.07	No	1					No	-
CM084631.1	1214498	SNV	A	A	Yes	1		Heterozygous	52	82	63.4146		11	43	24	63	0.203704	35.8077				54	87	30	30	0.641923	0.85684	no		No	1					No	-
CM084631.1	1214545	SNV	A	T	No	1		Heterozygous	47	109	43.1193		22	27	43	69	0.44898	36.4894				49	112	26	27	0.789346	0.953206	no	0.49	No	1					No	-
CM084631.1	1214545	SNV	A	A	Yes	1		Heterozygous	62	109	56.8807		21	42	43	69	0.333333	35.6129				63	112	30	30	0.891464	0.983011	no		No	1					No	-
CM084631.1	1214554	SNV	A	G	No	1		Heterozygous	44	106	41.5094		21	27	42	69	0.4375	34.6818				48	111	24	25	0.62403	0.967746	no	-0.55	No	1					No	-
CM084631.1	1214554	SNV	A	A	Yes	1		Heterozygous	60	106	56.6038		19	42	42	69	0.311475	35.9333				61	111	29	29	0.83562	0.93527	no		No	1					No	-
CM084631.1	1214563	SNV	G	C	No	1		Heterozygous	45	105	42.8571		22	27	42	68	0.44898	33.6667				49	110	25	26	0.917048	0.947855	no	-0.66	No	1					No	-
CM084631.1	1214563	SNV	G	G	Yes	1		Heterozygous	59	105	56.1905		19	41	42	68	0.316667	34.6271				60	110	28	28	0.947664	0.943921	no		No	1					No	-
CM084631.1	1214609	SNV	G	A	No	1		Heterozygous	40	90	44.4444		19	22	47	44	0.463415	35.2				41	91	22	22	0.937494	0.989054	no	0.11	No	1					No	-
CM084631.1	1214609	SNV	G	G	Yes	1		Heterozygous	50	90	55.5556		28	22	47	44	0.44	34.8				50	91	25	25	0.992563	0.998726	no		No	1					No	-
CM084631.1	1214617	SNV	G	A	No	1		Heterozygous	40	93	43.0108		19	22	50	44	0.463415	36.4				41	94	22	22	0.839116	0.958551	no	0.88	No	1					No	-
CM084631.1	1214617	SNV	G	G	Yes	1		Heterozygous	52	93	55.914		31	21	50	44	0.403846	34.0769				52	94	25	26	0.951464	0.97041	no		No	1					No	-
CM084631.1	1217782..1217786	MNV	TGGTG	AAAAA	No	5		Homozygous	39	109	35.7798		27	14	70	42	0.341463	35.5733				40	112	22	26	0.215204	0.996111	no	0.74	No	1					No	-
CM084631.1	1234459	SNV	T	G	No	1		Homozygous	13	31	41.9355		13	0	23	8	0	35.1538				13	31	6	10	0.248305	0.19545	no		No	1					No	-
CM084631.1	1247521..1247523	Deletion	TGG	-	No	3		Heterozygous	60	120	50		16	45	41	82	0.262295	31.1333				61	123	38	39	0.808706	0.885899	no	-3.43	No	1	KAL1580821.1:c.918_920delTGG	KAL1580821.1:p.Gly309del	KAL1580821.1:p.Gly309del	KAL1580821.1:c.918_920delTGG	No	Yes	1247520		KAL1580821.1	V4U94_000546	mRNA	Genbank	1	cds-KAL1580821.1	NCBI_GP:KAL1580821.1		CDS	V4U94_000546
CM084631.1	1247521..1247523	MNV	TGG	TGG	Yes	3		Heterozygous	50	120	41.6667		18	34	41	82	0.346154	34.9867				52	123	36	37	0.936999	1	no		No	1					No	No			KAL1580821.1	V4U94_000546	mRNA	Genbank	1	cds-KAL1580821.1	NCBI_GP:KAL1580821.1		CDS	V4U94_000546
CM084631.1	1247557	SNV	T	C	No	1		Heterozygous	55	124	44.3548		21	35	56	71	0.375	35.1818				56	127	34	35	0.183255	0.947114	no	-0.87	No	1	KAL1580821.1:c.954T>C			KAL1580821.1:c.954T>C	No	No			KAL1580821.1	V4U94_000546	mRNA	Genbank	1	cds-KAL1580821.1	NCBI_GP:KAL1580821.1		CDS	V4U94_000546
CM084631.1	1247557	SNV	T	T	Yes	1		Heterozygous	64	124	51.6129		31	35	56	71	0.469697	36.5938				66	127	42	43	0.683738	1	no		No	1					No	No			KAL1580821.1	V4U94_000546	mRNA	Genbank	1	cds-KAL1580821.1	NCBI_GP:KAL1580821.1		CDS	V4U94_000546
CM084631.1	2809321	SNV	G	A	No	1		Heterozygous	23	39	58.9744		23	0	39	0	0	34.3043				23	39	19	19	1	1	no	-0.6	No	1	KAL1581450.1:c.568G>A	KAL1581450.1:p.Asp190Asn	KAL1581450.1:p.Asp190Asn	KAL1581450.1:c.568G>A	No	Yes			KAL1581450.1	V4U94_001186	mRNA	Genbank	1	cds-KAL1581450.1	NCBI_GP:KAL1581450.1	domain-containing protein	CDS	V4U94_001186
CM084631.1	1247565	SNV	G	G	Yes	1		Heterozygous	69	120	57.5		38	33	59	64	0.464789	35.029				71	123	46	44	0.512967	0.985303	no		No	1					No	No			KAL1580821.1	V4U94_000546	mRNA	Genbank	1	cds-KAL1580821.1	NCBI_GP:KAL1580821.1		CDS	V4U94_000546
CM084631.1	1247569^1247570	Insertion	-	AA	No	2		Heterozygous	44	118	37.2881		19	26	62	59	0.422222	35.2955				45	121	29	29	0.567574	0.861115	no	2.08	No	1	KAL1580821.1:c.966_967insAA	KAL1580821.1:p.His323fs	KAL1580821.1:p.His323fs	KAL1580821.1:c.966_967insAA	No	Yes	1247569		KAL1580821.1	V4U94_000546	mRNA	Genbank	1	cds-KAL1580821.1	NCBI_GP:KAL1580821.1		CDS	V4U94_000546
CM084631.1	1247569^1247570	Insertion	-	-	Yes	0		Heterozygous	74	118	62.7119		43	33	62	59	0.434211	31.6486				76	121	50	51	0.925542	0.9901	no		No	1					No	No			KAL1580821.1	V4U94_000546	mRNA	Genbank	1	cds-KAL1580821.1	NCBI_GP:KAL1580821.1		CDS	V4U94_000546
CM084631.1	1247570^1247571	Insertion	-	A	No	1		Heterozygous	42	118	35.5932		16	27	60	61	0.372093	35.8095				43	121	27	27	0.283207	0.672367	no	1.65	No	1	KAL1580821.1:c.968dupA	KAL1580821.1:p.His323fs	KAL1580821.1:p.His323fs	KAL1580821.1:c.968dupA	Yes	Yes	1247571		KAL1580821.1	V4U94_000546	mRNA	Genbank	1	cds-KAL1580821.1	NCBI_GP:KAL1580821.1		CDS	V4U94_000546
CM084631.1	1247570^1247571	Insertion	-	-	Yes	0		Heterozygous	76	118	64.4068		44	34	60	61	0.435897	31.7895				78	121	48	50	0.8	0.956897	no		No	1					Yes	No			KAL1580821.1	V4U94_000546	mRNA	Genbank	1	cds-KAL1580821.1	NCBI_GP:KAL1580821.1		CDS	V4U94_000546
CM084631.1	1247572	SNV	T	C	No	1		Heterozygous	45	116	38.7931		18	28	60	59	0.391304	33.9333				46	119	29	29	0.076462	0.736839	no	-0.57	No	1	KAL1580821.1:c.969T>C			KAL1580821.1:c.969T>C	Yes	No			KAL1580821.1	V4U94_000546	mRNA	Genbank	1	cds-KAL1580821.1	NCBI_GP:KAL1580821.1		CDS	V4U94_000546
CM084631.1	1247572	SNV	T	T	Yes	1		Heterozygous	67	116	57.7586		38	31	60	59	0.449275	35.3582				69	119	44	44	0.295556	0.997057	no		No	1					Yes	No			KAL1580821.1	V4U94_000546	mRNA	Genbank	1	cds-KAL1580821.1	NCBI_GP:KAL1580821.1		CDS	V4U94_000546
CM084631.1	1247608	SNV	A	T	No	1		Heterozygous	41	111	36.9369		18	23	64	51	0.439024	35.5366				41	115	24	25	0.00190365	0.725078	no	-0.04	No	1	KAL1580821.1:c.1005A>T			KAL1580821.1:c.1005A>T	No	No			KAL1580821.1	V4U94_000546	mRNA	Genbank	1	cds-KAL1580821.1	NCBI_GP:KAL1580821.1		CDS	V4U94_000546
CM084631.1	1247608	SNV	A	A	Yes	1		Heterozygous	70	111	63.0631		46	28	64	51	0.378378	35.2286				74	115	46	47	0.217388	0.959913	no		No	1					No	No			KAL1580821.1	V4U94_000546	mRNA	Genbank	1	cds-KAL1580821.1	NCBI_GP:KAL1580821.1		CDS	V4U94_000546
CM084631.1	1247638..1247639	MNV	CG	AA	No	2		Heterozygous	43	101	42.5743		25	19	68	38	0.431818	33.9767				44	106	34	32	0.725301	0.924399	no	-0.84	No	1	KAL1580821.1:c.1035_1036delinsAA	KAL1580821.1:p.Asp346Asn	KAL1580821.1:p.Asp346Asn	KAL1580821.1:c.1035_1036delinsAA	No	Yes			KAL1580821.1	V4U94_000546	mRNA	Genbank	1	cds-KAL1580821.1	NCBI_GP:KAL1580821.1		CDS	V4U94_000546
CM084631.1	1247638..1247639	MNV	CG	CG	Yes	2		Heterozygous	41	101	40.5941		33	13	68	38	0.282609	34.5357				45	106	28	28	0.669297	0.884835	no		No	1					No	No			KAL1580821.1	V4U94_000546	mRNA	Genbank	1	cds-KAL1580821.1	NCBI_GP:KAL1580821.1		CDS	V4U94_000546
CM084631.1	1247644	SNV	T	C	No	1		Heterozygous	43	99	43.4343		24	20	69	35	0.454545	34.6279				44	104	33	31	0.679079	0.685794	no	-0.25	No	1	KAL1580821.1:c.1041T>C			KAL1580821.1:c.1041T>C	No	No			KAL1580821.1	V4U94_000546	mRNA	Genbank	1	cds-KAL1580821.1	NCBI_GP:KAL1580821.1		CDS	V4U94_000546
CM084631.1	1247644	SNV	T	T	Yes	1		Heterozygous	55	99	55.5556		44	15	69	35	0.254237	35.6545				59	104	35	35	0.840157	0.833717	no		No	1					No	No			KAL1580821.1	V4U94_000546	mRNA	Genbank	1	cds-KAL1580821.1	NCBI_GP:KAL1580821.1		CDS	V4U94_000546
CM084631.1	1253297^1253298	Insertion	-	T	No	1		Heterozygous	42	97	43.299		20	23	52	49	0.465116	35.5238				43	101	19	20	0.213592	0.991634	no	1.08	No	1					No	-
CM084631.1	1253297^1253298	Insertion	-	-	Yes	0		Heterozygous	55	97	56.701		32	26	52	49	0.448276	32.8545				58	101	30	30	0.427164	1	no		No	1					No	-
CM084631.1	1253299^1253300	Insertion	-	A	No	1		Heterozygous	41	96	42.7083		20	22	52	48	0.47619	35.0976				42	100	18	19	0.142605	0.997112	no	1.12	No	1					No	-
CM084631.1	1253299^1253300	Insertion	-	-	Yes	0		Heterozygous	55	96	57.2917		32	26	52	48	0.448276	33.3636				58	100	30	30	0.29012	1	no		No	1					No	-
CM084631.1	1253301^1253302	Insertion	-	T	No	1		Heterozygous	41	96	42.7083		20	22	52	48	0.47619	36.4146				42	100	18	19	0.142605	0.997112	no	1.77	No	1					No	-
CM084631.1	1253301^1253302	Insertion	-	-	Yes	0		Heterozygous	55	96	57.2917		32	26	52	48	0.448276	32.1636				58	100	30	30	0.404527	1	no		No	1					No	-
CM084631.1	1253302^1253303	Insertion	-	TATATAATTAG	No	11		Heterozygous	35	96	36.4583		18	18	52	48	0.5	35.2545				36	100	15	16	0.478198	1	no	3.75	No	1					No	-
CM084631.1	1253302^1253303	Insertion	-	-	Yes	0		Heterozygous	58	96	60.4167		33	28	52	48	0.459016	32.1724				61	100	32	34	0.764354	1	no		No	1					No	-
CM084631.1	1255474	SNV	G	C	No	1		Heterozygous	43	97	44.3299		19	24	41	58	0.44186	33.2326				43	99	26	28	0.991802	1	no	-0.51	No	1					No	-
CM084631.1	1255474	SNV	G	G	Yes	1		Heterozygous	54	97	55.6701		22	34	41	58	0.392857	33.963				56	99	36	36	0.994402	1	no		No	1					No	-
CM084631.1	1259308..1259309	Deletion	AC	-	No	2		Heterozygous	36	102	35.2941		12	25	44	61	0.324324	34.5556				37	105	24	26	0.638043	0.843354	no	0.32	No	1					No	-
CM084631.1	1259308..1259309	MNV	AC	AC	Yes	2		Heterozygous	59	102	57.8431		26	35	44	61	0.42623	33.8522				61	105	29	30	0.949948	1	no		No	1					No	-
CM084631.1	1285970	Deletion	C	-	No	1		Heterozygous	42	93	45.1613		30	13	56	39	0.302326	34.7143				43	95	24	25	0.325716	0.763514	no	0.56	No	1					No	-
CM084631.1	1285970	SNV	C	C	Yes	1		Heterozygous	50	93	53.7634		25	26	56	39	0.490196	32.72				51	95	24	24	0.792327	0.83053	no		No	1					No	-
CM084631.1	1286000	SNV	G	C	No	1		Heterozygous	28	69	40.5797		22	7	47	25	0.241379	35.7143				29	72	15	16	0.0711879	0.80022	no	0.99	No	1					No	-
CM084631.1	1286000	SNV	G	G	Yes	1		Heterozygous	38	69	55.0725		23	17	47	25	0.425	32.3158				40	72	22	22	0.473977	0.931315	no		No	1					No	-
CM084631.1	1286003..1286004	MNV	CT	TA	No	2		Heterozygous	25	67	37.3134		20	6	47	24	0.230769	35.76				26	71	16	16	0.0585459	0.799536	no	0.77	No	1					No	-
CM084631.1	1286003..1286004	MNV	CT	CT	Yes	2		Heterozygous	38	67	56.7164		23	18	47	24	0.439024	34				41	71	24	24	0.36956	0.834787	no		No	1					No	-
CM084631.1	1286006	SNV	T	C	No	1		Heterozygous	26	71	36.6197		20	7	48	26	0.259259	34.6154				27	74	16	16	0.0552416	0.870459	no	0.67	No	1					No	-
CM084631.1	1286006	SNV	T	T	Yes	1		Heterozygous	44	71	61.9718		27	19	48	26	0.413043	33.0455				46	74	24	25	0.285712	0.973462	no		No	1					No	-
CM084631.1	1286016..1286017	MNV	TG	CA	No	2		Heterozygous	28	79	35.443		21	8	48	35	0.275862	34.4909				29	83	19	19	0.265636	0.712625	no	0.55	No	1					No	-
CM084631.1	1286016..1286017	MNV	TG	TG	Yes	2		Heterozygous	47	79	59.4937		27	23	48	35	0.46	33.0444				50	83	27	26	0.736016	1	no		No	1					No	-
CM084631.1	1286019	SNV	A	C	No	1		Heterozygous	29	80	36.25		19	11	42	41	0.366667	35.2759				30	83	17	17	0.207132	0.741536	no	-0.31	No	1					No	-
CM084631.1	1286019	SNV	A	A	Yes	1		Heterozygous	50	80	62.5		22	30	42	41	0.423077	35.72				52	83	26	26	0.304494	0.923585	no		No	1					No	-
CM084631.1	1286039	SNV	G	C	No	1		Heterozygous	29	71	40.8451		13	18	29	46	0.419355	33.1379				31	75	18	18	0.273651	0.99957	no	-0.7	No	1					No	-
CM084631.1	1286039	SNV	G	G	Yes	1		Heterozygous	41	71	57.7465		15	28	29	46	0.348837	34.9024				43	75	25	25	0.713473	0.99832	no		No	1					No	-
CM084631.1	1292436^1292437	Insertion	-	TGG	No	3		Heterozygous	43	111	38.7387		30	14	58	55	0.318182	33.8682				44	113	26	26	0.313942	0.384924	no	3.05	No	1	KAL1580843.1:c.1858_1860dupCCA	KAL1580843.1:p.Pro620dup	KAL1580843.1:p.Pro620dup	KAL1580843.1:c.1858_1860dupCCA	No	Yes	1292436		KAL1580843.1	V4U94_000568	mRNA	Genbank	1	cds-KAL1580843.1	NCBI_GP:KAL1580843.1	MDM34	CDS	V4U94_000568
CM084631.1	1292436^1292437	Insertion	-	-	Yes	0		Heterozygous	68	111	61.2613		28	41	58	55	0.405797	30.1176				69	113	36	38	0.728335	0.741297	no		No	1					No	No			KAL1580843.1	V4U94_000568	mRNA	Genbank	1	cds-KAL1580843.1	NCBI_GP:KAL1580843.1	MDM34	CDS	V4U94_000568
CM084631.1	1328333	SNV	T	G	No	1		Heterozygous	28	75	37.3333		17	11	35	42	0.392857	35.7143				28	77	14	15	0.067792	0.630686	no	1.21	No	1					No	-
CM084631.1	1328333	SNV	T	T	Yes	1		Heterozygous	34	75	45.3333		17	19	35	42	0.472222	30.9412				36	77	22	26	0.615324	1	no		No	1					No	-
CM084631.1	1328363	SNV	A	T	No	1		Heterozygous	29	58	50		16	15	39	23	0.483871	28.5862				31	62	15	20	0.290871	0.823099	no	-1.44	No	1					No	-
CM084631.1	1328363	SNV	A	A	Yes	1		Heterozygous	28	58	48.2759		23	7	39	23	0.233333	33.8571				30	62	19	23	0.251071	0.650596	no		No	1					No	-
CM084631.1	1328613	SNV	C	T	No	1		Heterozygous	17	46	36.9565		2	16	13	34	0.111111	32.5294				18	47	8	13	0.547347	0.519743	no	1.47	No	1					No	-
CM084631.1	1328613	SNV	C	C	Yes	1		Heterozygous	25	46	54.3478		8	17	13	34	0.32	27.96				25	47	16	17	0.921518	0.991911	no		No	1					No	-
CM084631.1	1328765	SNV	T	A	No	1		Heterozygous	30	81	37.037		25	6	52	30	0.193548	36.2				31	82	14	16	0.0142006	0.404832	no	1.99	No	1					No	-
CM084631.1	1328765	SNV	T	T	Yes	1		Heterozygous	49	81	60.4938		26	23	52	30	0.469388	31.3673				49	82	29	36	0.11022	0.809734	no		No	1					No	-
CM084631.1	1328772	SNV	T	A	No	1		Heterozygous	38	87	43.6782		31	8	57	31	0.205128	34.3158				39	88	18	21	0.0177642	0.477904	no	0.71	No	1					No	-
CM084631.1	1328772	SNV	T	T	Yes	1		Heterozygous	49	87	56.3218		26	23	57	31	0.469388	32.8776				49	88	30	36	0.0857258	0.713246	no		No	1					No	-
CM084631.1	1328925	Deletion	T	-	No	1		Homozygous	15	39	38.4615		0	15	15	24	0	32.7333				15	39	13	14	0.047805	0.0396268	no		No	1					No	-
CM084631.1	1328929	Deletion	T	-	No	1		Homozygous	15	40	37.5		2	13	15	25	0.133333	30.2				15	40	13	14	0.461213	0.35587	no		No	1					No	-
CM084631.1	1328933	SNV	T	C	No	1		Homozygous	14	39	35.8974		1	13	13	26	0.0714286	27.8571				14	39	12	12	0.167736	0.260704	no		No	1					No	-
CM084631.1	1328937..1328938	MNV	CC	TT	No	2		Homozygous	19	38	50		1	18	12	26	0.0526316	31.8029				19	38	15	17	0.277558	0.143045	no	-0.03	No	1					No	-
CM084631.1	1333189^1333190	Insertion	-	G	No	1		Heterozygous	32	77	41.5584		16	16	42	38	0.5	33.0625				32	80	20	20	0.439343	1	no	0.02	No	1					No	-
CM084631.1	1333189^1333190	Insertion	-	-	Yes	0		Heterozygous	45	77	58.4416		26	22	42	38	0.458333	34.0667				48	80	31	31	0.852716	1	no		No	1					No	-
CM084631.1	1333190^1333191	Insertion	-	AG	No	2		Heterozygous	32	76	42.1053		16	16	42	37	0.5	35.0312				32	79	20	20	0.503483	1	no	1.91	No	1					No	-
CM084631.1	1333190^1333191	Insertion	-	-	Yes	0		Heterozygous	44	76	57.8947		26	21	42	37	0.446809	32.1818				47	79	32	32	0.872109	1	no		No	1					No	-
CM084631.1	1345057^1345058	Insertion	-	TTGGTGTTG	No	9		Heterozygous	43	99	43.4343		17	27	47	54	0.386364	35.1654				44	101	21	22	0.600733	0.919976	no	9.42	No	1					No	-
CM084631.1	1345057^1345058	Insertion	-	-	Yes	0		Heterozygous	53	99	53.5354		28	26	47	54	0.481481	27.6415				54	101	37	38	0.876956	0.989865	no		No	1					No	-
CM084631.1	1347688	SNV	G	T	No	1		Heterozygous	23	62	37.0968		14	9	37	25	0.391304	35.3478				23	62	10	11	0.00423477	1	no	0.65	No	1					No	-
CM084631.1	1347688	SNV	G	G	Yes	1		Heterozygous	36	62	58.0645		21	15	37	25	0.416667	34.2778				36	62	23	22	0.107639	1	no		No	1					No	-
CM084631.1	1351137	Deletion	G	-	No	1		Heterozygous	38	104	36.5385		21	17	53	53	0.447368	29.6842				38	106	19	19	0.0451232	0.985662	no	-2.05	No	1					No	-
CM084631.1	1351137	SNV	G	G	Yes	1		Heterozygous	62	104	59.6154		32	32	53	53	0.5	34.129				64	106	35	35	0.32375	1	no		No	1					No	-
CM084631.1	2809363	SNV	C	G	No	1		Heterozygous	21	36	58.3333		21	0	36	0	0	32.1429				21	36	17	17	0.692177	1	no	-0.49	No	1	KAL1581450.1:c.610C>G	KAL1581450.1:p.Gln204Glu	KAL1581450.1:p.Gln204Glu	KAL1581450.1:c.610C>G	No	Yes			KAL1581450.1	V4U94_001186	mRNA	Genbank	1	cds-KAL1581450.1	NCBI_GP:KAL1581450.1	domain-containing protein	CDS	V4U94_001186
CM084631.1	1359624	SNV	C	C	Yes	1		Heterozygous	63	119	52.9412		36	33	75	54	0.478261	35.0635				69	129	33	34	0.980849	0.97079	no		No	1					No	No			KAL1580857.1	V4U94_000583	mRNA	Genbank	1	cds-KAL1580857.1	NCBI_GP:KAL1580857.1	hypothetical protein	CDS	V4U94_000583
CM084631.1	1359658	SNV	C	T	No	1		Heterozygous	52	111	46.8468		27	27	57	58	0.5	36.7692				54	115	38	38	0.870057	1	no	1.25	No	1	KAL1580857.1:c.1056G>A			KAL1580857.1:c.1056G>A	No	No			KAL1580857.1	V4U94_000583	mRNA	Genbank	1	cds-KAL1580857.1	NCBI_GP:KAL1580857.1	hypothetical protein	CDS	V4U94_000583
CM084631.1	1359658	SNV	C	C	Yes	1		Heterozygous	57	111	51.3514		28	31	57	58	0.474576	34.8596				59	115	33	33	0.805362	1	no		No	1					No	No			KAL1580857.1	V4U94_000583	mRNA	Genbank	1	cds-KAL1580857.1	NCBI_GP:KAL1580857.1	hypothetical protein	CDS	V4U94_000583
CM084631.1	1359661	SNV	C	T	No	1		Heterozygous	53	112	47.3214		29	26	58	59	0.472727	34.3962				55	117	37	37	0.830582	1	no	-0.65	No	1	KAL1580857.1:c.1053G>A			KAL1580857.1:c.1053G>A	No	No			KAL1580857.1	V4U94_000583	mRNA	Genbank	1	cds-KAL1580857.1	NCBI_GP:KAL1580857.1	hypothetical protein	CDS	V4U94_000583
CM084631.1	1359661	SNV	C	C	Yes	1		Heterozygous	59	112	52.6786		29	33	58	59	0.467742	35.9831				62	117	34	34	0.780728	1	no		No	1					No	No			KAL1580857.1	V4U94_000583	mRNA	Genbank	1	cds-KAL1580857.1	NCBI_GP:KAL1580857.1	hypothetical protein	CDS	V4U94_000583
CM084631.1	1369016..1369019	Deletion	TTCA	-	No	4		Heterozygous	52	121	42.9752		26	30	49	76	0.464286	33.6154				56	125	25	30	0.795945	0.903891	no	-1.7	No	1					No	-
CM084631.1	1369016..1369019	MNV	TTCA	TTCA	Yes	4		Heterozygous	54	121	44.6281		20	34	49	76	0.37037	35.3148				54	125	26	26	0.464323	1	no		No	1					No	-
CM084631.1	1369023..1369025	Replacement	TTT	A	No	3		Heterozygous	52	126	41.2698		26	30	56	74	0.464286	33.8205				56	130	24	30	0.566519	0.999879	no	-1.9	No	1					No	-
CM084631.1	1369023..1369025	MNV	TTT	TTT	Yes	3		Heterozygous	58	126	46.0317		24	34	56	74	0.413793	35.474				58	130	29	29	0.880435	1	no		No	1					No	-
CM084631.1	1369115	SNV	G	A	No	1		Heterozygous	54	123	43.9024		29	27	58	67	0.482143	34.4074				56	125	28	27	0.229639	0.983256	no	0.2	No	1					No	-
CM084631.1	1369115	SNV	G	G	Yes	1		Heterozygous	64	123	52.0325		28	36	58	67	0.4375	34.4688				64	125	32	34	0.945776	1	no		No	1					No	-
CM084631.1	1451503..1451511	Deletion	CACCACCAC	-	No	9		Heterozygous	36	102	35.2941		13	23	37	66	0.361111	33.8191				36	103	23	23	0.569103	1	no	-1.4	No	1	KAL1580895.1:c.849_857delCCACCACCA	KAL1580895.1:p.His283_His285del	KAL1580895.1:p.His283_His285del	KAL1580895.1:c.849_857delCCACCACCA	No	Yes	1451507	1451507: CCACCACCA	KAL1580895.1	V4U94_000621	mRNA	Genbank	1	cds-KAL1580895.1	NCBI_GP:KAL1580895.1	PCL7	CDS	V4U94_000621
CM084631.1	1451503..1451511	MNV	CACCACCAC	CACCACCAC	Yes	9		Heterozygous	46	102	45.098		17	31	37	66	0.354167	34.4515				47	103	31	32	0.852355	1	no		No	1					No	No			KAL1580895.1	V4U94_000621	mRNA	Genbank	1	cds-KAL1580895.1	NCBI_GP:KAL1580895.1	PCL7	CDS	V4U94_000621
CM084631.1	1456164..1456165	Deletion	TA	-	No	2		Heterozygous	42	120	35		19	23	64	59	0.452381	32.9268				42	123	23	23	0.693496	0.986193	no	-0.75	No	1					No	-
CM084631.1	1456164..1456165	MNV	TA	TA	Yes	2		Heterozygous	72	120	60		43	32	64	59	0.426667	35.0678				75	123	31	31	0.737301	0.995965	no		No	1					No	-
CM084631.1	1488628^1488629	Insertion	-	TTA	No	3		Heterozygous	44	120	36.6667		29	16	77	52	0.355556	34.5303				45	129	19	24	0.488796	0.985058	no	-0.36	No	1					No	-
CM084631.1	1488628^1488629	Insertion	-	-	Yes	0		Heterozygous	75	120	62.5		48	35	77	52	0.421687	34.8133				83	129	40	48	0.992158	1	no		No	1					No	-
CM084631.1	1501595^1501596	Insertion	-	TGT	No	3		Heterozygous	35	84	41.6667		20	17	51	35	0.459459	35.5905				37	86	21	22	0.685143	0.987521	no	3.88	No	1	KAL1580913.1:c.1374_1376dupACA	KAL1580913.1:p.Gln461_Ser462insGln	KAL1580913.1:p.Gln461_Ser462insGln	KAL1580913.1:c.1374_1376dupACA	No	Yes	1501595		KAL1580913.1	V4U94_000641	mRNA	Genbank	1	cds-KAL1580913.1	NCBI_GP:KAL1580913.1	DHH1	CDS	V4U94_000641
CM084631.1	1501595^1501596	Insertion	-	-	Yes	0		Heterozygous	49	84	58.3333		31	18	51	35	0.367347	29.449				49	86	29	32	0.947697	0.998034	no		No	1					No	No			KAL1580913.1	V4U94_000641	mRNA	Genbank	1	cds-KAL1580913.1	NCBI_GP:KAL1580913.1	DHH1	CDS	V4U94_000641
CM084631.1	1586171^1586172	Insertion	-	AAT	No	3		Heterozygous	44	101	43.5644		21	23	62	39	0.477273	33.9394				44	101	22	22	0.0270072	0.599244	no	1.92	No	1					No	-
CM084631.1	1586171^1586172	Insertion	-	-	Yes	0		Heterozygous	55	101	54.4554		40	15	62	39	0.272727	31.2182				55	101	30	35	0.155364	0.670914	no		No	1					No	-
CM084631.1	1586328^1586329	Insertion	-	CAG	No	3		Heterozygous	41	97	42.268		15	27	40	60	0.357143	33.748				42	100	21	23	0.0209212	0.993679	no	4.41	No	1					No	-
CM084631.1	1586328^1586329	Insertion	-	-	Yes	0		Heterozygous	55	97	56.701		24	33	40	60	0.421053	27.2545				57	100	36	38	0.102955	1	no		No	1					No	-
CM084631.1	1599734^1599735	Insertion	-	T	No	1		Heterozygous	19	45	42.2222		17	2	35	10	0.105263	34.3684				19	45	11	13	0.233475	0.693277	no	1.95	Yes	10					No	-
CM084631.1	1599734^1599735	Insertion	-	-	Yes	0		Heterozygous	25	45	55.5556		17	8	35	10	0.32	26.76				25	45	14	16	0.740251	0.839248	no		Yes	10					No	-
CM084631.1	1599781	SNV	G	C	No	1		Heterozygous	13	33	39.3939		0	13	17	16	0	25.1538				13	33	7	10	0.0125378	0.0121793	no	-1.25	No	1					No	-
CM084631.1	1599781	SNV	G	G	Yes	1		Heterozygous	19	33	57.5758		17	2	17	16	0.105263	30.8947				19	33	13	16	0.114548	0.050406	no		No	1					No	-
CM084631.1	1599783	SNV	G	C	No	1		Heterozygous	13	34	38.2353		0	13	17	17	0	26.0769				13	34	7	10	0.0154756	0.0148465	no	-0.84	No	1					No	-
CM084631.1	1599783	SNV	G	G	Yes	1		Heterozygous	19	34	55.8824		17	2	17	17	0.105263	30.1579				19	34	12	15	0.117897	0.0394334	no		No	1					No	-
CM084631.1	1612341	SNV	A	T	No	1		Heterozygous	32	70	45.7143		8	26	18	55	0.235294	34.25				34	73	15	14	0.951831	1	no	-0.41	No	1					No	-
CM084631.1	1612341	SNV	A	A	Yes	1		Heterozygous	38	70	54.2857		10	29	18	55	0.25641	35.7368				39	73	19	20	0.980669	1	no		No	1					No	-
CM084631.1	1613974	Deletion	C	-	No	1		Heterozygous	41	114	35.9649		17	24	50	67	0.414634	32.7561				41	117	26	30	0.141351	1	no	1.98	No	1					No	-
CM084631.1	1613974	SNV	C	C	Yes	1		Heterozygous	69	114	60.5263		33	39	50	67	0.458333	27.5507				72	117	37	42	0.681493	1	no		No	1					No	-
CM084631.1	1630792	SNV	T	G	No	1		Heterozygous	51	145	35.1724		37	17	101	49	0.314815	32.2549				54	150	27	28	0.106804	1	no	-1.5	No	1					No	-
CM084631.1	1630792	SNV	T	T	Yes	1		Heterozygous	93	145	64.1379		64	31	101	49	0.326316	35.3656				95	150	42	43	0.538317	1	no		No	1					No	-
CM084631.1	1638810^1638811	Insertion	-	A	No	1		Heterozygous	41	113	36.2832		34	7	81	36	0.170732	35.4878				41	117	16	21	0.164374	0.44783	no	2.44	Yes	21					No	-
CM084631.1	1638810^1638811	Insertion	-	-	Yes	0		Heterozygous	72	113	63.7168		47	29	81	36	0.381579	29.5556				76	117	33	41	0.881174	0.88515	no		Yes	21					No	-
CM084631.1	1639885..1639890	Deletion	TCATCA	-	No	6		Heterozygous	37	87	42.5287		23	17	46	45	0.425	34.7297				40	91	21	21	0.312366	0.95705	no	-1.97	No	1	KAL1580961.1:c.414_419delTGATGA	KAL1580961.1:p.Asp139_Asp140del	KAL1580961.1:p.Asp139_Asp140del	KAL1580961.1:c.414_419delTGATGA	No	Yes	1639884		KAL1580961.1	V4U94_000690	mRNA	Genbank	1	cds-KAL1580961.1	NCBI_GP:KAL1580961.1	PIR32	CDS	V4U94_000690
CM084631.1	1639885..1639890	MNV	TCATCA	TCATCA	Yes	6		Heterozygous	48	87	55.1724		23	26	46	45	0.469388	35.6827				49	91	29	31	0.771181	1	no		No	1					No	No			KAL1580961.1	V4U94_000690	mRNA	Genbank	1	cds-KAL1580961.1	NCBI_GP:KAL1580961.1	PIR32	CDS	V4U94_000690
CM084631.1	1640951..1640954	Deletion	TCAT	-	No	4		Heterozygous	57	133	42.8571		29	28	79	59	0.491228	31.9474				57	138	30	30	0.125633	0.952508	no	-3.15	No	1					No	-
CM084631.1	1640951..1640954	MNV	TCAT	TCAT	Yes	4		Heterozygous	72	133	54.1353		47	30	79	59	0.38961	34.8187				77	138	40	39	0.472613	0.998885	no		No	1					No	-
CM084631.1	1641143..1641151	Deletion	TCATCATCA	-	No	9		Heterozygous	41	94	43.617		21	22	50	48	0.488372	31.4878				43	98	17	20	0.072557	1	no	-4.57	No	1	KAL1580962.1:c.62_70delCATCATCAT	KAL1580962.1:p.Ser21_Ser23del	KAL1580962.1:p.Ser21_Ser23del	KAL1580962.1:c.62_70delCATCATCAT	No	Yes	1641158	1641158: CATCATCAT	KAL1580962.1	V4U94_000691	mRNA	Genbank	1	cds-KAL1580962.1	NCBI_GP:KAL1580962.1	hypothetical protein	CDS	V4U94_000691
CM084631.1	1641143..1641151	MNV	TCATCATCA	TCATCATCA	Yes	9		Heterozygous	47	94	50		25	24	50	48	0.489796	34.9034				49	98	32	33	0.485622	1	no		No	1					No	No			KAL1580962.1	V4U94_000691	mRNA	Genbank	1	cds-KAL1580962.1	NCBI_GP:KAL1580962.1	hypothetical protein	CDS	V4U94_000691
CM084631.1	1641893	SNV	A	G	No	1		Heterozygous	50	94	53.1915		25	30	50	53	0.454545	28.84				55	103	25	28	0.961845	1	no	-2.25	No	1					No	-
CM084631.1	1641893	SNV	A	A	Yes	1		Heterozygous	44	94	46.8085		25	23	50	53	0.479167	34.7727				48	103	25	25	0.968989	1	no		No	1					No	-
CM084631.1	1642007	SNV	T	A	No	1		Heterozygous	37	83	44.5783		13	25	37	52	0.342105	33.9189				38	89	20	22	0.604875	0.938047	no	-0.4	No	1					No	-
CM084631.1	1642007	SNV	T	T	Yes	1		Heterozygous	46	83	55.4217		24	27	37	52	0.470588	34.7826				51	89	25	26	0.833323	0.988042	no		No	1					No	-
CM084631.1	1642057	SNV	C	A	No	1		Heterozygous	32	80	40		14	18	39	46	0.4375	32.625				32	85	18	19	0.272318	1	no	-0.21	No	1					No	-
CM084631.1	1642057	SNV	C	C	Yes	1		Heterozygous	47	80	58.75		25	27	39	46	0.480769	33.2128				52	85	28	29	0.742528	1	no		No	1					No	-
CM084631.1	1642059	SNV	A	G	No	1		Heterozygous	35	87	40.2299		17	19	45	48	0.472222	34.0857				36	93	21	22	0.276275	1	no	-0.33	No	1					No	-
CM084631.1	1642059	SNV	A	A	Yes	1		Heterozygous	51	87	58.6207		28	28	45	48	0.5	34.7255				56	93	28	29	0.769779	1	no		No	1					No	-
CM084631.1	1642107	SNV	A	T	No	1		Heterozygous	29	73	39.726		19	10	39	34	0.344828	34.7931				29	73	21	21	0.737871	0.783335	no	-0.29	No	1					No	-
CM084631.1	1642107	SNV	A	A	Yes	1		Heterozygous	44	73	60.274		20	24	39	34	0.454545	36.1818				44	73	24	25	0.869545	0.944173	no		No	1					No	-
CM084631.1	1642113	SNV	C	T	No	1		Heterozygous	29	72	40.2778		19	10	38	34	0.344828	33.5517				29	72	20	20	0.47007	0.754386	no	0.02	No	1					No	-
CM084631.1	1642113	SNV	C	C	Yes	1		Heterozygous	42	72	58.3333		18	24	38	34	0.428571	33.7619				42	72	21	22	0.301623	0.870677	no		No	1					No	-
CM084631.1	1657209^1657210	Insertion	-	ACAAGC	No	6		Heterozygous	36	84	42.8571		5	31	15	70	0.138889	34.9907				36	85	16	16	0.023407	0.962707	no	1.49	No	1	KAL1580965.1:c.5530_5535dupGCACAA	KAL1580965.1:p.Ala1844_Gln1845dup	KAL1580965.1:p.Ala1844_Gln1845dup	KAL1580965.1:c.5530_5535dupGCACAA	No	Yes	1657225	1657225: GCACAA	KAL1580965.1	V4U94_000694	mRNA	Genbank	1	cds-KAL1580965.1	NCBI_GP:KAL1580965.1		CDS	V4U94_000694
CM084631.1	1657209^1657210	Insertion	-	-	Yes	0		Heterozygous	48	84	57.1429		10	39	15	70	0.204082	33.9167				49	85	31	29	0.320194	0.991105	no		No	1					No	No			KAL1580965.1	V4U94_000694	mRNA	Genbank	1	cds-KAL1580965.1	NCBI_GP:KAL1580965.1		CDS	V4U94_000694
CM084631.1	1658256^1658257	Insertion	-	CT	No	2		Heterozygous	38	81	46.9136		11	27	38	44	0.289474	33.5				38	82	23	23	0.458461	0.417871	no	0.78	No	1	KAL1580966.1:c.319_320insCT	KAL1580966.1:p.Asn107fs	KAL1580966.1:p.Asn107fs	KAL1580966.1:c.319_320insCT	Yes	Yes	1658256		KAL1580966.1	V4U94_000695	mRNA	Genbank	1	cds-KAL1580966.1	NCBI_GP:KAL1580966.1	ZCF4	CDS	V4U94_000695
CM084631.1	1658256^1658257	Insertion	-	-	Yes	0		Heterozygous	42	81	51.8519		27	16	38	44	0.372093	32.5238				43	82	31	33	0.291975	0.468985	no		No	1					Yes	No			KAL1580966.1	V4U94_000695	mRNA	Genbank	1	cds-KAL1580966.1	NCBI_GP:KAL1580966.1	ZCF4	CDS	V4U94_000695
CM084631.1	1658258	Replacement	T	CCACCACC	No	8		Heterozygous	36	83	43.3735		9	27	39	46	0.25	34.9306			DSY5713_L1_001_OWuCqK9fweQa (Reads, Variants, AAC, OA)	37	85	22	22	0.265592	0.267444	no	4.76	No	1	KAL1580966.1:c.321delinsCCACCACC	KAL1580966.1:p.Thr108fs	KAL1580966.1:p.Thr108fs	KAL1580966.1:c.321delinsCCACCACC	Yes	Yes			KAL1580966.1	V4U94_000695	mRNA	Genbank	1	cds-KAL1580966.1	NCBI_GP:KAL1580966.1	ZCF4	CDS	V4U94_000695
CM084631.1	2809387	SNV	C	T	No	1		Heterozygous	20	35	57.1429		20	0	35	0	0	36.4				20	35	16	16	0.626816	1	no	0.77	No	1	KAL1581450.1:c.634C>T	KAL1581450.1:p.Pro212Ser	KAL1581450.1:p.Pro212Ser	KAL1581450.1:c.634C>T	No	Yes			KAL1581450.1	V4U94_001186	mRNA	Genbank	1	cds-KAL1581450.1	NCBI_GP:KAL1581450.1	domain-containing protein	CDS	V4U94_001186
CM084631.1	1661365	SNV	C	C	Yes	1		Heterozygous	56	96	58.3333		34	23	74	23	0.403509	28.7857				57	97	36	37	0.104372	0.254013	no		No	1					No	No			KAL1580968.1	V4U94_000697	mRNA	Genbank	1	cds-KAL1580968.1	NCBI_GP:KAL1580968.1	hypothetical protein	CDS	V4U94_000697
CM084631.1	1669308^1669309	Insertion	-	TCA	No	3		Heterozygous	42	120	35		22	21	65	56	0.488372	33.816				43	121	25	25	0.935226	1	no	2.48	No	1	KAL1580970.1:c.921_923dupTGA	KAL1580970.1:p.Asn307_Glu308insAsp	KAL1580970.1:p.Asn307_Glu308insAsp	KAL1580970.1:c.921_923dupTGA	No	Yes	1669308		KAL1580970.1	V4U94_000699	mRNA	Genbank	1	cds-KAL1580970.1	NCBI_GP:KAL1580970.1	ADE4	CDS	V4U94_000699
CM084631.1	1669308^1669309	Insertion	-	-	Yes	0		Heterozygous	64	120	53.3333		35	29	65	56	0.453125	29.8125				64	121	39	40	0.964197	1	no		No	1					No	No			KAL1580970.1	V4U94_000699	mRNA	Genbank	1	cds-KAL1580970.1	NCBI_GP:KAL1580970.1	ADE4	CDS	V4U94_000699
CM084631.1	1698184^1698185	Insertion	-	TTG	No	3		Heterozygous	32	91	35.1648		21	11	58	33	0.34375	33.875				32	91	19	19	0.0294754	1	no	0.91	No	1					No	-
CM084631.1	1698184^1698185	Insertion	-	-	Yes	0		Heterozygous	59	91	64.8352		37	22	58	33	0.372881	32.7627				59	91	34	34	0.391875	1	no		No	1					No	-
CM084631.1	1701771	SNV	T	C	No	1		Heterozygous	56	109	51.3761		23	34	64	47	0.403509	34.0357				57	111	37	34	0.23839	0.311807	no	-0.2	No	1	KAL1580982.1:c.903T>C			KAL1580982.1:c.903T>C	No	No			KAL1580982.1	V4U94_000711	mRNA	Genbank	1	cds-KAL1580982.1	NCBI_GP:KAL1580982.1		CDS	V4U94_000711
CM084631.1	1701771	SNV	T	T	Yes	1		Heterozygous	53	109	48.6239		41	13	64	47	0.240741	35.4151				54	111	36	36	0.13097	0.223461	no		No	1					No	No			KAL1580982.1	V4U94_000711	mRNA	Genbank	1	cds-KAL1580982.1	NCBI_GP:KAL1580982.1		CDS	V4U94_000711
CM084631.1	1701775	Replacement	G	AC	No	2		Heterozygous	40	112	35.7143		17	23	67	47	0.425	35.6				40	114	28	28	0.0575709	0.444879	no	0.47	No	1	KAL1580982.1:c.907delinsAC	KAL1580982.1:p.Glu303fs	KAL1580982.1:p.Glu303fs	KAL1580982.1:c.907delinsAC	No	Yes			KAL1580982.1	V4U94_000711	mRNA	Genbank	1	cds-KAL1580982.1	NCBI_GP:KAL1580982.1		CDS	V4U94_000711
CM084631.1	1701775	SNV	G	G	Yes	1		Heterozygous	56	112	50		44	13	67	47	0.22807	34.625				57	114	38	38	0.140512	0.19311	no		No	1					No	No			KAL1580982.1	V4U94_000711	mRNA	Genbank	1	cds-KAL1580982.1	NCBI_GP:KAL1580982.1		CDS	V4U94_000711
CM084631.1	1701778	Replacement	C	TTAGTGGTG	No	9		Heterozygous	40	112	35.7143		17	23	68	46	0.425	35.8333				40	114	28	28	0.00923014	0.391583	no	3.78	No	1	KAL1580982.1:c.910delinsTTAGTGGTG	KAL1580982.1:p.Gln304fs	KAL1580982.1:p.Gln304fs	KAL1580982.1:c.910delinsTTAGTGGTG	No	Yes			KAL1580982.1	V4U94_000711	mRNA	Genbank	1	cds-KAL1580982.1	NCBI_GP:KAL1580982.1		CDS	V4U94_000711
CM084631.1	1701778	SNV	C	C	Yes	1		Heterozygous	63	112	56.25		43	22	68	46	0.338462	32.9224				65	114	40	41	0.496685	0.949373	no		No	1					No	No			KAL1580982.1	V4U94_000711	mRNA	Genbank	1	cds-KAL1580982.1	NCBI_GP:KAL1580982.1		CDS	V4U94_000711
CM084631.1	1708750..1708752	Deletion	AAC	-	No	3		Heterozygous	36	86	41.8605		31	6	63	25	0.162162	33.2236				37	88	20	20	0.111484	0.551591	no	-0.73	No	1					No	-
CM084631.1	1708750..1708752	MNV	AAC	AAC	Yes	3		Heterozygous	41	86	47.6744		23	19	63	25	0.452381	34.561				42	88	24	24	0.649654	0.366534	no		No	1					No	-
CM084631.1	1709188^1709189	Insertion	-	AA	No	2		Heterozygous	52	99	52.5253		17	35	40	59	0.326923	34.75				52	99	25	26	0.560407	0.911495	no	1.21	No	1					No	-
CM084631.1	1709188^1709189	Insertion	-	-	Yes	0		Heterozygous	47	99	47.4747		23	24	40	59	0.489362	31.8085				47	99	32	33	0.527815	0.894522	no		No	1					No	-
CM084631.1	1709189^1709190	Insertion	-	A	No	1		Heterozygous	52	99	52.5253		17	35	40	59	0.326923	35.0769				52	99	25	26	0.681764	0.911495	no	1.07	No	1					No	-
CM084631.1	1709189^1709190	Insertion	-	-	Yes	0		Heterozygous	47	99	47.4747		23	24	40	59	0.489362	32.4043				47	99	32	33	0.569257	0.894522	no		No	1					No	-
CM084631.1	1711755^1711756	Insertion	-	TT	No	2		Heterozygous	43	108	39.8148		25	19	55	57	0.431818	34.3721				44	112	25	27	0.961051	0.92192	no	4.54	Yes	11					No	-
CM084631.1	1711755^1711756	Insertion	-	-	Yes	0		Heterozygous	56	108	51.8519		25	33	55	57	0.431034	27.0357				58	112	27	33	0.957523	0.975115	no		Yes	11					No	-
CM084631.1	1711823	Deletion	T	-	No	1		Heterozygous	49	92	53.2609		12	37	21	74	0.244898	30.5918				49	95	25	25	0.965571	0.99805	no	-1.17	Yes	9					No	-
CM084631.1	1711823	SNV	T	T	Yes	1		Heterozygous	43	92	46.7391		9	37	21	74	0.195652	33.2326				46	95	20	23	0.914597	0.995477	no		Yes	9					No	-
CM084631.1	1718062..1718067	Deletion	TGGTTA	-	No	6		Heterozygous	37	99	37.3737		11	27	32	68	0.289474	34.6216				38	100	20	20	0.568553	0.997395	no	-0.55	No	1	KAL1580988.1:c.261_266delTAACCA	KAL1580988.1:p.His87_Asn88del	KAL1580988.1:p.His87_Asn88del	KAL1580988.1:c.261_266delTAACCA	No	Yes	1718061		KAL1580988.1	V4U94_000717	mRNA	Genbank	1	cds-KAL1580988.1	NCBI_GP:KAL1580988.1	ERD1	CDS	V4U94_000717
CM084631.1	1718062..1718067	MNV	TGGTTA	TGGTTA	Yes	6		Heterozygous	55	99	55.5556		17	38	32	68	0.309091	35.1646				55	100	37	37	0.793136	1	no		No	1					No	No			KAL1580988.1	V4U94_000717	mRNA	Genbank	1	cds-KAL1580988.1	NCBI_GP:KAL1580988.1	ERD1	CDS	V4U94_000717
CM084631.1	1730929^1730930	Insertion	-	TCA	No	3		Heterozygous	45	95	47.3684		20	26	50	49	0.434783	36.2741				46	99	23	23	0.0762398	0.952354	no	3.39	No	1					No	-
CM084631.1	1730929^1730930	Insertion	-	-	Yes	0		Heterozygous	50	95	52.6316		30	23	50	49	0.433962	31.96				53	99	30	32	0.434936	0.976834	no		No	1					No	-
CM084631.1	1754263^1754264	Insertion	-	A	No	1		Heterozygous	48	121	39.6694		26	23	60	65	0.469388	35.4583				49	125	26	29	0.239747	0.987417	no	3.34	Yes	12					No	-
CM084631.1	1754263^1754264	Insertion	-	-	Yes	0		Heterozygous	73	121	60.3306		34	42	60	65	0.447368	28.6986				76	125	38	45	0.769874	1	no		Yes	12					No	-
CM084631.1	1780464	Deletion	T	-	No	1		Heterozygous	43	119	36.1345		13	30	42	83	0.302326	33.5116				43	125	22	23	0.499358	0.995057	no	-0.43	No	1					No	-
CM084631.1	1780464	SNV	T	T	Yes	1		Heterozygous	69	119	57.9832		24	51	42	83	0.32	34.2754				75	125	33	36	0.89655	1	no		No	1					No	-
CM084631.1	1792578^1792579	Insertion	-	CAGCAA	No	6		Heterozygous	43	118	36.4407		25	18	59	59	0.418605	35.9457				43	118	22	22	0.195177	0.901342	no	3.79	No	1	KAL1581016.1:c.133_138dupCAGCAA	KAL1581016.1:p.Gln45_Gln46dup	KAL1581016.1:p.Gln45_Gln46dup	KAL1581016.1:c.133_138dupCAGCAA	No	Yes	1792596		KAL1581016.1	V4U94_000746	mRNA	Genbank	1	cds-KAL1581016.1	NCBI_GP:KAL1581016.1	CCR4	CDS	V4U94_000746
CM084631.1	1792578^1792579	Insertion	-	-	Yes	0		Heterozygous	75	118	63.5593		34	41	59	59	0.453333	33.1867				75	118	41	40	0.76484	0.99797	no		No	1					No	No			KAL1581016.1	V4U94_000746	mRNA	Genbank	1	cds-KAL1581016.1	NCBI_GP:KAL1581016.1	CCR4	CDS	V4U94_000746
CM084631.1	1798761^1798762	Insertion	-	AG	No	2		Heterozygous	20	57	35.0877		10	12	19	44	0.454545	36.1				22	63	11	12	0.494154	0.633787	no	0.31	No	1					No	-
CM084631.1	1798761^1798762	Insertion	-	-	Yes	0		Heterozygous	37	57	64.9123		9	32	19	44	0.219512	35.3243				41	63	22	24	0.930608	0.863519	no		No	1					No	-
CM084631.1	1819967^1819968	Insertion	-	TCG	No	3		Heterozygous	57	127	44.8819		13	44	46	84	0.22807	35.5146				57	130	22	23	0.143879	0.50244	no	1.32	No	1					No	-
CM084631.1	1819967^1819968	Insertion	-	-	Yes	0		Heterozygous	69	127	54.3307		33	39	46	84	0.458333	33.7246				72	130	38	40	0.587009	0.707268	no		No	1					No	-
CM084631.1	1832411	SNV	A	C	No	1		Heterozygous	21	53	39.6226		3	18	29	24	0.142857	25.4762				21	53	13	14	0.00853694	0.0205464	no	-2.02	No	1					No	-
CM084631.1	1832411	SNV	A	A	Yes	1		Heterozygous	32	53	60.3774		26	6	29	24	0.1875	32.3125				32	53	24	28	0.0759349	0.119691	no		No	1					No	-
CM084631.1	1858813..1858821	Deletion	CAACAGCAG	-	No	9		Heterozygous	49	138	35.5072		35	15	99	42	0.3	34.4286				50	141	25	24	0.00312252	1	no	-1.29	No	1	KAL1581044.1:c.186_194delACAGCAGCA	KAL1581044.1:p.Gln68_Gln70del	KAL1581044.1:p.Gln68_Gln70del	KAL1581044.1:c.186_194delACAGCAGCA	No	Yes	1858814	1858814: ACAGCAGCA	KAL1581044.1	V4U94_000774	mRNA	Genbank	1	cds-KAL1581044.1	NCBI_GP:KAL1581044.1	hypothetical protein	CDS	V4U94_000774
CM084631.1	1858813..1858821	MNV	CAACAGCAG	CAACAGCAG	Yes	9		Heterozygous	62	138	44.9275		46	17	99	42	0.269841	35.2871				63	141	28	29	0.911871	0.991606	no		No	1					No	No			KAL1581044.1	V4U94_000774	mRNA	Genbank	1	cds-KAL1581044.1	NCBI_GP:KAL1581044.1	hypothetical protein	CDS	V4U94_000774
CM084631.1	1870052^1870053	Insertion	-	AAATAAAT	No	8		Heterozygous	43	117	36.7521		33	10	82	39	0.232558	35.7442				43	121	20	20	0.00765045	0.791377	no	8.46	No	1					No	-
CM084631.1	1870052^1870053	Insertion	-	-	Yes	0		Heterozygous	74	117	63.2479		49	29	82	39	0.371795	29.2973				78	121	39	39	0.228371	0.979968	no		No	1					No	-
CM084631.1	1951319..1951320	Deletion	TT	-	No	2		Homozygous	19	47	40.4255		3	16	16	31	0.157895	33				19	47	11	12	0.145524	0.502561	no	0.04	No	1					No	-
CM084631.1	1953146^1953147	Insertion	-	AAA	No	3		Heterozygous	37	103	35.9223		20	18	59	47	0.473684	36.0991				38	106	24	28	0.470674	1	no	6.73	Yes	12					No	-
CM084631.1	1953146^1953147	Insertion	-	-	Yes	0		Heterozygous	58	103	56.3107		33	27	59	47	0.45	25.9655				60	106	30	37	0.779049	1	no		Yes	12					No	-
CM084631.1	1953518..1953519	Deletion	AT	-	No	2		Heterozygous	36	99	36.3636		11	25	30	71	0.305556	32.4444				36	101	19	19	0.23015	1	no	-1.97	No	1					No	-
CM084631.1	1953518..1953519	MNV	AT	AT	Yes	2		Heterozygous	57	99	57.5758		16	43	30	71	0.271186	35.6726				59	101	30	34	0.838078	0.999614	no		No	1					No	-
CM084631.1	1959283^1959284	Insertion	-	CAC	No	3		Heterozygous	39	97	40.2062		11	31	30	71	0.261905	35.2564				42	101	24	25	0.164071	0.991999	no	1.82	No	1	KAL1581091.1:c.803_805dupGTG	KAL1581091.1:p.Gly268_Asp269insGly	KAL1581091.1:p.Gly268_Asp269insGly	KAL1581091.1:c.803_805dupGTG	No	Yes	1959283		KAL1581091.1	V4U94_000821	mRNA	Genbank	1	cds-KAL1581091.1	NCBI_GP:KAL1581091.1	hypothetical protein	CDS	V4U94_000821
CM084631.1	1959283^1959284	Insertion	-	-	Yes	0		Heterozygous	57	97	58.7629		19	39	30	71	0.327586	32.5088				58	101	34	36	0.551701	0.998495	no		No	1					No	No			KAL1581091.1	V4U94_000821	mRNA	Genbank	1	cds-KAL1581091.1	NCBI_GP:KAL1581091.1	hypothetical protein	CDS	V4U94_000821
CM084631.1	1963671..1963673	Deletion	GTT	-	No	3		Heterozygous	37	98	37.7551		17	21	36	63	0.447368	28.7838				38	99	23	23	0.307055	0.893364	no	-3.6	No	1	KAL1581093.1:c.338_340delAAC	KAL1581093.1:p.Gln113del	KAL1581093.1:p.Gln113del	KAL1581093.1:c.338_340delAAC	No	Yes	1963670		KAL1581093.1	V4U94_000823	mRNA	Genbank	1	cds-KAL1581093.1	NCBI_GP:KAL1581093.1	hypothetical protein	CDS	V4U94_000823
CM084631.1	1963671..1963673	MNV	GTT	GTT	Yes	3		Heterozygous	54	98	55.102		15	39	36	63	0.277778	33.6167				54	99	34	35	0.721482	0.835585	no		No	1					No	No			KAL1581093.1	V4U94_000823	mRNA	Genbank	1	cds-KAL1581093.1	NCBI_GP:KAL1581093.1	hypothetical protein	CDS	V4U94_000823
CM084631.1	1967696^1967697	Insertion	-	CC	No	2		Heterozygous	44	104	42.3077		20	25	47	60	0.444444	35.8409				45	107	23	23	0.401003	1	no	1.75	No	1	KAL1581094.1:c.2839_2840insCC	KAL1581094.1:p.Asn947fs	KAL1581094.1:p.Asn947fs	KAL1581094.1:c.2839_2840insCC	Yes	Yes	1967696		KAL1581094.1	V4U94_000824	mRNA	Genbank	1	cds-KAL1581094.1	NCBI_GP:KAL1581094.1	hypothetical protein	CDS	V4U94_000824
CM084631.1	1967696^1967697	Insertion	-	-	Yes	0		Heterozygous	59	104	56.7308		26	35	47	60	0.42623	33.8475				61	107	36	40	0.82227	1	no		No	1					Yes	No			KAL1581094.1	V4U94_000824	mRNA	Genbank	1	cds-KAL1581094.1	NCBI_GP:KAL1581094.1	hypothetical protein	CDS	V4U94_000824
CM084631.1	1967697^1967698	Insertion	-	C	No	1		Heterozygous	45	104	43.2692		21	25	46	61	0.456522	34.2				46	107	22	22	0.37519	1	no	0.71	No	1	KAL1581094.1:c.2841dupC	KAL1581094.1:p.Asn948fs	KAL1581094.1:p.Asn948fs	KAL1581094.1:c.2841dupC	Yes	Yes	1967698		KAL1581094.1	V4U94_000824	mRNA	Genbank	1	cds-KAL1581094.1	NCBI_GP:KAL1581094.1	hypothetical protein	CDS	V4U94_000824
CM084631.1	1967697^1967698	Insertion	-	-	Yes	0		Heterozygous	59	104	56.7308		25	36	46	61	0.409836	32.7288				61	107	36	39	0.668864	1	no		No	1					Yes	No			KAL1581094.1	V4U94_000824	mRNA	Genbank	1	cds-KAL1581094.1	NCBI_GP:KAL1581094.1	hypothetical protein	CDS	V4U94_000824
CM084631.1	1967700^1967701	Insertion	-	CAC	No	3		Heterozygous	38	106	35.8491		17	21	52	56	0.447368	34.9298				38	108	19	19	0.0947251	0.999897	no	1.58	No	1	KAL1581094.1:c.2850_2852dupCAC	KAL1581094.1:p.Thr951_Phe952insThr	KAL1581094.1:p.Thr951_Phe952insThr	KAL1581094.1:c.2850_2852dupCAC	No	Yes	1967709		KAL1581094.1	V4U94_000824	mRNA	Genbank	1	cds-KAL1581094.1	NCBI_GP:KAL1581094.1	hypothetical protein	CDS	V4U94_000824
CM084631.1	1967700^1967701	Insertion	-	-	Yes	0		Heterozygous	68	106	64.1509		35	35	52	56	0.5	32.9412				70	108	39	43	0.734649	1	no		No	1					No	No			KAL1581094.1	V4U94_000824	mRNA	Genbank	1	cds-KAL1581094.1	NCBI_GP:KAL1581094.1	hypothetical protein	CDS	V4U94_000824
CM084631.1	1972046..1972052	Deletion	TTTTTTT	-	No	7		Heterozygous	43	120	35.8333		19	25	80	42	0.431818	30.2093				44	122	22	22	0.00110463	0.090386	no	-5.76	Yes	16					No	-
CM084631.1	1972046..1972052	MNV	TTTTTTT	TTTTTTT	Yes	7		Heterozygous	69	120	57.5		56	14	80	42	0.2	35.2025				70	122	31	33	0.0848157	0.365444	no		Yes	16					No	-
CM084631.1	1983262^1983263	Insertion	-	TAG	No	3		Heterozygous	39	108	36.1111		19	20	59	50	0.487179	34.9829				39	109	24	24	0.638987	0.982595	no	2.38	No	1	KAL1581098.1:c.488_490dupGTA	KAL1581098.1:p.Ser163_Asn164insSer	KAL1581098.1:p.Ser163_Asn164insSer	KAL1581098.1:c.488_490dupGTA	No	Yes	1983276	1983276: GTA	KAL1581098.1	V4U94_000828	mRNA	Genbank	1	cds-KAL1581098.1	NCBI_GP:KAL1581098.1	domain-containing protein	CDS	V4U94_000828
CM084631.1	1983262^1983263	Insertion	-	-	Yes	0		Heterozygous	65	108	60.1852		37	29	59	50	0.439394	31.3077				66	109	36	38	0.944753	1	no		No	1					No	No			KAL1581098.1	V4U94_000828	mRNA	Genbank	1	cds-KAL1581098.1	NCBI_GP:KAL1581098.1	domain-containing protein	CDS	V4U94_000828
CM084631.1	1984894^1984895	Insertion	-	TT	No	2		Heterozygous	52	131	39.6947		34	19	78	60	0.358491	34.0962				53	138	22	28	0.902183	0.89931	no	4.49	Yes	13					No	-
CM084631.1	1984894^1984895	Insertion	-	-	Yes	0		Heterozygous	71	131	54.1985		36	41	78	60	0.467532	27.7324				77	138	33	42	0.839707	0.778912	no		Yes	13					No	-
CM084631.1	1987490..1987494	Deletion	CATTG	-	No	5		Heterozygous	38	102	37.2549		33	5	80	23	0.131579	34.3684				38	103	14	16	0.00307963	0.68005	no	-1.71	No	1					No	-
CM084631.1	1987490..1987494	MNV	CATTG	CATTG	Yes	5		Heterozygous	57	102	55.8824		46	12	80	23	0.206897	35.8905				58	103	30	34	0.385127	1	no		No	1					No	-
CM084631.1	1987497	SNV	C	A	No	1		Heterozygous	37	100	37		33	4	80	21	0.108108	34.9459				37	101	14	16	0.00922108	0.589279	no	-0.13	No	1					No	-
CM084631.1	1987497	SNV	C	C	Yes	1		Heterozygous	54	100	54		44	11	80	21	0.2	35.3704				55	101	28	31	0.494305	1	no		No	1					No	-
CM084631.1	2002205^2002206	Insertion	-	CAACAA	No	6		Heterozygous	47	122	38.5246		34	14	79	46	0.291667	35.7163				48	125	22	24	0.531165	0.88675	no	1.33	No	1	KAL1581103.1:c.696_701dupACAACA	KAL1581103.1:p.Gln235_Asp236insGlnGln	KAL1581103.1:p.Gln235_Asp236insGlnGln	KAL1581103.1:c.696_701dupACAACA	No	Yes	2002225	2002225: ACAACA	KAL1581103.1	V4U94_000833	mRNA	Genbank	1	cds-KAL1581103.1	NCBI_GP:KAL1581103.1	CTA8	CDS	V4U94_000833
CM084631.1	2002205^2002206	Insertion	-	-	Yes	0		Heterozygous	73	122	59.8361		44	31	79	46	0.413333	34.7808				75	125	35	35	0.933248	0.991996	no		No	1					No	No			KAL1581103.1	V4U94_000833	mRNA	Genbank	1	cds-KAL1581103.1	NCBI_GP:KAL1581103.1	CTA8	CDS	V4U94_000833
CM084632.1	2042521	SNV	A	T	No	1		Heterozygous	23	64	35.9375		12	11	30	36	0.478261	31.4348				23	66	13	13	0.359734	0.971689	no	-1.02	No	1	KAL1579263.1:c.844A>T	KAL1579263.1:p.Asn282Tyr	KAL1579263.1:p.Asn282Tyr	KAL1579263.1:c.844A>T	No	Yes			KAL1579263.1	V4U94_003235	mRNA	Genbank	1	cds-KAL1579263.1	NCBI_GP:KAL1579263.1	MTW1	CDS	V4U94_003235
CM084631.1	2017661	SNV	A	A	Yes	1		Heterozygous	50	107	46.729		36	16	67	42	0.307692	35.48				52	109	33	35	0.568434	0.895068	no		No	1					No	No			KAL1581108.1	V4U94_000838	mRNA	Genbank	1	cds-KAL1581108.1	NCBI_GP:KAL1581108.1	hypothetical protein	CDS	V4U94_000838
CM084631.1	2065095	SNV	C	G	No	1		Heterozygous	30	82	36.5854		21	9	39	45	0.3	29.8				30	84	15	15	0.0547548	0.209379	no	-0.93	No	1					No	-
CM084631.1	2065095	SNV	C	C	Yes	1		Heterozygous	52	82	63.4146		18	36	39	45	0.333333	32.3846				54	84	29	28	0.453146	0.622433	no		No	1					No	-
CM084631.1	2093173	SNV	A	T	No	1		Heterozygous	17	48	35.4167		1	16	19	29	0.0588235	33.2353				17	48	12	11	0.122127	0.0756384	no	0.58	No	1					No	-
CM084631.1	2093173	SNV	A	A	Yes	1		Heterozygous	27	48	56.25		14	13	19	29	0.481481	31.8889				27	48	19	19	0.349465	0.820751	no		No	1					No	-
CM084631.1	2093178	SNV	A	G	No	1		Heterozygous	21	50	42		5	17	20	31	0.227273	32.1429				22	51	13	12	0.165302	0.599165	no	-0.69	No	1					No	-
CM084631.1	2093178	SNV	A	A	Yes	1		Heterozygous	28	50	56		15	13	20	31	0.464286	35.2857				28	51	20	20	0.189745	0.715621	no		No	1					No	-
CM084631.1	2098325	SNV	T	A	No	1		Heterozygous	42	98	42.8571		42	4	84	18	0.0869565	34.8571				46	102	21	22	0.766009	0.544412	no	0.08	No	1					No	-
CM084631.1	2098325	SNV	T	T	Yes	1		Heterozygous	55	98	56.1224		41	14	84	18	0.254545	35.1818				55	102	22	24	0.885724	0.741219	no		No	1					No	-
CM084631.1	2160351^2160352	Insertion	-	AGA	No	3		Heterozygous	39	105	37.1429		11	29	38	70	0.275	34.5385				40	108	19	22	0.943791	0.893508	no	2.72	No	1					No	-
CM084631.1	2160351^2160352	Insertion	-	-	Yes	0		Heterozygous	64	105	60.9524		26	40	38	70	0.393939	31.3125				66	108	35	38	0.987104	0.99465	no		No	1					No	-
CM084631.1	2216343..2216353	Deletion	ATTACAAAAAG	-	No	11		Heterozygous	40	98	40.8163		23	19	61	42	0.452381	35.844				43	103	24	24	0.948722	0.997393	no	1.31	No	1					No	-
CM084631.1	2216343..2216353	MNV	ATTACAAAAAG	ATTACAAAAAG	Yes	11		Heterozygous	42	98	42.8571		27	17	61	42	0.386364	34.703				44	103	32	33	0.976848	1	no		No	1					No	-
CM084631.1	2216860	SNV	G	T	No	1		Heterozygous	37	94	39.3617		21	17	51	47	0.447368	35.6486				38	98	24	26	0.450866	1	no	0.28	No	1					No	-
CM084631.1	2216860	SNV	G	G	Yes	1		Heterozygous	53	94	56.383		27	29	51	47	0.482143	34.5849				56	98	26	27	0.58754	1	no		No	1					No	-
CM084631.1	2216862..2216863	MNV	TT	AA	No	2		Heterozygous	37	97	38.1443		22	17	55	48	0.435897	35.9444				39	103	23	25	0.639603	1	no	0.76	No	1					No	-
CM084631.1	2216862..2216863	MNV	TT	TT	Yes	2		Heterozygous	49	97	50.5155		26	27	55	48	0.490566	34.7708				53	103	29	30	0.897985	0.998453	no		No	1					No	-
CM084631.1	2216870^2216871	Insertion	-	T	No	1		Heterozygous	35	99	35.3535		20	16	53	51	0.444444	34.5429				36	104	22	24	0.0194132	0.993867	no	-0.74	No	1					No	-
CM084631.1	2216870^2216871	Insertion	-	-	Yes	0		Heterozygous	64	99	64.6465		33	35	53	51	0.485294	35.625				68	104	32	34	0.44214	1	no		No	1					No	-
CM084631.1	2216872^2216873	Insertion	-	CAAG	No	4		Heterozygous	35	100	35		20	16	55	50	0.444444	33.0143				36	105	22	24	0.019698	0.999998	no	-1.73	No	1					No	-
CM084631.1	2216872^2216873	Insertion	-	-	Yes	0		Heterozygous	65	100	65		35	34	55	50	0.492754	35.2769				69	105	33	37	0.50552	1	no		No	1					No	-
CM084631.1	2218620	Deletion	C	-	No	1		Heterozygous	35	76	46.0526		18	19	35	43	0.486486	33.0571				37	78	24	25	0.948832	0.999734	no	-1.13	No	1					No	-
CM084631.1	2218620	SNV	C	C	Yes	1		Heterozygous	41	76	53.9474		17	24	35	43	0.414634	35.439				41	78	26	27	0.976814	0.999989	no		No	1					No	-
CM084631.1	2218622..2218623	Replacement	CG	A	No	2		Heterozygous	34	77	44.1558		20	15	37	41	0.428571	33.9697				35	78	24	26	0.75824	0.880257	no	-0.37	No	1					No	-
CM084631.1	2218622..2218623	MNV	CG	CG	Yes	2		Heterozygous	41	77	53.2468		17	24	37	41	0.414634	34.5366				41	78	26	27	0.898651	0.982657	no		No	1					No	-
CM084631.1	2218626	Deletion	G	-	No	1		Heterozygous	31	80	38.75		17	15	43	38	0.46875	33.3871				32	81	21	22	0.414243	1	no	-0.44	No	1					No	-
CM084631.1	2218626	SNV	G	G	Yes	1		Heterozygous	45	80	56.25		24	21	43	38	0.466667	33.8889				45	81	26	27	0.747361	1	no		No	1					No	-
CM084631.1	2218628..2218632	Deletion	CAGAG	-	No	5		Heterozygous	32	88	36.3636		18	16	50	40	0.470588	34.6433				34	90	24	26	0.545312	0.999956	no	-0.99	No	1					No	-
CM084631.1	2218628..2218632	MNV	CAGAG	CAGAG	Yes	5		Heterozygous	46	88	52.2727		23	23	50	40	0.5	35.2961				46	90	29	29	0.771949	0.976903	no		No	1					No	-
CM084631.1	2218661	SNV	G	T	No	1		Heterozygous	55	100	55		37	19	62	42	0.339286	35.1818				56	104	32	32	0.936713	0.955304	no	0.39	No	1					No	-
CM084631.1	2218661	SNV	G	G	Yes	1		Heterozygous	45	100	45		25	23	62	42	0.479167	34.5111				48	104	26	27	0.886258	0.928901	no		No	1					No	-
CM084631.1	2221035..2221038	Deletion	TCTA	-	No	4		Heterozygous	40	109	36.6972		25	18	71	44	0.418605	34.4359				42	115	19	20	0.142325	0.998098	no	-0.21	No	1					No	-
CM084631.1	2221035..2221038	MNV	TCTA	TCTA	Yes	4		Heterozygous	58	109	53.211		38	22	71	44	0.366667	34.8711				60	115	28	30	0.348772	1	no		No	1					No	-
CM084631.1	2224365..2224370	Deletion	ACCAGC	-	No	6		Heterozygous	54	132	40.9091		31	23	84	56	0.425926	33.5185				54	140	26	26	0.077321	1	no	-1.89	No	1	KAL1581194.1:c.490_495delGCACCA	KAL1581194.1:p.Ala164_Pro165del	KAL1581194.1:p.Ala164_Pro165del	KAL1581194.1:c.490_495delGCACCA	No	Yes	2224368	2224368: GCACCA	KAL1581194.1	V4U94_000926	mRNA	Genbank	1	cds-KAL1581194.1	NCBI_GP:KAL1581194.1	WOR1	CDS	V4U94_000926
CM084631.1	2224365..2224370	MNV	ACCAGC	ACCAGC	Yes	6		Heterozygous	70	132	53.0303		50	28	84	56	0.358974	34.8306				78	140	39	39	0.916697	0.995129	no		No	1					No	No			KAL1581194.1	V4U94_000926	mRNA	Genbank	1	cds-KAL1581194.1	NCBI_GP:KAL1581194.1	WOR1	CDS	V4U94_000926
CM084631.1	2227221^2227222	Insertion	-	TA	No	2		Heterozygous	34	87	39.0805		19	16	48	43	0.457143	35.1176				35	91	19	19	0.922913	1	no	1.46	No	1					No	-
CM084631.1	2227221^2227222	Insertion	-	-	Yes	0		Heterozygous	53	87	60.9195		29	27	48	43	0.482143	33.2264				56	91	26	29	0.972223	1	no		No	1					No	-
CM084631.1	2231115	SNV	G	T	No	1		Heterozygous	49	118	41.5254		19	31	55	67	0.38	35.7347				50	122	24	24	0.257093	0.933627	no	0.63	No	1					No	-
CM084631.1	2231115	SNV	G	G	Yes	1		Heterozygous	67	118	56.7797		34	36	55	67	0.485714	34.5821				70	122	30	30	0.669215	1	no		No	1					No	-
CM084631.1	2238506	SNV	A	T	No	1		Heterozygous	75	129	58.1395		44	33	69	63	0.428571	33.8267				77	132	34	37	0.930134	0.993941	no	-0.13	No	1					No	-
CM084631.1	2238506	SNV	A	A	Yes	1		Heterozygous	54	129	41.8605		25	30	69	63	0.454545	33.7037				55	132	27	27	0.733421	0.94285	no		No	1					No	-
CM084631.1	2248775	SNV	T	A	No	1		Heterozygous	21	54	38.8889		12	10	37	20	0.454545	33.4762				22	57	10	10	0.08011	0.876728	no	-0.35	No	1					No	-
CM084631.1	2248775	SNV	T	T	Yes	1		Heterozygous	33	54	61.1111		25	10	37	20	0.285714	34.3939				35	57	19	19	0.38839	0.962194	no		No	1					No	-
CM084631.1	2248783	SNV	T	A	No	1		Heterozygous	19	52	36.5385		12	8	37	18	0.4	35.1053				20	55	8	8	0.00198059	0.956706	no	-0.94	No	1					No	-
CM084631.1	2248783	SNV	T	T	Yes	1		Heterozygous	32	52	61.5385		25	9	37	18	0.264706	37				34	55	18	18	0.0744564	0.962511	no		No	1					No	-
CM084631.1	2266290	SNV	A	T	No	1		Heterozygous	36	97	37.1134		23	13	64	35	0.361111	35.6667				36	99	20	21	0.0167143	1	no	-0.22	No	1	KAL1581208.1:c.1044A>T			KAL1581208.1:c.1044A>T	No	No			KAL1581208.1	V4U94_000940	mRNA	Genbank	1	cds-KAL1581208.1	NCBI_GP:KAL1581208.1	GCA1	CDS	V4U94_000940
CM084631.1	2266290	SNV	A	A	Yes	1		Heterozygous	61	97	62.8866		41	22	64	35	0.349206	35.7869				63	99	28	29	0.305512	1	no		No	1					No	No			KAL1581208.1	V4U94_000940	mRNA	Genbank	1	cds-KAL1581208.1	NCBI_GP:KAL1581208.1	GCA1	CDS	V4U94_000940
CM084631.1	2266887	SNV	C	T	No	1		Heterozygous	59	163	36.1963		22	37	57	109	0.372881	36.3898				59	166	33	34	0.759346	0.998509	no	1.21	No	1	KAL1581208.1:c.1641C>T			KAL1581208.1:c.1641C>T	No	No			KAL1581208.1	V4U94_000940	mRNA	Genbank	1	cds-KAL1581208.1	NCBI_GP:KAL1581208.1	GCA1	CDS	V4U94_000940
CM084631.1	2266887	SNV	C	C	Yes	1		Heterozygous	104	163	63.8037		35	72	57	109	0.327103	34.6346				107	166	47	47	0.94415	1	no		No	1					No	No			KAL1581208.1	V4U94_000940	mRNA	Genbank	1	cds-KAL1581208.1	NCBI_GP:KAL1581208.1	GCA1	CDS	V4U94_000940
CM084631.1	2269901	SNV	C	T	No	1		Heterozygous	39	92	42.3913		17	22	50	46	0.435897	34.7949				39	96	21	21	0.936148	0.90687	no	-0.18	No	1					No	-
CM084631.1	2269901	SNV	C	C	Yes	1		Heterozygous	49	92	53.2609		32	21	50	46	0.396226	34.3878				53	96	33	33	0.988243	0.909895	no		No	1					No	-
CM084631.1	2275030	SNV	C	T	No	1		Heterozygous	30	78	38.4615		18	14	47	35	0.4375	34.1333				32	82	23	23	0.886625	1	no	1.31	No	1					No	-
CM084631.1	2275030	SNV	C	C	Yes	1		Heterozygous	40	78	51.2821		23	19	47	35	0.452381	29.65				42	82	25	26	0.865499	1	no		No	1					No	-
CM084631.1	2275043	SNV	C	T	No	1		Heterozygous	35	79	44.3038		19	18	47	36	0.486486	34.8286				37	83	25	25	0.839512	0.989299	no	1.03	No	1					No	-
CM084631.1	2275043	SNV	C	C	Yes	1		Heterozygous	39	79	49.3671		25	16	47	36	0.390244	32.4872				41	83	25	25	0.971999	0.996763	no		No	1					No	-
CM084631.1	2275802^2275803	Insertion	-	CTGC	No	4		Heterozygous	38	90	42.2222		16	23	45	46	0.410256	35.7632				39	91	24	24	0.684098	0.912669	no	2.63	No	1					No	-
CM084631.1	2275802^2275803	Insertion	-	-	Yes	0		Heterozygous	52	90	57.7778		29	23	45	46	0.442308	32.3462				52	91	30	32	0.909309	0.976027	no		No	1					No	-
CM084631.1	2275805..2275807	Replacement	TCT	CAAC	No	4		Heterozygous	41	102	40.1961		18	24	53	50	0.428571	35.2561			DSY5713_L1_001_OWuCqK9fweQa (Reads, Variants, AAC, OA)	42	103	26	26	0.388146	0.89626	no	0.61	No	1					No	-
CM084631.1	2275805..2275807	MNV	TCT	TCT	Yes	3		Heterozygous	46	102	45.098		23	23	53	50	0.5	34.5341		DSY5713_L1_001_OWuCqK9fweQa (Reads, Variants, AAC, OA)	DSY5713_L1_001_OWuCqK9fweQa (Reads, Variants, AAC, OA)	46	103	29	29	0.573656	1	no		No	1					No	-
CM084631.1	2281507	SNV	A	G	No	1		Heterozygous	53	105	50.4762		23	31	48	60	0.425926	35.3019				54	108	33	33	0.698197	1	no	-0.15	No	1	KAL1581214.1:c.1768T>C			KAL1581214.1:c.1768T>C	No	No			KAL1581214.1	V4U94_000946	mRNA	Genbank	1	cds-KAL1581214.1	NCBI_GP:KAL1581214.1	hypothetical protein	CDS	V4U94_000946
CM084631.1	2281507	SNV	A	A	Yes	1		Heterozygous	51	105	48.5714		24	29	48	60	0.45283	35.7451				53	108	31	32	0.638393	1	no		No	1					No	No			KAL1581214.1	V4U94_000946	mRNA	Genbank	1	cds-KAL1581214.1	NCBI_GP:KAL1581214.1	hypothetical protein	CDS	V4U94_000946
CM084631.1	2289890^2289891	Insertion	-	GT	No	2		Heterozygous	48	121	39.6694		38	11	90	36	0.22449	33.7083				49	126	27	28	0.047504	0.913164	no	2.03	No	1					No	-
CM084631.1	2289890^2289891	Insertion	-	-	Yes	0		Heterozygous	71	121	58.6777		52	23	90	36	0.306667	31.169				75	126	44	47	0.458913	1	no		No	1					No	-
CM084631.1	2289891^2289892	Insertion	-	G	No	1		Heterozygous	42	119	35.2941		35	7	89	35	0.166667	32.4286				42	124	24	24	0.0352065	0.556692	no	0.16	No	1					No	-
CM084631.1	2289891^2289892	Insertion	-	-	Yes	0		Heterozygous	73	119	61.3445		53	25	89	35	0.320513	32.6986				78	124	44	47	0.594356	0.990265	no		No	1					No	-
CM084631.1	2289893^2289894	Insertion	-	TT	No	2		Heterozygous	45	118	38.1356		36	9	88	34	0.2	35.6				45	122	26	27	0.131648	0.81636	no	4.6	No	1					No	-
CM084631.1	2289893^2289894	Insertion	-	-	Yes	0		Heterozygous	72	118	61.0169		52	24	88	34	0.315789	28.3333				76	122	42	47	0.621394	0.991286	no		No	1					No	-
CM084631.1	2293092	Deletion	A	-	No	1		Heterozygous	55	112	49.1071		30	26	64	59	0.464286	32.2364				56	123	22	23	0.596082	1	no	-2.17	Yes	3					No	-
CM084631.1	2293092	SNV	A	A	Yes	1		Heterozygous	57	112	50.8929		34	33	64	59	0.492537	36.1228				67	123	32	34	0.620328	1	no		Yes	3					No	-
CM084631.1	2304701	Deletion	A	-	No	1		Heterozygous	41	112	36.6071		14	28	49	66	0.333333	33.0488				42	115	24	24	0.899862	0.840424	no	-0.82	No	1					No	-
CM084631.1	2304701	SNV	A	A	Yes	1		Heterozygous	67	112	59.8214		33	36	49	66	0.478261	34.5821				69	115	30	30	0.951352	0.990304	no		No	1					No	-
CM084631.1	2326500	SNV	T	A	No	1		Heterozygous	28	77	36.3636		4	26	18	61	0.133333	35.7143				30	79	18	18	0.417726	0.72722	no	-0.43	No	1					No	-
CM084631.1	2326500	SNV	T	T	Yes	1		Heterozygous	47	77	61.039		13	34	18	61	0.276596	35.8936				47	79	31	31	0.677576	0.96328	no		No	1					No	-
CM084631.1	2336087^2336088	Insertion	-	AAT	No	3		Heterozygous	42	111	37.8378		17	27	51	64	0.386364	36.2063				44	115	21	22	0.179699	0.973734	no	3.29	No	1					No	-
CM084631.1	2336087^2336088	Insertion	-	-	Yes	0		Heterozygous	64	111	57.6577		33	33	51	64	0.5	32.5				66	115	42	41	0.669788	0.983538	no		No	1					No	-
CM084631.1	2336088^2336089	Insertion	-	ATTT	No	4		Heterozygous	44	111	39.6396		19	27	51	64	0.413043	35.9318				46	115	22	23	0.0427591	1	no	3.93	No	1					No	-
CM084631.1	2336088^2336089	Insertion	-	-	Yes	0		Heterozygous	67	111	60.3604		32	37	51	64	0.463768	32.3433				69	115	43	42	0.395467	1	no		No	1					No	-
CM084631.1	2336089^2336090	Insertion	-	AA	No	2		Heterozygous	43	109	39.4495		19	26	50	63	0.422222	35.093				45	113	22	23	0.0608821	1	no	1.55	No	1					No	-
CM084631.1	2336089^2336090	Insertion	-	-	Yes	0		Heterozygous	65	109	59.633		31	36	50	63	0.462687	32.9385				67	113	42	41	0.39274	1	no		No	1					No	-
CM084631.1	2336090^2336091	Insertion	-	AGC	No	3		Heterozygous	43	109	39.4495		18	27	51	62	0.4	34.1473				45	113	22	23	0.242361	0.985788	no	0.49	No	1					No	-
CM084631.1	2336090^2336091	Insertion	-	-	Yes	0		Heterozygous	65	109	59.633		32	35	51	62	0.477612	33.9231				67	113	42	41	0.676866	1	no		No	1					No	-
CM084631.1	2351002^2351003	Insertion	-	AA	No	2		Heterozygous	44	125	35.2		17	27	40	85	0.386364	35.0227				44	125	21	24	0.0849141	0.926632	no	2.08	No	1					No	-
CM084631.1	2351002^2351003	Insertion	-	-	Yes	0		Heterozygous	80	125	64		23	57	40	85	0.2875	31.6				80	125	40	40	0.62719	0.997424	no		No	1					No	-
CM084631.1	2351003^2351004	Insertion	-	A	No	1		Heterozygous	45	125	36		17	28	40	85	0.377778	33.8889				45	125	21	24	0.115008	0.953817	no	0.32	No	1					No	-
CM084631.1	2351003^2351004	Insertion	-	-	Yes	0		Heterozygous	80	125	64		23	57	40	85	0.2875	33				80	125	39	39	0.702937	0.997424	no		No	1					No	-
CM084631.1	2354733..2354734	Deletion	AG	-	No	2		Heterozygous	44	112	39.2857		22	23	68	50	0.488889	31.0789				45	118	26	26	0.158023	0.887327	no	0.15	No	1					No	-
CM084631.1	2354733..2354734	MNV	AG	AG	Yes	2		Heterozygous	55	112	49.1071		40	20	68	50	0.333333	30.9428				60	118	26	33	0.570057	0.869398	no		No	1					No	-
CM084631.1	2410364	Deletion	T	-	No	1		Heterozygous	37	103	35.9223		26	11	73	31	0.297297	33.9189				37	104	20	20	0.219366	1	no	-0.38	No	1					No	-
CM084631.1	2410364	SNV	T	T	Yes	1		Heterozygous	66	103	64.0777		47	20	73	31	0.298507	35.1212				67	104	36	37	0.848927	1	no		No	1					No	-
CM084631.1	2410366	SNV	G	A	No	1		Heterozygous	38	103	36.8932		26	12	73	31	0.315789	36.0526				38	104	20	20	0.238712	1	no	0.69	No	1					No	-
CM084631.1	2410366	SNV	G	G	Yes	1		Heterozygous	65	103	63.1068		47	19	73	31	0.287879	33.8615				66	104	35	36	0.86244	1	no		No	1					No	-
CM084631.1	2450409	SNV	T	G	No	1		Heterozygous	37	68	54.4118		19	23	40	33	0.452381	30.4595				42	73	26	28	0.813353	0.88561	no	-0.18	No	1					No	-
CM084631.1	2450409	SNV	T	T	Yes	1		Heterozygous	31	68	45.5882		21	10	40	33	0.322581	30.8065				31	73	21	22	0.587233	0.727163	no		No	1					No	-
CM084631.1	2450611..2450614	Deletion	ATAT	-	No	4		Heterozygous	37	100	37		29	8	67	34	0.216216	33.5946				37	101	17	17	0.133623	0.639419	no	-1.17	No	1					No	-
CM084631.1	2450611..2450614	MNV	ATAT	ATAT	Yes	4		Heterozygous	54	100	54		32	23	67	34	0.418182	35.0077				55	101	28	31	0.399643	0.878551	no		No	1					No	-
CM084632.1	2042542	SNV	A	G	No	1		Heterozygous	25	66	37.8788		9	16	30	37	0.36	31.96				25	67	11	11	0.0543724	0.922093	no	-0.97	No	1	KAL1579263.1:c.865A>G	KAL1579263.1:p.Asn289Asp	KAL1579263.1:p.Asn289Asp	KAL1579263.1:c.865A>G	No	Yes			KAL1579263.1	V4U94_003235	mRNA	Genbank	1	cds-KAL1579263.1	NCBI_GP:KAL1579263.1	MTW1	CDS	V4U94_003235
CM084631.1	2467079	SNV	C	C	Yes	1		Heterozygous	66	107	61.6822		40	32	56	57	0.444444	35.3333				72	113	40	43	0.322511	0.980418	no		No	1					No	No			KAL1581298.1	V4U94_001031	mRNA	Genbank	1	cds-KAL1581298.1	NCBI_GP:KAL1581298.1	hypothetical protein	CDS	V4U94_001031
CM084632.1	2042551	SNV	A	G	No	1		Heterozygous	23	64	35.9375		9	14	27	38	0.391304	35.3478				23	65	10	11	0.464848	1	no	0.3	No	1	KAL1579263.1:c.874A>G	KAL1579263.1:p.Asn292Asp	KAL1579263.1:p.Asn292Asp	KAL1579263.1:c.874A>G	No	Yes			KAL1579263.1	V4U94_003235	mRNA	Genbank	1	cds-KAL1579263.1	NCBI_GP:KAL1579263.1	MTW1	CDS	V4U94_003235
CM084631.1	2467082	SNV	C	C	Yes	1		Heterozygous	66	107	61.6822		40	32	56	57	0.444444	35.697				72	113	40	43	0.372725	0.980418	no		No	1					No	No			KAL1581298.1	V4U94_001031	mRNA	Genbank	1	cds-KAL1581298.1	NCBI_GP:KAL1581298.1	hypothetical protein	CDS	V4U94_001031
CM084632.1	2042557	SNV	A	G	No	1		Heterozygous	25	62	40.3226		9	16	24	38	0.36	31.4				25	62	11	12	0.572966	0.999996	no	-0.55	No	1	KAL1579263.1:c.880A>G	KAL1579263.1:p.Asn294Asp	KAL1579263.1:p.Asn294Asp	KAL1579263.1:c.880A>G	No	Yes			KAL1579263.1	V4U94_003235	mRNA	Genbank	1	cds-KAL1579263.1	NCBI_GP:KAL1579263.1	MTW1	CDS	V4U94_003235
CM084631.1	2467085	SNV	G	G	Yes	1		Heterozygous	63	109	57.7982		38	31	57	58	0.449275	35				69	115	38	40	0.727058	0.987656	no		No	1					No	No			KAL1581298.1	V4U94_001031	mRNA	Genbank	1	cds-KAL1581298.1	NCBI_GP:KAL1581298.1	hypothetical protein	CDS	V4U94_001031
CM084631.1	2471712	Deletion	T	-	No	1		Heterozygous	47	94	50		34	16	60	38	0.32	33.8085				50	98	26	27	0.494312	0.943439	no	-0.95	No	1					No	-
CM084631.1	2471712	SNV	T	T	Yes	1		Heterozygous	41	94	43.617		24	18	60	38	0.428571	35.7805				42	98	24	25	0.855388	0.99615	no		No	1					No	-
CM084631.1	2471716..2471720	Deletion	CTCCA	-	No	5		Heterozygous	42	100	42		32	13	62	45	0.288889	33.7143				45	107	25	25	0.37794	0.736002	no	-1.39	No	1					No	-
CM084631.1	2471716..2471720	MNV	CTCCA	CTCCA	Yes	5		Heterozygous	43	100	43		23	24	62	45	0.489362	34.9624				47	107	25	25	0.556112	0.776109	no		No	1					No	-
CM084631.1	2507161	SNV	T	G	No	1		Heterozygous	32	86	37.2093		11	21	36	50	0.34375	35.4375				32	86	15	16	0.00664807	0.937874	no	-0.72	No	1					No	-
CM084631.1	2507161	SNV	T	T	Yes	1		Heterozygous	54	86	62.7907		25	29	36	50	0.462963	37				54	86	27	29	0.31052	0.998152	no		No	1					No	-
CM084631.1	2571880^2571881	Insertion	-	TGT	No	3		Heterozygous	42	102	41.1765		19	25	48	59	0.431818	33.6508				44	107	31	31	0.752746	1	no	1.9	No	1	KAL1581346.1:c.2676_2678dupACA	KAL1581346.1:p.Gln892_His893insGln	KAL1581346.1:p.Gln892_His893insGln	KAL1581346.1:c.2676_2678dupACA	No	Yes	2571880		KAL1581346.1	V4U94_001079	mRNA	Genbank	1	cds-KAL1581346.1	NCBI_GP:KAL1581346.1	hypothetical protein	CDS	V4U94_001079
CM084631.1	2571880^2571881	Insertion	-	-	Yes	0		Heterozygous	59	102	57.8431		29	33	48	59	0.467742	32.1525				62	107	38	41	0.896844	1	no		No	1					No	No			KAL1581346.1	V4U94_001079	mRNA	Genbank	1	cds-KAL1581346.1	NCBI_GP:KAL1581346.1	hypothetical protein	CDS	V4U94_001079
CM084631.1	2599163..2599164	Deletion	CT	-	No	2		Heterozygous	34	74	45.9459		13	30	43	40	0.302326	23.5758				43	83	20	21	0.228188	0.200861	no	-5.69	No	1					No	-
CM084631.1	2599163..2599164	MNV	CT	CT	Yes	2		Heterozygous	39	74	52.7027		30	9	43	40	0.230769	34				39	83	18	19	0.154459	0.100071	no		No	1					No	-
CM084631.1	2599186	SNV	C	T	No	1		Heterozygous	34	82	41.4634		13	30	42	50	0.302326	35.1765				43	92	16	17	0.0135716	0.492625	no	2.61	No	1					No	-
CM084631.1	2599186	SNV	C	C	Yes	1		Heterozygous	40	82	48.7805		21	20	42	50	0.487805	27.4				41	92	22	23	0.248575	0.98481	no		No	1					No	-
CM084631.1	2599194	Deletion	T	-	No	1		Heterozygous	33	83	39.759		10	30	40	51	0.25	35.1212				40	91	15	16	0.000405165	0.293561	no	0.5	Yes	3					No	-
CM084631.1	2599194	SNV	T	T	Yes	1		Heterozygous	50	83	60.241		30	21	40	51	0.411765	33.44				51	91	24	26	0.0308648	0.521616	no		Yes	3					No	-
CM084631.1	2599214	SNV	C	G	No	1		Heterozygous	34	78	43.5897		7	30	30	52	0.189189	34.0588				37	82	16	17	0.0706645	0.331236	no	0.89	No	1					No	-
CM084631.1	2599214	SNV	C	C	Yes	1		Heterozygous	44	78	56.4103		23	22	30	52	0.488889	32.1818				45	82	23	24	0.266581	0.562574	no		No	1					No	-
CM084631.1	2599227	SNV	C	G	No	1		Heterozygous	32	67	47.7612		6	29	20	53	0.171429	34.6875				35	73	14	15	0.149381	0.719482	no	0.86	No	1					No	-
CM084631.1	2599227	SNV	C	C	Yes	1		Heterozygous	34	67	50.7463		13	24	20	53	0.351351	31.7647				37	73	22	23	0.274261	0.901812	no		No	1					No	-
CM084631.1	2599238	SNV	A	T	No	1		Heterozygous	32	73	43.8356		6	29	22	59	0.171429	37				35	81	14	15	0.0189066	0.724799	no	0.91	No	1					No	-
CM084631.1	2599238	SNV	A	A	Yes	1		Heterozygous	40	73	54.7945		15	30	22	59	0.333333	35.15				45	81	27	28	0.189889	0.945564	no		No	1					No	-
CM084631.1	2607553..2607554	Deletion	AT	-	No	2		Heterozygous	49	98	50		18	31	34	66	0.367347	32.2245				49	100	22	21	0.952515	0.999943	no	-1.57	No	1					No	-
CM084631.1	2607553..2607554	MNV	AT	AT	Yes	2		Heterozygous	48	98	48.9796		15	35	34	66	0.3	33.875				50	100	25	28	0.96176	0.991862	no		No	1					No	-
CM084631.1	2718667..2718672	Deletion	AATAAT	-	No	6		Heterozygous	56	158	35.443		33	23	107	58	0.410714	34.0714				56	165	24	24	0.00131412	0.920908	no	-1.08	No	1	KAL1581409.1:c.1947_1952delTAATAA	KAL1581409.1:p.Asn649_Asn650del	KAL1581409.1:p.Asn649_Asn650del	KAL1581409.1:c.1947_1952delTAATAA	No	Yes	2718683	2718683: TAATAA	KAL1581409.1	V4U94_001144	mRNA	Genbank	1	cds-KAL1581409.1	NCBI_GP:KAL1581409.1	PEP1	CDS	V4U94_001144
CM084631.1	2718667..2718672	MNV	AATAAT	AATAAT	Yes	6		Heterozygous	95	158	60.1266		71	31	107	58	0.303922	34.8547				102	165	42	44	0.208257	0.987147	no		No	1					No	No			KAL1581409.1	V4U94_001144	mRNA	Genbank	1	cds-KAL1581409.1	NCBI_GP:KAL1581409.1	PEP1	CDS	V4U94_001144
CM084631.1	2744704	SNV	T	G	No	1		Heterozygous	19	53	35.8491		18	1	29	25	0.0526316	26.2632				19	54	9	14	0.00936961	0.016611	no	-0.87	No	1					No	-
CM084631.1	2744704	SNV	T	T	Yes	1		Heterozygous	34	53	64.1509		11	24	29	25	0.314286	29.0588				35	54	18	23	0.235217	0.274081	no		No	1					No	-
CM084631.1	2744707	SNV	T	G	No	1		Heterozygous	20	52	38.4615		19	1	28	24	0.05	22.3				20	52	11	13	0.00841183	0.0135999	no	-2.83	No	1					No	-
CM084631.1	2744707	SNV	T	T	Yes	1		Heterozygous	32	52	61.5385		9	23	28	24	0.28125	32.1875				32	52	17	22	0.166081	0.17469	no		No	1					No	-
CM084631.1	2764151^2764152	Insertion	-	TTGTTGTTG	No	9		Heterozygous	45	115	39.1304		38	7	88	30	0.155556	36.0123				45	118	18	19	0.00296489	0.634548	no	9.2	No	1	KAL1581430.1:c.1072_1080dupCAACAACAA	KAL1581430.1:p.Gln358_Gln360dup	KAL1581430.1:p.Gln358_Gln360dup	KAL1581430.1:c.1072_1080dupCAACAACAA	No	Yes	2764151		KAL1581430.1	V4U94_001166	mRNA	Genbank	1	cds-KAL1581430.1	NCBI_GP:KAL1581430.1	hypothetical protein	CDS	V4U94_001166
CM084631.1	2764151^2764152	Insertion	-	-	Yes	0		Heterozygous	68	115	59.1304		48	23	88	30	0.323944	29.7647				71	118	39	39	0.278482	0.865798	no		No	1					No	No			KAL1581430.1	V4U94_001166	mRNA	Genbank	1	cds-KAL1581430.1	NCBI_GP:KAL1581430.1	hypothetical protein	CDS	V4U94_001166
CM084631.1	2765269^2765270	Insertion	-	GGG	No	3		Heterozygous	43	109	39.4495		20	24	60	52	0.454545	32.907				44	112	26	26	0.567132	0.906982	no	0.68	No	1					No	-
CM084631.1	2765269^2765270	Insertion	-	-	Yes	0		Heterozygous	63	109	57.7982		38	27	60	52	0.415385	32.4603				65	112	35	37	0.961484	0.993976	no		No	1					No	-
CM084631.1	2765272	Replacement	A	GG	No	2		Heterozygous	41	110	37.2727		18	24	62	51	0.428571	32.2195				42	113	26	26	0.257373	0.709985	no	0.38	No	1					No	-
CM084631.1	2765272	SNV	A	A	Yes	1		Heterozygous	62	110	56.3636		39	25	62	51	0.390625	31.4677				64	113	33	37	0.767815	0.972237	no		No	1					No	-
CM084631.1	2776021..2776024	Deletion	AGGA	-	No	4		Heterozygous	32	86	37.2093		19	13	40	47	0.40625	33.5				32	87	19	20	0.0314773	0.696403	no	0.7	No	1					No	-
CM084631.1	2776021..2776024	MNV	AGGA	AGGA	Yes	4		Heterozygous	36	86	41.8605		16	21	40	47	0.432432	31.8611				37	87	25	28	0.935507	1	no		No	1					No	-
CM084631.1	2777408	Replacement	T	AAC	No	3		Heterozygous	29	65	44.6154		4	25	17	51	0.137931	34.7241				29	68	17	17	0.265482	0.659137	no	1.07	No	1					No	-
CM084631.1	2777408	SNV	T	T	Yes	1		Heterozygous	35	65	53.8462		12	26	17	51	0.315789	32.5238				38	68	24	25	0.527421	0.932758	no		No	1					No	-
CM084631.1	2777414	SNV	T	A	No	1		Heterozygous	29	67	43.2836		4	25	16	54	0.137931	33.5517				29	70	17	17	0.530231	0.765887	no	-0.49	No	1					No	-
CM084631.1	2777414	SNV	T	T	Yes	1		Heterozygous	36	67	53.7313		12	27	16	54	0.307692	34.9444				39	70	24	25	0.471225	0.863373	no		No	1					No	-
CM084631.1	2777436	SNV	A	G	No	1		Heterozygous	30	69	43.4783		4	26	12	60	0.133333	34.9333				30	72	17	17	0.119424	0.975884	no	0.47	No	1					No	-
CM084631.1	2777436	SNV	A	A	Yes	1		Heterozygous	37	69	53.6232		8	32	12	60	0.2	32.8378				40	72	24	25	0.457086	0.980899	no		No	1					No	-
CM084631.1	2777529	SNV	G	C	No	1		Heterozygous	12	27	44.4444		0	12	8	19	0	22				12	27	11	12	0.269823	0.16646	no	-1.12	No	1					No	-
CM084631.1	2777529	SNV	G	G	Yes	1		Heterozygous	15	27	55.5556		8	7	8	19	0.466667	27.6667				15	27	12	12	0.323344	0.475174	no		No	1					No	-
CM084631.1	2777541	SNV	T	C	No	1		Heterozygous	11	26	42.3077		4	7	10	17	0.363636	29				11	27	8	9	0.180183	1	no	-1.12	No	1					No	-
CM084631.1	2777541	SNV	T	T	Yes	1		Heterozygous	15	26	57.6923		6	10	10	17	0.375	33.6667				16	27	13	14	0.226728	1	no		No	1					No	-
CM084631.1	2777573	SNV	T	C	No	1		Heterozygous	14	35	40		6	8	24	11	0.428571	27				14	35	11	12	0.0882678	0.390786	no	-1.57	No	1					No	-
CM084631.1	2777573	SNV	T	T	Yes	1		Heterozygous	21	35	60		18	3	24	11	0.142857	33.381				21	35	14	15	0.225634	0.522792	no		No	1					No	-
CM084631.1	2780200	SNV	T	C	No	1		Heterozygous	37	102	36.2745		25	12	57	45	0.324324	35.3243				37	102	20	20	0.0385934	0.736778	no	-0.25	No	1	KAL1581435.1:c.2019T>C			KAL1581435.1:c.2019T>C	No	No			KAL1581435.1	V4U94_001171	mRNA	Genbank	1	cds-KAL1581435.1	NCBI_GP:KAL1581435.1	hypothetical protein	CDS	V4U94_001171
CM084631.1	2780200	SNV	T	T	Yes	1		Heterozygous	65	102	63.7255		32	33	57	45	0.492308	35.6462				65	102	32	34	0.328388	0.96717	no		No	1					No	No			KAL1581435.1	V4U94_001171	mRNA	Genbank	1	cds-KAL1581435.1	NCBI_GP:KAL1581435.1	hypothetical protein	CDS	V4U94_001171
CM084631.1	2780552	Deletion	A	-	No	1		Heterozygous	32	91	35.1648		7	25	30	62	0.21875	34.25				32	92	14	14	0.873616	0.7445	no	-0.52	Yes	3	KAL1581435.1:c.2373delA	KAL1581435.1:p.Asp792fs	KAL1581435.1:p.Asp792fs	KAL1581435.1:c.2373delA	No	Yes	2780553		KAL1581435.1	V4U94_001171	mRNA	Genbank	1	cds-KAL1581435.1	NCBI_GP:KAL1581435.1	hypothetical protein	CDS	V4U94_001171
CM084631.1	2780552	SNV	A	A	Yes	1		Heterozygous	59	91	64.8352		23	37	30	62	0.383333	35.0339				60	92	37	39	0.983672	0.971208	no		Yes	3					No	No			KAL1581435.1	V4U94_001171	mRNA	Genbank	1	cds-KAL1581435.1	NCBI_GP:KAL1581435.1	hypothetical protein	CDS	V4U94_001171
CM084631.1	2790157	SNV	G	A	No	1		Heterozygous	43	119	36.1345		3	40	16	107	0.0697674	35.8372				43	123	16	15	0.0231381	0.713263	no	0.42	No	1					No	-
CM084631.1	2790157	SNV	G	G	Yes	1		Heterozygous	67	119	56.3025		10	61	16	107	0.140845	35.3582				71	123	26	27	0.705173	0.999996	no		No	1					No	-
CM084631.1	2790485..2790488	Deletion	GAAA	-	No	4		Heterozygous	31	85	36.4706		22	10	54	33	0.3125	33.7742				32	87	23	23	0.473617	0.952078	no	0.27	No	1					No	-
CM084631.1	2790485..2790488	MNV	GAAA	GAAA	Yes	4		Heterozygous	39	85	45.8824		27	13	54	33	0.325	32.7741				39	87	28	28	0.988467	0.977468	no		No	1					No	-
CM084631.1	2793501	SNV	G	T	No	1		Heterozygous	25	66	37.8788		20	5	38	30	0.2	33.08				25	68	19	20	0.466215	0.223226	no	1.98	No	1					No	-
CM084631.1	2793501	SNV	G	G	Yes	1		Heterozygous	35	66	53.0303		18	19	38	30	0.486486	26.4286				37	68	24	29	0.959661	0.964271	no		No	1					No	-
CM084632.1	1673983	SNV	G	T	No	1		Heterozygous	59	162	36.4198		36	26	77	92	0.419355	36.1525				62	169	38	38	0.387153	0.563699	no	1	No	1	KAL1579123.1:c.842G>T	KAL1579123.1:p.Gly281Val	KAL1579123.1:p.Gly281Val	KAL1579123.1:c.842G>T	No	Yes			KAL1579123.1	V4U94_003095	mRNA	Genbank	1	cds-KAL1579123.1	NCBI_GP:KAL1579123.1	hypothetical protein	CDS	V4U94_003095
CM084632.1	1673988	SNV	G	A	No	1		Heterozygous	61	165	36.9697		35	29	77	95	0.453125	35.3607				64	172	40	40	0.413512	0.748277	no	-0.13	No	1	KAL1579123.1:c.847G>A	KAL1579123.1:p.Val283Met	KAL1579123.1:p.Val283Met	KAL1579123.1:c.847G>A	No	Yes			KAL1579123.1	V4U94_003095	mRNA	Genbank	1	cds-KAL1579123.1	NCBI_GP:KAL1579123.1	hypothetical protein	CDS	V4U94_003095
CM084631.1	2804585	SNV	G	G	Yes	1		Heterozygous	12	23	52.1739		12	0	23	0	0	34.8333				12	23	9	9	0.548807	1	no		No	1					No	No			KAL1581447.1	V4U94_001183	mRNA	Genbank	1	cds-KAL1581447.1	NCBI_GP:KAL1581447.1	domain-containing protein	CDS	V4U94_001183
CM084631.1	2808462	Replacement	A	GC	No	2		Heterozygous	31	87	35.6322		5	28	30	61	0.151515	32.5161				33	91	17	18	0.21178	0.304472	no	-0.71	No	1					No	-
CM084631.1	2808462	SNV	A	A	Yes	1		Heterozygous	56	87	64.3678		25	33	30	61	0.431034	34.125				58	91	32	37	0.879405	0.779125	no		No	1					No	-
CM084631.1	2808479	SNV	G	A	No	1		Heterozygous	31	88	35.2273		5	28	29	62	0.151515	36.1613				33	91	16	17	0.246495	0.351477	no	2.61	No	1					No	-
CM084631.1	2808479	SNV	G	G	Yes	1		Heterozygous	56	88	63.6364		23	34	29	62	0.403509	28.75				57	91	31	36	0.761821	0.866159	no		No	1					No	-
CM084631.1	2809284	SNV	G	A	No	1		Homozygous	10	17	58.8235		10	0	17	0	0	37				10	17	8	8	0.956416	1	no		No	1	KAL1581450.1:c.531G>A			KAL1581450.1:c.531G>A	No	No			KAL1581450.1	V4U94_001186	mRNA	Genbank	1	cds-KAL1581450.1	NCBI_GP:KAL1581450.1	domain-containing protein	CDS	V4U94_001186
CM084632.1	1673996	SNV	A	C	No	1		Heterozygous	65	170	38.2353		35	33	84	93	0.485294	32.9077				68	177	43	43	0.501719	0.997742	no	-1.41	No	1	KAL1579123.1:c.855A>C	KAL1579123.1:p.Gln285His	KAL1579123.1:p.Gln285His	KAL1579123.1:c.855A>C	No	Yes			KAL1579123.1	V4U94_003095	mRNA	Genbank	1	cds-KAL1579123.1	NCBI_GP:KAL1579123.1	hypothetical protein	CDS	V4U94_003095
CM084631.1	2809321	SNV	G	G	Yes	1		Heterozygous	16	39	41.0256		16	0	39	0	0	36.25				16	39	9	9	0.999632	1	no		No	1					No	No			KAL1581450.1	V4U94_001186	mRNA	Genbank	1	cds-KAL1581450.1	NCBI_GP:KAL1581450.1	domain-containing protein	CDS	V4U94_001186
CM084632.1	1673998	SNV	A	T	No	1		Heterozygous	64	174	36.7816		34	33	87	94	0.492537	35.4375				67	181	43	43	0.350031	1	no	-0.32	No	1	KAL1579123.1:c.857A>T	KAL1579123.1:p.Tyr286Phe	KAL1579123.1:p.Tyr286Phe	KAL1579123.1:c.857A>T	No	Yes			KAL1579123.1	V4U94_003095	mRNA	Genbank	1	cds-KAL1579123.1	NCBI_GP:KAL1579123.1	hypothetical protein	CDS	V4U94_003095
CM084631.1	2809363	SNV	C	C	Yes	1		Heterozygous	14	36	38.8889		14	0	36	0	0	34.2857				14	36	8	8	0.490048	1	no		No	1					No	No			KAL1581450.1	V4U94_001186	mRNA	Genbank	1	cds-KAL1581450.1	NCBI_GP:KAL1581450.1	domain-containing protein	CDS	V4U94_001186
CM084631.1	2809368	SNV	T	C	No	1		Heterozygous	21	36	58.3333		21	0	36	0	0	33.381				21	36	17	17	0.820602	1	no	-0.66	No	1	KAL1581450.1:c.615T>C			KAL1581450.1:c.615T>C	No	No			KAL1581450.1	V4U94_001186	mRNA	Genbank	1	cds-KAL1581450.1	NCBI_GP:KAL1581450.1	domain-containing protein	CDS	V4U94_001186
CM084631.1	2809368	SNV	T	T	Yes	1		Heterozygous	15	36	41.6667		15	0	36	0	0	36.2				15	36	8	8	0.546799	1	no		No	1					No	No			KAL1581450.1	V4U94_001186	mRNA	Genbank	1	cds-KAL1581450.1	NCBI_GP:KAL1581450.1	domain-containing protein	CDS	V4U94_001186
CM084632.1	1674008	SNV	A	T	No	1		Heterozygous	68	167	40.7186		35	37	85	87	0.486111	35.6765				72	172	44	45	0.747817	1	no	0.34	No	1	KAL1579123.1:c.867A>T	KAL1579123.1:p.Leu289Phe	KAL1579123.1:p.Leu289Phe	KAL1579123.1:c.867A>T	No	Yes			KAL1579123.1	V4U94_003095	mRNA	Genbank	1	cds-KAL1579123.1	NCBI_GP:KAL1579123.1	hypothetical protein	CDS	V4U94_003095
CM084631.1	2809387	SNV	C	C	Yes	1		Heterozygous	15	35	42.8571		15	0	35	0	0	33.6667				15	35	8	8	0.428113	1	no		No	1					No	No			KAL1581450.1	V4U94_001186	mRNA	Genbank	1	cds-KAL1581450.1	NCBI_GP:KAL1581450.1	domain-containing protein	CDS	V4U94_001186
CM084631.1	2841363^2841364	Insertion	-	T	No	1		Heterozygous	44	119	36.9748		18	28	47	79	0.391304	33.5909				46	126	32	33	0.775929	1	no	1.26	Yes	8					No	-
CM084631.1	2841363^2841364	Insertion	-	-	Yes	0		Heterozygous	74	119	62.1849		29	50	47	79	0.367089	30.2703				79	126	36	37	0.969213	1	no		Yes	8					No	-
CM084631.1	2855394	SNV	G	T	No	1		Heterozygous	26	74	35.1351		0	26	9	65	0	17.2308				26	74	17	17	0.0249599	0.249919	no	-3.12	No	1					No	-
CM084631.1	2855394	SNV	G	G	Yes	1		Heterozygous	46	74	62.1622		9	37	9	65	0.195652	27.2174				46	74	27	30	0.392627	0.718218	no		No	1					No	-
CM084631.1	2892727	SNV	C	T	No	1		Heterozygous	39	102	38.2353		25	16	53	53	0.390244	37				41	106	15	15	0.0606886	0.778999	no	1.47	No	1	KAL1581475.1:c.597C>T			KAL1581475.1:c.597C>T	No	No			KAL1581475.1	V4U94_001214	mRNA	Genbank	1	cds-KAL1581475.1	NCBI_GP:KAL1581475.1	hypothetical protein	CDS	V4U94_001214
CM084631.1	2892727	SNV	C	C	Yes	1		Heterozygous	42	102	41.1765		20	24	53	53	0.454545	33.0476				44	106	23	24	0.132974	0.995483	no		No	1					No	No			KAL1581475.1	V4U94_001214	mRNA	Genbank	1	cds-KAL1581475.1	NCBI_GP:KAL1581475.1	hypothetical protein	CDS	V4U94_001214
CM084631.1	2892730	SNV	C	T	No	1		Heterozygous	36	102	35.2941		22	16	53	53	0.421053	36.6667				38	106	14	14	0.0139719	0.91963	no	0.58	No	1	KAL1581475.1:c.600C>T			KAL1581475.1:c.600C>T	No	No			KAL1581475.1	V4U94_001214	mRNA	Genbank	1	cds-KAL1581475.1	NCBI_GP:KAL1581475.1	hypothetical protein	CDS	V4U94_001214
CM084631.1	2892730	SNV	C	C	Yes	1		Heterozygous	38	102	37.2549		23	17	53	53	0.425	35				40	106	24	25	0.359613	0.932585	no		No	1					No	No			KAL1581475.1	V4U94_001214	mRNA	Genbank	1	cds-KAL1581475.1	NCBI_GP:KAL1581475.1	hypothetical protein	CDS	V4U94_001214
CM084631.1	2892736	SNV	C	T	No	1		Homozygous	49	104	47.1154		29	22	56	52	0.431373	35.7347				51	108	17	17	0.072195	0.991142	no	0.28	No	1	KAL1581475.1:c.606C>T			KAL1581475.1:c.606C>T	No	No			KAL1581475.1	V4U94_001214	mRNA	Genbank	1	cds-KAL1581475.1	NCBI_GP:KAL1581475.1	hypothetical protein	CDS	V4U94_001214
CM084631.1	2894035	SNV	C	G	No	1		Heterozygous	19	54	35.1852		18	1	29	25	0.0526316	15.3158				19	54	10	11	0.0191194	0.016611	no	-3.44	No	1	KAL1581476.1:c.94+46C>G			KAL1581476.1:c.94+46C>G	No	-				V4U94_001215	mRNA
CM084631.1	2894035	SNV	C	C	Yes	1		Heterozygous	35	54	64.8148		11	24	29	25	0.314286	28.2				35	54	24	31	0.440296	0.274081	no		No	1					No	-				V4U94_001215	mRNA
CM084632.1	1674047	SNV	A	T	No	1		Heterozygous	57	162	35.1852		31	31	98	70	0.5	35.0351				62	168	39	39	0.510081	0.846621	no	-0.37	No	1	KAL1579123.1:c.906A>T	KAL1579123.1:p.Glu302Asp	KAL1579123.1:p.Glu302Asp	KAL1579123.1:c.906A>T	No	Yes			KAL1579123.1	V4U94_003095	mRNA	Genbank	1	cds-KAL1579123.1	NCBI_GP:KAL1579123.1	hypothetical protein	CDS	V4U94_003095
CM084631.1	2894455	SNV	G	G	Yes	1		Heterozygous	34	56	60.7143		20	15	31	27	0.428571	31.1765				35	58	23	23	0.426171	0.999992	no		No	1					No	No			KAL1581476.1	V4U94_001215	mRNA	Genbank	1	cds-KAL1581476.1	NCBI_GP:KAL1581476.1	hypothetical protein	CDS	V4U94_001215
CM084631.1	2896847	SNV	G	T	No	1		Heterozygous	32	85	37.6471		5	27	38	47	0.15625	17.6875				32	85	17	19	0.0375693	0.0486485	no	-2.53	No	1					No	-
CM084631.1	2896847	SNV	G	G	Yes	1		Heterozygous	49	85	57.6471		33	16	38	47	0.326531	25.2041				49	85	31	35	0.175347	0.141129	no		No	1					No	-
CM084631.1	2896854	SNV	C	A	No	1		Heterozygous	30	84	35.7143		4	26	37	47	0.133333	16.4				30	84	15	18	0.025381	0.0364428	no	-2.05	No	1					No	-
CM084631.1	2896854	SNV	C	C	Yes	1		Heterozygous	53	84	63.0952		33	20	37	47	0.377358	22.6604				53	84	31	35	0.396646	0.3182	no		No	1					No	-
CM084631.1	2955205	Deletion	G	-	No	1		Homozygous	49	73	67.1233		49	0	61	12	0	31.6122				49	73	18	31	0.00726073	0.0258533	no		No	1					No	-
CM084631.1	2955280	SNV	C	A	No	1		Heterozygous	29	81	35.8025		28	1	56	28	0.0344828	19.7586				29	84	12	21	0.000840312	0.0202649	no	-3.42	No	1					No	-
CM084631.1	2955280	SNV	C	C	Yes	1		Heterozygous	51	81	62.963		27	27	56	28	0.5	29.549				54	84	33	37	0.0345766	0.374809	no		No	1					No	-
CM084632.1	440241	SNV	T	G	No	1		Heterozygous	20	53	37.7358		20	0	33	20	0	16.5				20	53	14	16	0.0253103	0.0151018	no	-3.29	No	1					No	-
CM084632.1	440241	SNV	T	T	Yes	1		Heterozygous	31	53	58.4906		11	20	33	20	0.354839	28.6774				31	53	22	23	0.256079	0.15423	no		No	1					No	-
CM084632.1	966566	Deletion	C	-	No	1		Heterozygous	21	54	38.8889		0	21	11	43	0	17.2857				21	54	11	13	0.107345	0.137482	no	-2.76	Yes	18					No	-
CM084632.1	966566	SNV	C	C	Yes	1		Heterozygous	20	54	37.037		4	16	11	43	0.2	28.2				20	54	11	11	0.076891	1	no		Yes	18					No	-
CM084632.1	973441	SNV	A	C	No	1		Heterozygous	20	50	40		1	19	17	33	0.05	13				20	50	14	14	0.0212849	0.0903835	no	-4.35	No	1					No	-
CM084632.1	973441	SNV	A	A	Yes	1		Heterozygous	27	50	54		16	11	17	33	0.407407	31.2963				27	50	20	20	0.0053406	0.224385	no		No	1					No	-
CM084632.1	973448	SNV	A	C	No	1		Heterozygous	15	41	36.5854		0	15	17	24	0	20.7333				15	41	11	11	0.103383	0.0266604	no	-1.49	No	1					No	-
CM084632.1	973448	SNV	A	A	Yes	1		Heterozygous	24	41	58.5366		17	7	17	24	0.291667	26.9167				24	41	21	21	0.260803	0.163776	no		No	1					No	-
CM084632.1	1124878	Replacement	G	ACTCA	No	5		Heterozygous	42	114	36.8421		25	18	69	46	0.418605	35.3238				43	115	25	28	0.649864	1	no	3.6	No	1					No	-
CM084632.1	1124878	SNV	G	G	Yes	1		Heterozygous	61	114	53.5088		37	24	69	46	0.393443	31.4242				61	115	36	35	0.785177	1	no		No	1					No	-
CM084632.1	1129878^1129879	Insertion	-	A	No	1		Heterozygous	37	95	38.9474		22	15	61	36	0.405405	34.6757				37	97	21	22	0.00718688	0.998378	no	0.27	No	1	KAL1578879.1:c.735dupA	KAL1578879.1:p.Phe246fs	KAL1578879.1:p.Phe246fs	KAL1578879.1:c.735dupA	No	Yes	1129880		KAL1578879.1	V4U94_002843	mRNA	Genbank	1	cds-KAL1578879.1	NCBI_GP:KAL1578879.1	PEX6	CDS	V4U94_002843
CM084632.1	1129878^1129879	Insertion	-	-	Yes	0		Heterozygous	58	95	61.0526		39	21	61	36	0.35	33.7586				60	97	35	35	0.147811	1	no		No	1					No	No			KAL1578879.1	V4U94_002843	mRNA	Genbank	1	cds-KAL1578879.1	NCBI_GP:KAL1578879.1	PEX6	CDS	V4U94_002843
CM084632.1	1166543^1166544	Insertion	-	CAA	No	3		Heterozygous	50	112	44.6429		17	33	52	62	0.34	35.76				50	114	26	26	0.143236	0.698041	no	3.6	No	1	KAL1578896.1:c.231_233dupACA	KAL1578896.1:p.Gln79_Pro80insGln	KAL1578896.1:p.Gln79_Pro80insGln	KAL1578896.1:c.231_233dupACA	No	Yes	1166560	1166560: ACA	KAL1578896.1	V4U94_002861	mRNA	Genbank	1	cds-KAL1578896.1	NCBI_GP:KAL1578896.1	hypothetical protein	CDS	V4U94_002861
CM084632.1	1166543^1166544	Insertion	-	-	Yes	0		Heterozygous	61	112	54.4643		35	28	52	62	0.444444	32.5738				63	114	36	37	0.45937	0.805121	no		No	1					No	No			KAL1578896.1	V4U94_002861	mRNA	Genbank	1	cds-KAL1578896.1	NCBI_GP:KAL1578896.1	hypothetical protein	CDS	V4U94_002861
CM084632.1	1184500^1184501	Insertion	-	A	No	1		Heterozygous	37	99	37.3737		17	21	48	54	0.447368	34.6216				38	102	27	27	0.980467	1	no	1.46	Yes	9					No	-
CM084632.1	1184500^1184501	Insertion	-	-	Yes	0		Heterozygous	62	99	62.6263		31	33	48	54	0.484375	31.0645				64	102	32	38	0.984785	1	no		Yes	9					No	-
CM084632.1	1293702^1293703	Insertion	-	GAA	No	3		Heterozygous	43	85	50.5882		31	14	54	34	0.311111	35.4031			DSY5713_L1_001_OWuCqK9fweQa (Reads, Variants, AAC, OA)	45	88	32	33	0.279173	0.922437	no	1.71	No	1	KAL1578954.1:c.1180_1182dupGAA	KAL1578954.1:p.Glu394dup	KAL1578954.1:p.Glu394dup	KAL1578954.1:c.1180_1182dupGAA	No	Yes	1293723		KAL1578954.1	V4U94_002920	mRNA	Genbank	1	cds-KAL1578954.1	NCBI_GP:KAL1578954.1		CDS	V4U94_002920
CM084632.1	1324084..1324085	MNV	CA	TG	No	2		Heterozygous	39	99	39.3939		18	21	57	46	0.461538	36.0513				39	103	31	32	0.143272	0.872339	no	0.3	No	1	KAL1578966.1:c.462_463delinsCA	KAL1578966.1:p.Ala155Thr	KAL1578966.1:p.Ala155Thr	KAL1578966.1:c.462_463delinsCA	No	Yes			KAL1578966.1	V4U94_002933	mRNA	Genbank	1	cds-KAL1578966.1	NCBI_GP:KAL1578966.1	RTS1	CDS	V4U94_002933
CM084632.1	1324084..1324085	MNV	CA	CA	Yes	2		Heterozygous	47	99	47.4747		31	20	57	46	0.392157	35.3559				51	103	28	30	0.925212	0.993217	no		No	1					No	No			KAL1578966.1	V4U94_002933	mRNA	Genbank	1	cds-KAL1578966.1	NCBI_GP:KAL1578966.1	RTS1	CDS	V4U94_002933
CM084632.1	1325445..1325446	Deletion	GA	-	No	2		Heterozygous	25	61	40.9836		22	3	39	23	0.12	36.04				25	62	14	16	0.192348	0.150748	no	3.1	No	1					No	-
CM084632.1	1325445..1325446	MNV	GA	GA	Yes	2		Heterozygous	25	61	40.9836		13	13	39	23	0.5	27.2985				25	62	21	21	0.559082	0.766953	no		No	1					No	-
CM084632.1	1333216^1333217	Insertion	-	AAC	No	3		Heterozygous	48	126	38.0952		36	17	97	37	0.320755	34.2083				53	134	21	21	0.377764	0.972143	no	2.35	No	1					No	-
CM084632.1	1333216^1333217	Insertion	-	-	Yes	0		Heterozygous	75	126	59.5238		60	18	97	37	0.230769	31.8267				78	134	31	37	0.502827	0.960229	no		No	1					No	-
CM084632.1	1355702	Deletion	A	-	No	1		Heterozygous	28	78	35.8974		22	6	42	38	0.214286	33				28	80	12	14	0.102415	0.139008	no	-0.44	No	1					No	-
CM084632.1	1355702	SNV	A	A	Yes	1		Heterozygous	33	78	42.3077		19	16	42	38	0.457143	33.9697				35	80	18	18	0.910289	1	no		No	1					No	-
CM084632.1	1360480..1360481	Deletion	AT	-	No	2		Heterozygous	45	118	38.1356		26	19	63	58	0.422222	30.8667				45	121	27	28	0.142131	0.974609	no	-3.32	No	1					No	-
CM084632.1	1360480..1360481	MNV	AT	AT	Yes	2		Heterozygous	70	118	59.322		34	39	63	58	0.465753	35.2857				73	121	38	38	0.539174	0.987595	no		No	1					No	-
CM084632.1	1363467	SNV	G	A	No	1		Heterozygous	29	75	38.6667		14	15	38	39	0.482759	37				29	77	18	18	0.936475	1	no	1.61	No	1	KAL1578980.1:c.108G>A			KAL1578980.1:c.108G>A	No	No			KAL1578980.1	V4U94_002948	mRNA	Genbank	1	cds-KAL1578980.1	NCBI_GP:KAL1578980.1	hypothetical protein	CDS	V4U94_002948
CM084632.1	1363467	SNV	G	G	Yes	1		Heterozygous	45	75	60		24	23	38	39	0.489362	32.7778				47	77	27	29	0.95804	1	no		No	1					No	No			KAL1578980.1	V4U94_002948	mRNA	Genbank	1	cds-KAL1578980.1	NCBI_GP:KAL1578980.1	hypothetical protein	CDS	V4U94_002948
CM084632.1	1363485	SNV	C	T	No	1		Heterozygous	30	71	42.2535		17	14	37	37	0.451613	35.3333				31	74	20	20	0.878388	0.994819	no	1.04	No	1	KAL1578980.1:c.126C>T			KAL1578980.1:c.126C>T	No	No			KAL1578980.1	V4U94_002948	mRNA	Genbank	1	cds-KAL1578980.1	NCBI_GP:KAL1578980.1	hypothetical protein	CDS	V4U94_002948
CM084632.1	1363485	SNV	C	C	Yes	1		Heterozygous	41	71	57.7465		20	23	37	37	0.465116	32.7073				43	74	24	25	0.967514	1	no		No	1					No	No			KAL1578980.1	V4U94_002948	mRNA	Genbank	1	cds-KAL1578980.1	NCBI_GP:KAL1578980.1	hypothetical protein	CDS	V4U94_002948
CM084632.1	1370894	Deletion	C	-	No	1		Heterozygous	44	107	41.1215		22	22	62	47	0.5	34.4545				44	109	23	26	0.951078	0.948548	no	-0.63	No	1					No	-
CM084632.1	1370894	SNV	C	C	Yes	1		Heterozygous	48	107	44.8598		31	19	62	47	0.38	35.7083				50	109	29	30	0.983986	0.986249	no		No	1					No	-
CM084632.1	1370943^1370944	Insertion	-	T	No	1		Heterozygous	47	124	37.9032		33	17	79	54	0.34	36.4894				50	133	27	28	0.247359	0.937101	no	1.45	No	1					No	-
CM084632.1	1370943^1370944	Insertion	-	-	Yes	0		Heterozygous	77	124	62.0968		46	37	79	54	0.445783	33.3896				83	133	40	42	0.644255	0.998847	no		No	1					No	-
CM084632.1	1372877..1372878	Replacement	TT	A	No	2		Heterozygous	33	91	36.2637		15	19	48	49	0.441176	31.0303				34	97	19	19	0.371849	0.985181	no	-2.01	No	1					No	-
CM084632.1	1372877..1372878	MNV	TT	TT	Yes	2		Heterozygous	47	91	51.6484		28	24	48	49	0.461538	35.0213				52	97	31	37	0.966784	0.998768	no		No	1					No	-
CM084632.1	1376497	SNV	T	C	No	1		Heterozygous	14	40	35		0	14	9	32	0	11				14	41	9	12	0.0533308	0.235089	no	-3.67	No	1					No	-
CM084632.1	1376497	SNV	T	T	Yes	1		Heterozygous	20	40	50		9	12	9	32	0.428571	27.5				21	41	16	15	0.100713	0.379169	no		No	1					No	-
CM084632.1	1376518	SNV	A	C	No	1		Heterozygous	19	39	48.7179		0	19	10	30	0	16.5789				19	40	14	18	0.233052	0.10133	no	-1.71	No	1					No	-
CM084632.1	1376518	SNV	A	A	Yes	1		Heterozygous	14	39	35.8974		8	7	10	30	0.466667	23.4286				15	40	11	11	0.129321	0.237062	no		No	1					No	-
CM084632.1	1379334^1379335	Insertion	-	TT	No	2		Heterozygous	34	86	39.5349		17	20	44	48	0.459459	35.5588				37	92	23	26	0.818105	1	no	2.58	Yes	14					No	-
CM084632.1	1379334^1379335	Insertion	-	-	Yes	0		Heterozygous	49	86	56.9767		26	26	44	48	0.5	30.7959				52	92	33	36	0.968467	1	no		Yes	14					No	-
CM084632.1	1383086	SNV	A	G	No	1		Heterozygous	43	101	42.5743		22	22	39	66	0.5	35.2791				44	105	19	18	0.273434	0.638356	no	-0.68	No	1					No	-
CM084632.1	1383086	SNV	A	A	Yes	1		Heterozygous	57	101	56.4356		17	43	39	66	0.283333	36.3333				60	105	33	37	0.495452	0.823438	no		No	1					No	-
CM084632.1	1384191	SNV	T	A	No	1		Heterozygous	36	96	37.5		22	16	44	54	0.421053	28.4444				38	98	22	27	0.720296	0.681063	no	-0.88	No	1					No	-
CM084632.1	1384191	SNV	T	T	Yes	1		Heterozygous	59	96	61.4583		21	38	44	54	0.355932	30.9322				59	98	32	44	0.8948	0.845324	no		No	1					No	-
CM084632.1	1384205	SNV	T	C	No	1		Heterozygous	34	97	35.0515		21	14	43	55	0.4	22.7647				35	98	21	25	0.77281	0.507998	no	-4.5	No	1					No	-
CM084632.1	1384205	SNV	T	T	Yes	1		Heterozygous	60	97	61.8557		22	38	43	55	0.366667	34.0667				60	98	35	47	0.90632	0.94176	no		No	1					No	-
CM084632.1	1384212	Deletion	G	-	No	1		Heterozygous	38	96	39.5833		18	21	42	55	0.461538	31.3158				39	97	24	28	0.96658	1	no	2.15	No	1					No	-
CM084632.1	1384212	SNV	G	G	Yes	1		Heterozygous	41	96	42.7083		17	24	42	55	0.414634	25.4878				41	97	26	34	0.884495	1	no		No	1					No	-
CM084632.1	1384254	Deletion	T	-	No	1		Heterozygous	37	92	40.2174		14	24	42	51	0.368421	22.2973				38	93	22	25	0.847141	0.909655	no	-2.19	Yes	15					No	-
CM084632.1	1384254	SNV	T	T	Yes	1		Heterozygous	45	92	48.913		22	23	42	51	0.488889	27.5333				45	93	30	37	0.975726	0.999819	no		Yes	15					No	-
CM084632.1	1384407^1384408	Insertion	-	T	No	1		Heterozygous	39	82	47.561		25	15	38	48	0.375	30.7949				40	86	26	24	0.151646	0.371987	no	0.33	No	1					No	-
CM084632.1	1384407^1384408	Insertion	-	-	Yes	0		Heterozygous	43	82	52.439		13	33	38	48	0.282609	29.8837				46	86	32	33	0.414498	0.443357	no		No	1					No	-
CM084632.1	1384485..1384486	Replacement	AA	G	No	2		Heterozygous	25	68	36.7647		12	15	30	41	0.444444	33.5918				27	71	24	24	0.677234	1	no	-0.47	No	1					No	-
CM084632.1	1384485..1384486	MNV	AA	AA	Yes	2		Heterozygous	29	68	42.6471		12	17	30	41	0.413793	35.069				30	71	23	25	0.688248	1	no		No	1					No	-
CM084632.1	1390085	SNV	G	A	No	1		Heterozygous	47	121	38.843		26	24	55	72	0.48	35.1277				50	127	24	24	0.736212	0.866861	no	-0.06	No	1					No	-
CM084632.1	1390085	SNV	G	G	Yes	1		Heterozygous	63	121	52.0661		24	42	55	72	0.363636	34.746				66	127	33	35	0.814389	0.934687	no		No	1					No	-
CM084632.1	1390109	SNV	G	A	No	1		Heterozygous	43	103	41.7476		20	24	50	57	0.454545	33.7442				44	107	23	23	0.443446	1	no	-0.04	No	1					No	-
CM084632.1	1390109	SNV	G	G	Yes	1		Heterozygous	50	103	48.5437		26	27	50	57	0.490566	33.96				53	107	30	32	0.987607	1	no		No	1					No	-
CM084632.1	1393839^1393840	Insertion	-	GGA	No	3		Heterozygous	20	57	35.0877		20	0	42	15	0	35.1333				20	57	12	12	0.0718825	0.0753749	no	4.57	No	1					No	-
CM084632.1	1393839^1393840	Insertion	-	-	Yes	0		Heterozygous	37	57	64.9123		22	15	42	15	0.405405	25.5405				37	57	23	27	0.619348	0.592247	no		No	1					No	-
CM084632.1	1394169	SNV	G	A	No	1		Heterozygous	28	76	36.8421		12	16	40	37	0.428571	34.2857				28	77	18	18	0.473255	0.907334	no	-0.45	No	1					No	-
CM084632.1	1394169	SNV	G	G	Yes	1		Heterozygous	46	76	60.5263		26	21	40	37	0.446809	35.9565				47	77	25	24	0.936106	1	no		No	1					No	-
CM084632.1	1397020..1397021	Deletion	GG	-	No	2		Homozygous	28	62	45.1613		22	6	42	20	0.214286	29.2857				28	62	20	22	0.832635	0.782582	no	-1.67	No	1					No	-
CM084632.1	1399202^1399203	Insertion	-	CTTT	No	4		Heterozygous	46	102	45.098		12	35	21	83	0.255319	33.1848				47	104	24	25	0.0772858	0.923523	no	3.46	No	1					No	-
CM084632.1	1399202^1399203	Insertion	-	-	Yes	0		Heterozygous	54	102	52.9412		8	47	21	83	0.145455	29				55	104	21	23	0.0912898	0.862796	no		No	1					No	-
CM084632.1	1416346^1416347	Insertion	-	TCA	No	3		Heterozygous	45	96	46.875		28	18	64	36	0.391304	36.0815				46	100	24	24	0.662742	0.99946	no	2.31	No	1	KAL1579001.1:c.1386_1388dupTGA	KAL1579001.1:p.Asp462_Glu463insAsp	KAL1579001.1:p.Asp462_Glu463insAsp	KAL1579001.1:c.1386_1388dupTGA	No	Yes	1416346		KAL1579001.1	V4U94_002969	mRNA	Genbank	1	cds-KAL1579001.1	NCBI_GP:KAL1579001.1	FHL1	CDS	V4U94_002969
CM084632.1	1416346^1416347	Insertion	-	-	Yes	0		Heterozygous	51	96	53.125		36	18	64	36	0.333333	33.3137				54	100	34	35	0.881365	1	no		No	1					No	No			KAL1579001.1	V4U94_002969	mRNA	Genbank	1	cds-KAL1579001.1	NCBI_GP:KAL1579001.1	FHL1	CDS	V4U94_002969
CM084632.1	1437928	Deletion	G	-	No	1		Heterozygous	44	116	37.931		25	20	57	60	0.444444	35.3182				45	117	23	23	0.113275	0.947868	no	0.32	No	1					No	-
CM084632.1	1437928	SNV	G	G	Yes	1		Heterozygous	67	116	57.7586		31	36	57	60	0.462687	34.791				67	117	31	32	0.444428	1	no		No	1					No	-
CM084632.1	1437930..1437931	Deletion	AC	-	No	2		Heterozygous	44	116	37.931		25	20	58	59	0.444444	33.8636				45	117	24	24	0.200872	0.970497	no	-0.12	No	1					No	-
CM084632.1	1437930..1437931	MNV	AC	AC	Yes	2		Heterozygous	67	116	57.7586		31	36	58	59	0.462687	34				67	117	32	34	0.570609	1	no		No	1					No	-
CM084632.1	1437938..1437939	MNV	AG	GT	No	2		Heterozygous	47	119	39.4958		25	23	65	56	0.479167	35.6596				48	121	26	26	0.501344	1	no	0.9	No	1					No	-
CM084632.1	1437938..1437939	MNV	AG	AG	Yes	2		Heterozygous	63	119	52.9412		40	24	65	56	0.375	34.416				64	121	32	34	0.261426	0.850404	no		No	1					No	-
CM084632.1	1502393^1502394	Insertion	-	AAA	No	3		Heterozygous	34	92	36.9565		16	20	33	64	0.444444	35.7843				36	97	19	22	0.302956	0.793713	no	3.84	Yes	10					No	-
CM084632.1	1502393^1502394	Insertion	-	-	Yes	0		Heterozygous	55	92	59.7826		16	42	33	64	0.275862	30.2248				58	97	28	36	0.535297	0.933652	no		Yes	10					No	-
CM084632.1	1555470^1555471	Insertion	-	T	No	1		Heterozygous	44	103	42.7184		16	31	38	68	0.340426	34.7273				47	106	26	26	0.990914	1	no	2.04	Yes	13					No	-
CM084632.1	1555470^1555471	Insertion	-	-	Yes	0		Heterozygous	59	103	57.2816		22	37	38	68	0.372881	29.4068				59	106	28	32	0.999054	1	no		Yes	13					No	-
CM084632.1	1622427	SNV	A	C	No	1		Heterozygous	33	84	39.2857		1	32	23	65	0.030303	24.0909				33	88	10	18	0.00119583	0.0463572	no	-1.09	No	1					No	-
CM084632.1	1622427	SNV	A	A	Yes	1		Heterozygous	50	84	59.5238		22	32	23	65	0.407407	27.52				54	88	24	31	0.0588289	0.427997	no		No	1					No	-
CM084632.1	1622429	SNV	G	C	No	1		Heterozygous	33	82	40.2439		0	33	22	64	0	22.5152				33	86	9	19	0.000734764	0.0164598	no	-2.57	No	1					No	-
CM084632.1	1622429	SNV	G	G	Yes	1		Heterozygous	49	82	59.7561		22	31	22	64	0.415094	30.5102				53	86	24	32	0.0880351	0.349299	no		No	1					No	-
CM084632.1	1622431	SNV	G	C	No	1		Heterozygous	36	79	45.5696		0	36	20	62	0	19.9444				36	82	11	19	0.000970877	0.0147964	no	-3.29	No	1					No	-
CM084632.1	1622431	SNV	G	G	Yes	1		Heterozygous	43	79	54.4304		20	26	20	62	0.434783	29				46	82	19	27	0.0443188	0.215715	no		No	1					No	-
CM084632.1	1622434	SNV	G	C	No	1		Heterozygous	40	69	57.971		1	39	20	51	0.025	20.6				40	71	12	20	0.00668186	0.0132967	no	-2.54	No	1					No	-
CM084632.1	1622434	SNV	G	G	Yes	1		Heterozygous	29	69	42.029		19	12	20	51	0.387097	28.931				31	71	17	22	0.0121327	0.0244785	no		No	1					No	-
CM084632.1	1637272	Deletion	T	-	No	1		Heterozygous	30	83	36.1446		7	25	30	56	0.21875	35.7333				32	86	14	16	0.0670685	0.63284	no	0.32	No	1					No	-
CM084632.1	1637272	SNV	T	T	Yes	1		Heterozygous	53	83	63.8554		23	31	30	56	0.425926	35.6415				54	86	33	33	0.58168	0.920893	no		No	1					No	-
CM084632.1	1668898^1668899	Insertion	-	G	No	1		Heterozygous	45	118	38.1356		18	29	35	85	0.382979	32.5556				47	120	21	22	0.00794744	0.790077	no	0.26	No	1					No	-
CM084632.1	1668898^1668899	Insertion	-	-	Yes	0		Heterozygous	72	118	61.0169		17	55	35	85	0.236111	31.9444				72	120	37	40	0.167673	0.93108	no		No	1					No	-
CM084632.1	1673660	SNV	A	G	No	1		Heterozygous	76	175	43.4286		31	46	94	83	0.402597	36.0263				77	177	42	43	0.744372	0.491374	no	0.18	No	1	KAL1579123.1:c.519A>G			KAL1579123.1:c.519A>G	No	No			KAL1579123.1	V4U94_003095	mRNA	Genbank	1	cds-KAL1579123.1	NCBI_GP:KAL1579123.1	hypothetical protein	CDS	V4U94_003095
CM084632.1	1673660	SNV	A	A	Yes	1		Heterozygous	98	175	56		62	37	94	83	0.373737	35.7347				99	177	51	52	0.889271	0.735823	no		No	1					No	No			KAL1579123.1	V4U94_003095	mRNA	Genbank	1	cds-KAL1579123.1	NCBI_GP:KAL1579123.1	hypothetical protein	CDS	V4U94_003095
CM084632.1	1673816	SNV	T	C	No	1		Heterozygous	60	166	36.1446		30	30	73	95	0.5	35.1333				60	168	34	33	0.921481	0.934758	no	0.09	No	1	KAL1579123.1:c.675T>C			KAL1579123.1:c.675T>C	No	No			KAL1579123.1	V4U94_003095	mRNA	Genbank	1	cds-KAL1579123.1	NCBI_GP:KAL1579123.1	hypothetical protein	CDS	V4U94_003095
CM084632.1	1673816	SNV	T	T	Yes	1		Heterozygous	103	166	62.0482		43	62	73	95	0.409524	35.0777				105	168	40	40	0.992567	1	no		No	1					No	No			KAL1579123.1	V4U94_003095	mRNA	Genbank	1	cds-KAL1579123.1	NCBI_GP:KAL1579123.1	hypothetical protein	CDS	V4U94_003095
CM084632.1	1673921	SNV	G	T	No	1		Heterozygous	61	164	37.1951		37	26	81	87	0.412698	36.8033				63	168	36	36	0.332749	0.712528	no	1.19	No	1	KAL1579123.1:c.780G>T			KAL1579123.1:c.780G>T	No	No			KAL1579123.1	V4U94_003095	mRNA	Genbank	1	cds-KAL1579123.1	NCBI_GP:KAL1579123.1	hypothetical protein	CDS	V4U94_003095
CM084632.1	1673921	SNV	G	G	Yes	1		Heterozygous	102	164	62.1951		43	61	81	87	0.413462	35.0588				104	168	49	49	0.810394	0.934003	no		No	1					No	No			KAL1579123.1	V4U94_003095	mRNA	Genbank	1	cds-KAL1579123.1	NCBI_GP:KAL1579123.1	hypothetical protein	CDS	V4U94_003095
CM084632.1	1673927	SNV	A	G	No	1		Heterozygous	59	157	37.5796		37	24	77	84	0.393443	36.3898				61	161	36	36	0.389296	0.548939	no	0.77	No	1	KAL1579123.1:c.786A>G			KAL1579123.1:c.786A>G	No	No			KAL1579123.1	V4U94_003095	mRNA	Genbank	1	cds-KAL1579123.1	NCBI_GP:KAL1579123.1	hypothetical protein	CDS	V4U94_003095
CM084632.1	1673927	SNV	A	A	Yes	1		Heterozygous	98	157	62.4204		40	60	77	84	0.4	35.102				100	161	47	47	0.82787	0.882913	no		No	1					No	No			KAL1579123.1	V4U94_003095	mRNA	Genbank	1	cds-KAL1579123.1	NCBI_GP:KAL1579123.1	hypothetical protein	CDS	V4U94_003095
CM084632.1	1673933	SNV	T	A	No	1		Heterozygous	60	158	37.9747		36	26	74	88	0.419355	35.9333				62	162	36	36	0.425832	0.57961	no	0.52	No	1	KAL1579123.1:c.792T>A			KAL1579123.1:c.792T>A	No	No			KAL1579123.1	V4U94_003095	mRNA	Genbank	1	cds-KAL1579123.1	NCBI_GP:KAL1579123.1	hypothetical protein	CDS	V4U94_003095
CM084632.1	1673933	SNV	T	T	Yes	1		Heterozygous	98	158	62.0253		38	62	74	88	0.38	35.6327				100	162	45	45	0.830509	0.884472	no		No	1					No	No			KAL1579123.1	V4U94_003095	mRNA	Genbank	1	cds-KAL1579123.1	NCBI_GP:KAL1579123.1	hypothetical protein	CDS	V4U94_003095
CM084632.1	1673948	SNV	C	T	No	1		Heterozygous	61	165	36.9697		35	29	75	98	0.453125	36.0164				64	173	35	35	0.715396	0.641572	no	0.07	No	1	KAL1579123.1:c.807C>T			KAL1579123.1:c.807C>T	No	No			KAL1579123.1	V4U94_003095	mRNA	Genbank	1	cds-KAL1579123.1	NCBI_GP:KAL1579123.1	hypothetical protein	CDS	V4U94_003095
CM084632.1	1673948	SNV	C	C	Yes	1		Heterozygous	104	165	63.0303		40	69	75	98	0.366972	35.6923				109	173	51	51	0.941051	0.929184	no		No	1					No	No			KAL1579123.1	V4U94_003095	mRNA	Genbank	1	cds-KAL1579123.1	NCBI_GP:KAL1579123.1	hypothetical protein	CDS	V4U94_003095
CM084632.1	1673951	SNV	T	A	No	1		Heterozygous	64	172	37.2093		36	31	83	97	0.462687	35.2812				67	180	38	38	0.789315	0.882087	no	-0.94	No	1	KAL1579123.1:c.810T>A			KAL1579123.1:c.810T>A	No	No			KAL1579123.1	V4U94_003095	mRNA	Genbank	1	cds-KAL1579123.1	NCBI_GP:KAL1579123.1	hypothetical protein	CDS	V4U94_003095
CM084632.1	1673951	SNV	T	T	Yes	1		Heterozygous	108	172	62.7907		47	66	83	97	0.415929	36.2963				113	180	52	53	0.963504	0.996053	no		No	1					No	No			KAL1579123.1	V4U94_003095	mRNA	Genbank	1	cds-KAL1579123.1	NCBI_GP:KAL1579123.1	hypothetical protein	CDS	V4U94_003095
CM084632.1	1673979..1673981	MNV	TCG	AAA	No	3		Heterozygous	59	157	37.5796		36	26	75	89	0.419355	35.3729				62	164	38	38	0.318705	0.581695	no	0.86	No	1	KAL1579123.1:c.838_840delinsAAA	KAL1579123.1:p.Ser280Lys	KAL1579123.1:p.Ser280Lys	KAL1579123.1:c.838_840delinsAAA	No	Yes			KAL1579123.1	V4U94_003095	mRNA	Genbank	1	cds-KAL1579123.1	NCBI_GP:KAL1579123.1	hypothetical protein	CDS	V4U94_003095
CM084632.1	1673979..1673981	MNV	TCG	TCG	Yes	3		Heterozygous	98	157	62.4204		39	63	75	89	0.382353	34.5238				102	164	48	49	0.796058	0.894784	no		No	1					No	No			KAL1579123.1	V4U94_003095	mRNA	Genbank	1	cds-KAL1579123.1	NCBI_GP:KAL1579123.1	hypothetical protein	CDS	V4U94_003095
CM084632.1	1674108	SNV	C	G	No	1		Heterozygous	68	187	36.3636		30	40	98	99	0.428571	35				70	197	38	38	0.59968	0.910268	no	-0.32	No	1	KAL1579123.1:c.967C>G	KAL1579123.1:p.Gln323Glu	KAL1579123.1:p.Gln323Glu	KAL1579123.1:c.967C>G	Yes	Yes			KAL1579123.1	V4U94_003095	mRNA	Genbank	1	cds-KAL1579123.1	NCBI_GP:KAL1579123.1	hypothetical protein	CDS	V4U94_003095
CM084632.1	1673983	SNV	G	G	Yes	1		Heterozygous	103	162	63.5802		41	66	77	92	0.383178	34.5728				107	169	50	51	0.86671	0.906534	no		No	1					No	No			KAL1579123.1	V4U94_003095	mRNA	Genbank	1	cds-KAL1579123.1	NCBI_GP:KAL1579123.1	hypothetical protein	CDS	V4U94_003095
CM084632.1	1674110	SNV	A	T	No	1		Heterozygous	68	188	36.1702		29	41	98	100	0.414286	36.2941				70	198	38	38	0.460758	0.844582	no	0.3	No	1	KAL1579123.1:c.969A>T	KAL1579123.1:p.Gln323His	KAL1579123.1:p.Gln323His	KAL1579123.1:c.969A>T	Yes	Yes			KAL1579123.1	V4U94_003095	mRNA	Genbank	1	cds-KAL1579123.1	NCBI_GP:KAL1579123.1	hypothetical protein	CDS	V4U94_003095
CM084632.1	1673988	SNV	G	G	Yes	1		Heterozygous	104	165	63.0303		42	66	77	95	0.388889	35.5577				108	172	49	50	0.877068	0.966996	no		No	1					No	No			KAL1579123.1	V4U94_003095	mRNA	Genbank	1	cds-KAL1579123.1	NCBI_GP:KAL1579123.1	hypothetical protein	CDS	V4U94_003095
CM084632.1	1673991..1673992	MNV	AC	CT	No	2		Heterozygous	61	168	36.3095		35	29	82	93	0.453125	34.6557				64	175	40	40	0.534179	0.874575	no	-0.69	No	1	KAL1579123.1:c.850_851delinsCT	KAL1579123.1:p.Thr284Leu	KAL1579123.1:p.Thr284Leu	KAL1579123.1:c.850_851delinsCT	No	Yes			KAL1579123.1	V4U94_003095	mRNA	Genbank	1	cds-KAL1579123.1	NCBI_GP:KAL1579123.1	hypothetical protein	CDS	V4U94_003095
CM084632.1	1673991..1673992	MNV	AC	AC	Yes	2		Heterozygous	106	168	63.0952		47	63	82	93	0.427273	35.2095				110	175	51	52	0.910078	0.999097	no		No	1					No	No			KAL1579123.1	V4U94_003095	mRNA	Genbank	1	cds-KAL1579123.1	NCBI_GP:KAL1579123.1	hypothetical protein	CDS	V4U94_003095
CM084632.1	1674117	SNV	C	T	No	1		Heterozygous	68	191	35.6021		27	43	99	102	0.385714	35				70	201	37	37	0.384971	0.656859	no	0.28	No	1	KAL1579123.1:c.976C>T	KAL1579123.1:p.Pro326Ser	KAL1579123.1:p.Pro326Ser	KAL1579123.1:c.976C>T	No	Yes			KAL1579123.1	V4U94_003095	mRNA	Genbank	1	cds-KAL1579123.1	NCBI_GP:KAL1579123.1	hypothetical protein	CDS	V4U94_003095
CM084632.1	1673996	SNV	A	A	Yes	1		Heterozygous	105	170	61.7647		49	60	84	93	0.449541	35.3048				109	177	48	48	0.85513	1	no		No	1					No	No			KAL1579123.1	V4U94_003095	mRNA	Genbank	1	cds-KAL1579123.1	NCBI_GP:KAL1579123.1	hypothetical protein	CDS	V4U94_003095
CM084633.1	1166478	SNV	T	A	No	1		Heterozygous	33	85	38.8235		16	17	36	51	0.484848	32.0303				33	87	19	18	0.0104494	0.951637	no	-1.36	No	1	KAL1578152.1:c.732A>T	KAL1578152.1:p.Gln244His	KAL1578152.1:p.Gln244His	KAL1578152.1:c.732A>T	Yes	Yes			KAL1578152.1	V4U94_003798	mRNA	Genbank	1	cds-KAL1578152.1	NCBI_GP:KAL1578152.1	hypothetical protein	CDS	V4U94_003798
CM084632.1	1673998	SNV	A	A	Yes	1		Heterozygous	109	174	62.6437		53	60	87	94	0.469027	35.844				113	181	49	49	0.83156	1	no		No	1					No	No			KAL1579123.1	V4U94_003095	mRNA	Genbank	1	cds-KAL1579123.1	NCBI_GP:KAL1579123.1	hypothetical protein	CDS	V4U94_003095
CM084633.1	1166480	SNV	G	T	No	1		Heterozygous	34	86	39.5349		16	18	37	51	0.470588	35.5294				34	88	20	19	0.043305	0.990022	no	1.19	No	1	KAL1578152.1:c.730C>A	KAL1578152.1:p.Gln244Lys	KAL1578152.1:p.Gln244Lys	KAL1578152.1:c.730C>A	Yes	Yes			KAL1578152.1	V4U94_003798	mRNA	Genbank	1	cds-KAL1578152.1	NCBI_GP:KAL1578152.1	hypothetical protein	CDS	V4U94_003798
CM084632.1	1674008	SNV	A	A	Yes	1		Heterozygous	98	167	58.6826		49	50	85	87	0.494949	35.4694				99	172	45	45	0.834734	1	no		No	1					No	No			KAL1579123.1	V4U94_003095	mRNA	Genbank	1	cds-KAL1579123.1	NCBI_GP:KAL1579123.1	hypothetical protein	CDS	V4U94_003095
CM084632.1	1674011..1674012	MNV	TG	AA	No	2		Heterozygous	65	167	38.9222		34	36	86	87	0.485714	34.7538				70	173	44	44	0.905646	1	no	0.27	No	1	KAL1579123.1:c.870_871delinsAA	KAL1579123.1:p.Gly291Ser	KAL1579123.1:p.Gly291Ser	KAL1579123.1:c.870_871delinsAA	No	Yes			KAL1579123.1	V4U94_003095	mRNA	Genbank	1	cds-KAL1579123.1	NCBI_GP:KAL1579123.1	hypothetical protein	CDS	V4U94_003095
CM084632.1	1674011..1674012	MNV	TG	TG	Yes	2		Heterozygous	100	167	59.8802		51	50	86	87	0.49505	34.9392				101	173	46	46	0.901413	1	no		No	1					No	No			KAL1579123.1	V4U94_003095	mRNA	Genbank	1	cds-KAL1579123.1	NCBI_GP:KAL1579123.1	hypothetical protein	CDS	V4U94_003095
CM084632.1	1674020..1674021	MNV	AG	TT	No	2		Heterozygous	64	172	37.2093		32	37	96	81	0.463768	35.5469				69	177	44	44	0.658384	0.870961	no	0.73	No	1	KAL1579123.1:c.879_880delinsTT	KAL1579123.1:p.Glu293_Val294delinsAspLeu	KAL1579123.1:p.Glu293_Val294delinsAspLeu	KAL1579123.1:c.879_880delinsTT	No	Yes			KAL1579123.1	V4U94_003095	mRNA	Genbank	1	cds-KAL1579123.1	NCBI_GP:KAL1579123.1	hypothetical protein	CDS	V4U94_003095
CM084632.1	1674020..1674021	MNV	AG	AG	Yes	2		Heterozygous	107	172	62.2093		63	44	96	81	0.411215	34.8498				107	177	48	48	0.941066	0.994115	no		No	1					No	No			KAL1579123.1	V4U94_003095	mRNA	Genbank	1	cds-KAL1579123.1	NCBI_GP:KAL1579123.1	hypothetical protein	CDS	V4U94_003095
CM084632.1	1674026..1674027	MNV	TC	CA	No	2		Heterozygous	61	171	35.6725		31	35	98	79	0.469697	35.0492				66	177	41	41	0.121848	0.839831	no	-0.02	No	1	KAL1579123.1:c.885_886delinsCA	KAL1579123.1:p.Gln296Lys	KAL1579123.1:p.Gln296Lys	KAL1579123.1:c.885_886delinsCA	No	Yes			KAL1579123.1	V4U94_003095	mRNA	Genbank	1	cds-KAL1579123.1	NCBI_GP:KAL1579123.1	hypothetical protein	CDS	V4U94_003095
CM084632.1	1674026..1674027	MNV	TC	TC	Yes	2		Heterozygous	107	171	62.5731		66	42	98	79	0.388889	35.0563				108	177	51	51	0.609981	0.969411	no		No	1					No	No			KAL1579123.1	V4U94_003095	mRNA	Genbank	1	cds-KAL1579123.1	NCBI_GP:KAL1579123.1	hypothetical protein	CDS	V4U94_003095
CM084633.1	888450	SNV	G	A	No	1		Heterozygous	37	83	44.5783		11	26	26	58	0.297297	36.027				37	84	21	21	0.532262	1	no	0.06	No	1	KAL1578057.1:c.473C>T	KAL1578057.1:p.Thr158Ile	KAL1578057.1:p.Thr158Ile	KAL1578057.1:c.473C>T	No	Yes			KAL1578057.1	V4U94_003701	mRNA	Genbank	1	cds-KAL1578057.1	NCBI_GP:KAL1578057.1		CDS	V4U94_003701
CM084632.1	1674047	SNV	A	A	Yes	1		Heterozygous	105	162	64.8148		67	39	98	70	0.367925	35.4381				106	168	50	50	0.924207	0.986778	no		No	1					No	No			KAL1579123.1	V4U94_003095	mRNA	Genbank	1	cds-KAL1579123.1	NCBI_GP:KAL1579123.1	hypothetical protein	CDS	V4U94_003095
CM084632.1	1674050	SNV	T	A	No	1		Heterozygous	58	159	36.478		32	31	97	68	0.492063	34.8621				63	165	40	40	0.652072	0.866363	no	-0.74	No	1	KAL1579123.1:c.909T>A			KAL1579123.1:c.909T>A	No	No			KAL1579123.1	V4U94_003095	mRNA	Genbank	1	cds-KAL1579123.1	NCBI_GP:KAL1579123.1	hypothetical protein	CDS	V4U94_003095
CM084632.1	1674050	SNV	T	T	Yes	1		Heterozygous	101	159	63.522		65	37	97	68	0.362745	36.1683				102	165	47	48	0.945191	0.984845	no		No	1					No	No			KAL1579123.1	V4U94_003095	mRNA	Genbank	1	cds-KAL1579123.1	NCBI_GP:KAL1579123.1	hypothetical protein	CDS	V4U94_003095
CM084632.1	1674056	SNV	T	C	No	1		Heterozygous	64	177	36.1582		34	38	99	89	0.472222	34.4062				72	188	41	41	0.838495	0.970803	no	-0.53	No	1	KAL1579123.1:c.915T>C			KAL1579123.1:c.915T>C	No	No			KAL1579123.1	V4U94_003095	mRNA	Genbank	1	cds-KAL1579123.1	NCBI_GP:KAL1579123.1	hypothetical protein	CDS	V4U94_003095
CM084632.1	1674056	SNV	T	T	Yes	1		Heterozygous	113	177	63.8418		65	51	99	89	0.439655	35.6726				116	188	48	48	0.978344	1	no		No	1					No	No			KAL1579123.1	V4U94_003095	mRNA	Genbank	1	cds-KAL1579123.1	NCBI_GP:KAL1579123.1	hypothetical protein	CDS	V4U94_003095
CM084632.1	1674062	SNV	C	T	No	1		Heterozygous	62	175	35.4286		31	37	92	91	0.455882	34.2258				68	183	39	39	0.848922	0.988598	no	-0.25	No	1	KAL1579123.1:c.921C>T			KAL1579123.1:c.921C>T	No	No			KAL1579123.1	V4U94_003095	mRNA	Genbank	1	cds-KAL1579123.1	NCBI_GP:KAL1579123.1	hypothetical protein	CDS	V4U94_003095
CM084632.1	1674062	SNV	C	C	Yes	1		Heterozygous	110	175	62.8571		60	52	92	91	0.464286	34.1455				112	183	49	49	0.814387	1	no		No	1					No	No			KAL1579123.1	V4U94_003095	mRNA	Genbank	1	cds-KAL1579123.1	NCBI_GP:KAL1579123.1	hypothetical protein	CDS	V4U94_003095
CM084632.1	1674068	SNV	T	G	No	1		Heterozygous	67	178	37.6404		31	40	92	92	0.43662	32.8209				71	184	41	41	0.88114	0.940436	no	-1.25	No	1	KAL1579123.1:c.927T>G			KAL1579123.1:c.927T>G	No	No			KAL1579123.1	V4U94_003095	mRNA	Genbank	1	cds-KAL1579123.1	NCBI_GP:KAL1579123.1	hypothetical protein	CDS	V4U94_003095
CM084632.1	1674068	SNV	T	T	Yes	1		Heterozygous	111	178	62.3596		61	52	92	92	0.460177	35.1802				113	184	47	48	0.981177	0.999979	no		No	1					No	No			KAL1579123.1	V4U94_003095	mRNA	Genbank	1	cds-KAL1579123.1	NCBI_GP:KAL1579123.1	hypothetical protein	CDS	V4U94_003095
CM084632.1	1674071	SNV	C	A	No	1		Heterozygous	67	183	36.612		28	40	91	97	0.411765	34.6119				68	188	41	41	0.956018	0.896613	no	-0.64	No	1	KAL1579123.1:c.930C>A			KAL1579123.1:c.930C>A	No	No			KAL1579123.1	V4U94_003095	mRNA	Genbank	1	cds-KAL1579123.1	NCBI_GP:KAL1579123.1	hypothetical protein	CDS	V4U94_003095
CM084632.1	1674071	SNV	C	C	Yes	1		Heterozygous	116	183	63.388		63	57	91	97	0.475	35.1552				120	188	48	48	0.996118	1	no		No	1					No	No			KAL1579123.1	V4U94_003095	mRNA	Genbank	1	cds-KAL1579123.1	NCBI_GP:KAL1579123.1	hypothetical protein	CDS	V4U94_003095
CM084632.1	1674077	SNV	A	T	No	1		Heterozygous	68	188	36.1702		31	38	95	98	0.449275	35.1471				69	193	41	41	0.832717	0.993733	no	-0.52	No	1	KAL1579123.1:c.936A>T			KAL1579123.1:c.936A>T	No	No			KAL1579123.1	V4U94_003095	mRNA	Genbank	1	cds-KAL1579123.1	NCBI_GP:KAL1579123.1	hypothetical protein	CDS	V4U94_003095
CM084632.1	1674077	SNV	A	A	Yes	1		Heterozygous	119	188	63.2979		64	59	95	98	0.479675	36.1765				123	193	50	51	0.954737	1	no		No	1					No	No			KAL1579123.1	V4U94_003095	mRNA	Genbank	1	cds-KAL1579123.1	NCBI_GP:KAL1579123.1	hypothetical protein	CDS	V4U94_003095
CM084632.1	1674080	SNV	T	G	No	1		Heterozygous	68	189	35.9788		31	38	100	98	0.449275	35.5588				69	198	41	41	0.781989	0.963653	no	-0.09	No	1	KAL1579123.1:c.939T>G			KAL1579123.1:c.939T>G	No	No			KAL1579123.1	V4U94_003095	mRNA	Genbank	1	cds-KAL1579123.1	NCBI_GP:KAL1579123.1	hypothetical protein	CDS	V4U94_003095
CM084632.1	1674080	SNV	T	T	Yes	1		Heterozygous	120	189	63.4921		68	60	100	98	0.46875	35.3167				128	198	51	51	0.961736	1	no		No	1					No	No			KAL1579123.1	V4U94_003095	mRNA	Genbank	1	cds-KAL1579123.1	NCBI_GP:KAL1579123.1	hypothetical protein	CDS	V4U94_003095
CM084633.1	888471	SNV	T	C	No	1		Heterozygous	32	80	40		8	24	26	55	0.25	35.4375				32	81	18	18	0.478153	0.925372	no	-0.25	No	1	KAL1578057.1:c.452A>G	KAL1578057.1:p.Tyr151Cys	KAL1578057.1:p.Tyr151Cys	KAL1578057.1:c.452A>G	No	Yes			KAL1578057.1	V4U94_003701	mRNA	Genbank	1	cds-KAL1578057.1	NCBI_GP:KAL1578057.1		CDS	V4U94_003701
CM084632.1	1674108	SNV	C	C	Yes	1		Heterozygous	116	187	62.0321		66	58	98	99	0.467742	35.3966				124	197	48	48	0.937008	1	no		No	1					Yes	No			KAL1579123.1	V4U94_003095	mRNA	Genbank	1	cds-KAL1579123.1	NCBI_GP:KAL1579123.1	hypothetical protein	CDS	V4U94_003095
CM084633.1	888484	SNV	A	G	No	1		Heterozygous	25	68	36.7647		5	20	23	46	0.2	35				25	69	15	15	0.383484	0.664925	no	-0.5	No	1	KAL1578057.1:c.439T>C	KAL1578057.1:p.Leu147Ser	KAL1578057.1:p.Leu147Ser	KAL1578057.1:c.439T>C	No	Yes			KAL1578057.1	V4U94_003701	mRNA	Genbank	1	cds-KAL1578057.1	NCBI_GP:KAL1578057.1		CDS	V4U94_003701
CM084632.1	1674110	SNV	A	A	Yes	1		Heterozygous	120	188	63.8298		69	59	98	100	0.460938	35.5333				128	198	49	50	0.896628	0.999067	no		No	1					Yes	No			KAL1579123.1	V4U94_003095	mRNA	Genbank	1	cds-KAL1579123.1	NCBI_GP:KAL1579123.1	hypothetical protein	CDS	V4U94_003095
CM084633.1	888814	SNV	A	C	No	1		Heterozygous	25	70	35.7143		10	16	30	42	0.384615	34.52				26	72	13	13	0.6375	0.999686	no	-0.76	No	1	KAL1578057.1:c.109T>G	KAL1578057.1:p.Leu37Val	KAL1578057.1:p.Leu37Val	KAL1578057.1:c.109T>G	No	Yes			KAL1578057.1	V4U94_003701	mRNA	Genbank	1	cds-KAL1578057.1	NCBI_GP:KAL1578057.1		CDS	V4U94_003701
CM084632.1	1674117	SNV	C	C	Yes	1		Heterozygous	121	191	63.3508		71	58	99	102	0.449612	34.6529				129	201	51	51	0.86631	0.973043	no		No	1					No	No			KAL1579123.1	V4U94_003095	mRNA	Genbank	1	cds-KAL1579123.1	NCBI_GP:KAL1579123.1	hypothetical protein	CDS	V4U94_003095
CM084632.1	1682489^1682490	Insertion	-	ATAA	No	4		Heterozygous	49	130	37.6923		41	8	98	35	0.163265	35.6633				49	133	27	29	0.340826	0.611955	no	0.57	No	1					No	-
CM084632.1	1682489^1682490	Insertion	-	-	Yes	0		Heterozygous	81	130	62.3077		57	27	98	35	0.321429	35.1481				84	133	38	39	0.701174	0.919964	no		No	1					No	-
CM084632.1	1684700..1684708	Deletion	ACCACTACT	-	No	9		Heterozygous	47	106	44.3396		37	10	67	40	0.212766	34.0638				47	107	18	18	0.119686	0.342182	no	-2.02	No	1					No	-
CM084632.1	1684700..1684708	MNV	ACCACTACT	ACCACTACT	Yes	9		Heterozygous	48	106	45.283		27	22	67	40	0.44898	35.6367				49	107	26	26	0.482639	0.920219	no		No	1					No	-
CM084632.1	1690676	Deletion	G	-	No	1		Heterozygous	22	58	37.931		22	0	44	14	0	28.9091				22	58	15	16	0.0402685	0.0782074	no	0.43	Yes	15					No	-
CM084632.1	1690676	SNV	G	G	Yes	1		Heterozygous	26	58	44.8276		21	5	44	14	0.192308	27.1538				26	58	21	21	0.869955	0.969267	no		Yes	15					No	-
CM084632.1	1727668..1727676	Deletion	TCTTCTACT	-	No	9		Heterozygous	50	107	46.729		19	34	57	57	0.358491	33.7485				53	114	27	30	0.180614	0.573133	no	-0.76	No	1					No	-
CM084632.1	1727668..1727676	MNV	TCTTCTACT	TCTTCTACT	Yes	9		Heterozygous	48	107	44.8598		32	20	57	57	0.384615	33.7619				52	114	29	29	0.143822	0.75735	no		No	1					No	-
CM084632.1	1727769..1727771	Deletion	CGA	-	No	3		Homozygous	49	137	35.7664		21	30	52	96	0.411765	32.3878				52	148	28	29	0.0437628	0.941212	no	0.48	No	1					No	-
CM084632.1	1727773..1727774	Replacement	AT	G	No	2		Heterozygous	48	137	35.0365		24	26	54	93	0.48	30.5395				50	147	25	26	0.011752	0.682781	no	-3.45	No	1					No	-
CM084632.1	1727773..1727774	MNV	AT	AT	Yes	2		Heterozygous	81	137	59.1241		27	62	54	93	0.303371	36.0061				89	147	37	45	0.215496	0.92291	no		No	1					No	-
CM084632.1	1782953	SNV	C	G	No	1		Homozygous	16	33	48.4848		16	0	21	12	0	19.25				16	33	7	9	0.0566914	0.043711	no		No	1					No	-
CM084632.1	1782955	SNV	C	G	No	1		Homozygous	19	35	54.2857		19	0	21	14	0	27				19	35	9	10	0.0277492	0.014812	no		No	1					No	-
CM084632.1	1782958..1782959	MNV	CC	GG	No	2		Homozygous	21	36	58.3333		21	0	22	14	0	33.1429				21	36	9	11	0.0116526	0.0116499	no	0.07	No	1					No	-
CM084632.1	1782965	SNV	C	G	No	1		Heterozygous	18	37	48.6486		18	0	21	16	0	34.2222				18	37	7	9	0.0043258	0.010998	no	-0.27	No	1					No	-
CM084632.1	1782965	SNV	C	C	Yes	1		Heterozygous	18	37	48.6486		3	15	21	16	0.166667	34.8889				18	37	13	13	0.0287565	0.0471551	no		No	1					No	-
CM084632.1	1782967..1782972	MNV	CCCAAC	GGGGGG	No	6		Heterozygous	17	38	44.7368		17	0	21	17	0	33.4632				17	38	7	9	0.00266907	0.0108711	no	0.3	No	1					No	-
CM084632.1	1782967..1782972	MNV	CCCAAC	CCCAAC	Yes	6		Heterozygous	19	38	50		4	15	21	17	0.210526	32.6217				19	38	15	15	0.0377094	0.111983	no		No	1					No	-
CM084632.1	1782975..1782976	MNV	CA	GG	No	2		Heterozygous	14	34	41.1765		14	0	18	16	0	35.7143				14	34	5	6	0.00353507	0.0171143	no	2.35	No	1					No	-
CM084632.1	1782975..1782976	MNV	CA	CA	Yes	2		Heterozygous	20	34	58.8235		4	16	18	16	0.2	29.45				20	34	15	15	0.049517	0.126462	no		No	1					No	-
CM084632.1	1782979..1782988	MNV	CTAAAAAACA	GGGGGGGGGG	No	10		Heterozygous	16	41	39.0244		16	2	22	23	0.111111	33.8				17	45	5	6	0.0150103	0.0262232	no	0.62	No	1					No	-
CM084632.1	1782979..1782988	MNV	CTAAAAAACA	CTAAAAAACA	Yes	10		Heterozygous	21	41	51.2195		6	17	22	23	0.26087	32.4856				23	45	17	18	0.156594	0.37836	no		No	1					No	-
CM084632.1	1782995	SNV	T	G	No	1		Heterozygous	14	39	35.8974		13	1	17	22	0.0714286	30.5714				14	39	6	6	0.00308456	0.0159062	no	-0.7	No	1					No	-
CM084632.1	1782995	SNV	T	T	Yes	1		Heterozygous	25	39	64.1026		4	21	17	22	0.16	33.96				25	39	17	18	0.0753033	0.154214	no		No	1					No	-
CM084632.1	1783000..1783001	MNV	AT	GG	No	2		Heterozygous	14	40	35		13	1	18	22	0.0714286	33.9286				14	40	6	6	0.0142985	0.0237934	no	-0.18	No	1					No	-
CM084632.1	1783000..1783001	MNV	AT	AT	Yes	2		Heterozygous	25	40	62.5		5	20	18	22	0.2	34.2245				25	40	18	19	0.120615	0.305982	no		No	1					No	-
CM084632.1	1789917..1789919	Deletion	ATA	-	No	3		Heterozygous	45	122	36.8852		17	28	58	69	0.377778	35.3556				45	127	23	24	0.215247	0.900599	no	-0.48	No	1	KAL1579171.1:c.844_846delAAT	KAL1579171.1:p.Asn282del	KAL1579171.1:p.Asn282del	KAL1579171.1:c.844_846delAAT	No	Yes	1789936	1789936: AAT	KAL1579171.1	V4U94_003143	mRNA	Genbank	1	cds-KAL1579171.1	NCBI_GP:KAL1579171.1	hypothetical protein	CDS	V4U94_003143
CM084632.1	1789917..1789919	MNV	ATA	ATA	Yes	3		Heterozygous	74	122	60.6557		41	38	58	69	0.481013	35.8378				79	127	36	37	0.616649	0.971666	no		No	1					No	No			KAL1579171.1	V4U94_003143	mRNA	Genbank	1	cds-KAL1579171.1	NCBI_GP:KAL1579171.1	hypothetical protein	CDS	V4U94_003143
CM084632.1	1799746..1799751	Deletion	GGTGGC	-	No	6		Heterozygous	41	104	39.4231		26	17	76	36	0.395349	33.8889				43	112	22	22	0.408132	0.906126	no	0.73	No	1	KAL1579175.1:c.1776_1781delCGGTGG	KAL1579175.1:p.Gly594_Gly595del	KAL1579175.1:p.Gly594_Gly595del	KAL1579175.1:c.1776_1781delCGGTGG	No	Yes	1799762	1799762: CGGTGG	KAL1579175.1	V4U94_003147	mRNA	Genbank	1	cds-KAL1579175.1	NCBI_GP:KAL1579175.1	JEM1	CDS	V4U94_003147
CM084632.1	1799746..1799751	MNV	GGTGGC	GGTGGC	Yes	6		Heterozygous	57	104	54.8077		45	18	76	36	0.285714	33.0738				63	112	29	32	0.833327	0.995134	no		No	1					No	No			KAL1579175.1	V4U94_003147	mRNA	Genbank	1	cds-KAL1579175.1	NCBI_GP:KAL1579175.1	JEM1	CDS	V4U94_003147
CM084632.1	1827258	SNV	G	A	No	1		Heterozygous	38	84	45.2381		27	11	51	34	0.289474	34				38	85	21	22	0.487471	0.767499	no	0.39	No	1					No	-
CM084632.1	1827258	SNV	G	G	Yes	1		Heterozygous	45	84	53.5714		24	22	51	34	0.478261	34.0222				46	85	27	28	0.775582	0.932441	no		No	1					No	-
CM084632.1	1838759	SNV	G	T	No	1		Heterozygous	27	75	36		16	13	42	37	0.448276	33.6667				29	79	16	17	0.0132339	1	no	0.16	No	1	KAL1579191.1:c.1749C>A			KAL1579191.1:c.1749C>A	No	No			KAL1579191.1	V4U94_003163	mRNA	Genbank	1	cds-KAL1579191.1	NCBI_GP:KAL1579191.1	domain-containing protein	CDS	V4U94_003163
CM084632.1	1838759	SNV	G	G	Yes	1		Heterozygous	46	75	61.3333		24	24	42	37	0.5	33.3913				48	79	34	33	0.271492	1	no		No	1					No	No			KAL1579191.1	V4U94_003163	mRNA	Genbank	1	cds-KAL1579191.1	NCBI_GP:KAL1579191.1	domain-containing protein	CDS	V4U94_003163
CM084632.1	1838762	SNV	A	T	No	1		Heterozygous	27	76	35.5263		16	13	42	38	0.448276	35.0741				29	80	16	17	0.0148557	1	no	1.39	No	1	KAL1579191.1:c.1746T>A			KAL1579191.1:c.1746T>A	No	No			KAL1579191.1	V4U94_003163	mRNA	Genbank	1	cds-KAL1579191.1	NCBI_GP:KAL1579191.1	domain-containing protein	CDS	V4U94_003163
CM084632.1	1838762	SNV	A	A	Yes	1		Heterozygous	46	76	60.5263		23	25	42	38	0.479167	32.087				48	80	35	34	0.494987	0.998706	no		No	1					No	No			KAL1579191.1	V4U94_003163	mRNA	Genbank	1	cds-KAL1579191.1	NCBI_GP:KAL1579191.1	domain-containing protein	CDS	V4U94_003163
CM084632.1	1838777	SNV	G	T	No	1		Heterozygous	29	75	38.6667		18	13	44	34	0.419355	34.8621				31	78	18	18	0.0407455	1	no	1.17	No	1	KAL1579191.1:c.1731C>A			KAL1579191.1:c.1731C>A	No	No			KAL1579191.1	V4U94_003163	mRNA	Genbank	1	cds-KAL1579191.1	NCBI_GP:KAL1579191.1	domain-containing protein	CDS	V4U94_003163
CM084632.1	1838777	SNV	G	G	Yes	1		Heterozygous	46	75	61.3333		26	21	44	34	0.446809	30.8696				47	78	35	34	0.392088	1	no		No	1					No	No			KAL1579191.1	V4U94_003163	mRNA	Genbank	1	cds-KAL1579191.1	NCBI_GP:KAL1579191.1	domain-containing protein	CDS	V4U94_003163
CM084632.1	1838780	SNV	G	T	No	1		Heterozygous	30	75	40		18	14	44	34	0.4375	34.4667				32	78	19	19	0.0353873	1	no	0.67	No	1	KAL1579191.1:c.1728C>A			KAL1579191.1:c.1728C>A	No	No			KAL1579191.1	V4U94_003163	mRNA	Genbank	1	cds-KAL1579191.1	NCBI_GP:KAL1579191.1	domain-containing protein	CDS	V4U94_003163
CM084632.1	1838780	SNV	G	G	Yes	1		Heterozygous	45	75	60		26	20	44	34	0.434783	32.4667				46	78	34	33	0.317336	1	no		No	1					No	No			KAL1579191.1	V4U94_003163	mRNA	Genbank	1	cds-KAL1579191.1	NCBI_GP:KAL1579191.1	domain-containing protein	CDS	V4U94_003163
CM084632.1	1851649	SNV	G	A	No	1		Heterozygous	39	94	41.4894		15	24	35	61	0.384615	28.7436				39	96	24	24	0.144911	1	no	-0.94	No	1					No	-
CM084632.1	1851649	SNV	G	G	Yes	1		Heterozygous	45	94	47.8723		19	28	35	61	0.404255	31.9333				47	96	33	33	0.644782	0.996267	no		No	1					No	-
CM084632.1	1863227..1863229	MNV	GGG	ACT	No	3		Heterozygous	42	80	52.5		24	18	53	28	0.428571	33.068		DSY5713_L1_001_OWuCqK9fweQa (Reads, Variants, AAC, OA)	DSY5713_L1_001_OWuCqK9fweQa (Reads, Variants, AAC, OA)	42	81	24	24	0.863046	0.911211	no	-0.77	No	1					No	-
CM084632.1	1863227..1863229	MNV	GGG	GGG	Yes	3		Heterozygous	31	80	38.75		26	6	53	28	0.1875	34.1398		DSY5713_L1_001_OWuCqK9fweQa (Reads, Variants, AAC, OA)	DSY5713_L1_001_OWuCqK9fweQa (Reads, Variants, AAC, OA)	32	81	18	19	0.788221	0.458508	no		No	1					No	-
CM084632.1	1875483	Deletion	T	-	No	1		Heterozygous	48	120	40		46	2	93	31	0.0416667	33.875				48	124	13	15	0.000398684	0.0268756	no	0.59	Yes	12					No	-
CM084632.1	1875483	SNV	T	T	Yes	1		Heterozygous	70	120	58.3333		45	29	93	31	0.391892	33.1143				74	124	38	43	0.0555613	0.319424	no		Yes	12					No	-
CM084632.1	1895943..1895951	Deletion	ACGACGGCG	-	No	9		Heterozygous	51	110	46.3636		30	25	64	50	0.454545	31.7767				55	114	26	31	0.865078	1	no	-4.28	No	1	KAL1579208.1:c.185_193delGCGACGACG	KAL1579208.1:p.Gly62_Asp64del	KAL1579208.1:p.Gly62_Asp64del	KAL1579208.1:c.185_193delGCGACGACG	No	Yes	1895948	1895948: GCGACGACG	KAL1579208.1	V4U94_003180	mRNA	Genbank	1	cds-KAL1579208.1	NCBI_GP:KAL1579208.1	hypothetical protein	CDS	V4U94_003180
CM084632.1	1895943..1895951	MNV	ACGACGGCG	ACGACGGCG	Yes	9		Heterozygous	51	110	46.3636		27	24	64	50	0.470588	34.7236				51	114	24	24	0.496739	1	no		No	1					No	No			KAL1579208.1	V4U94_003180	mRNA	Genbank	1	cds-KAL1579208.1	NCBI_GP:KAL1579208.1	hypothetical protein	CDS	V4U94_003180
CM084632.1	1904900^1904901	Insertion	-	AT	No	2		Heterozygous	44	112	39.2857		26	18	58	55	0.409091	34.8864				44	113	23	24	0.515761	0.918278	no	0.64	No	1					No	-
CM084632.1	1904900^1904901	Insertion	-	-	Yes	0		Heterozygous	67	112	59.8214		32	36	58	55	0.470588	33.3881				68	113	39	41	0.906062	0.999627	no		No	1					No	-
CM084632.1	1910306..1910308	Replacement	CTC	AA	No	3		Heterozygous	35	93	37.6344		30	6	72	22	0.166667	35.1336				36	94	16	18	0.427595	0.870065	no	-0.86	No	1					No	-
CM084632.1	1910306..1910308	MNV	CTC	CTC	Yes	3		Heterozygous	56	93	60.2151		42	14	72	22	0.25	35.3987				56	94	27	29	0.911531	1	no		No	1					No	-
CM084632.1	1912566..1912574	Deletion	CTTCTTCTT	-	No	9		Heterozygous	43	98	43.8776		24	19	57	46	0.44186	35				43	103	23	23	0.0112773	1	no	0.72	No	1	KAL1579218.1:c.1415_1423delAAGAAGAAG	KAL1579218.1:p.Glu472_Glu474del	KAL1579218.1:p.Glu472_Glu474del	KAL1579218.1:c.1415_1423delAAGAAGAAG	No	Yes	1912565		KAL1579218.1	V4U94_003190	mRNA	Genbank	1	cds-KAL1579218.1	NCBI_GP:KAL1579218.1	pescadillo homolog	CDS	V4U94_003190
CM084632.1	1912566..1912574	MNV	CTTCTTCTT	CTTCTTCTT	Yes	9		Heterozygous	42	98	42.8571		24	23	57	46	0.489362	34.0688				47	103	33	34	0.659668	0.997692	no		No	1					No	No			KAL1579218.1	V4U94_003190	mRNA	Genbank	1	cds-KAL1579218.1	NCBI_GP:KAL1579218.1	pescadillo homolog	CDS	V4U94_003190
CM084632.1	1977100	SNV	T	A	No	1		Heterozygous	33	87	37.931		19	18	52	41	0.486486	31.9697				37	93	25	25	0.945097	0.995015	no	-0.02	No	1	KAL1579234.1:c.1740T>A			KAL1579234.1:c.1740T>A	No	No			KAL1579234.1	V4U94_003206	mRNA	Genbank	1	cds-KAL1579234.1	NCBI_GP:KAL1579234.1	domain-containing protein	CDS	V4U94_003206
CM084632.1	1977100	SNV	T	T	Yes	1		Heterozygous	54	87	62.069		33	23	52	41	0.410714	32.037				56	93	36	35	0.972738	1	no		No	1					No	No			KAL1579234.1	V4U94_003206	mRNA	Genbank	1	cds-KAL1579234.1	NCBI_GP:KAL1579234.1	domain-containing protein	CDS	V4U94_003206
CM084632.1	1977688	SNV	C	T	No	1		Heterozygous	40	112	35.7143		26	20	66	57	0.434783	34.15				46	123	19	21	0.0073303	1	no	0.59	No	1	KAL1579234.1:c.2328C>T			KAL1579234.1:c.2328C>T	No	No			KAL1579234.1	V4U94_003206	mRNA	Genbank	1	cds-KAL1579234.1	NCBI_GP:KAL1579234.1	domain-containing protein	CDS	V4U94_003206
CM084632.1	1977688	SNV	C	C	Yes	1		Heterozygous	69	112	61.6071		39	35	66	57	0.472973	32.7681				74	123	39	41	0.343188	1	no		No	1					No	No			KAL1579234.1	V4U94_003206	mRNA	Genbank	1	cds-KAL1579234.1	NCBI_GP:KAL1579234.1	domain-containing protein	CDS	V4U94_003206
CM084632.1	1977709	SNV	A	T	No	1		Heterozygous	45	103	43.6893		30	20	55	59	0.4	35.3111				50	114	23	25	0.330673	0.704946	no	0.14	No	1	KAL1579234.1:c.2349A>T			KAL1579234.1:c.2349A>T	No	No			KAL1579234.1	V4U94_003206	mRNA	Genbank	1	cds-KAL1579234.1	NCBI_GP:KAL1579234.1	domain-containing protein	CDS	V4U94_003206
CM084632.1	1977709	SNV	A	A	Yes	1		Heterozygous	57	103	55.3398		25	38	55	59	0.396825	35				63	114	34	35	0.591026	0.88079	no		No	1					No	No			KAL1579234.1	V4U94_003206	mRNA	Genbank	1	cds-KAL1579234.1	NCBI_GP:KAL1579234.1	domain-containing protein	CDS	V4U94_003206
CM084632.1	1977712	SNV	A	T	No	1		Heterozygous	35	100	35		25	14	52	59	0.358974	34.4857				39	111	17	18	0.11279	0.401964	no	0.13	No	1	KAL1579234.1:c.2352A>T			KAL1579234.1:c.2352A>T	No	No			KAL1579234.1	V4U94_003206	mRNA	Genbank	1	cds-KAL1579234.1	NCBI_GP:KAL1579234.1	domain-containing protein	CDS	V4U94_003206
CM084632.1	1977712	SNV	A	A	Yes	1		Heterozygous	65	100	65		27	45	52	59	0.375	33.8615				72	111	40	41	0.722273	0.82701	no		No	1					No	No			KAL1579234.1	V4U94_003206	mRNA	Genbank	1	cds-KAL1579234.1	NCBI_GP:KAL1579234.1	domain-containing protein	CDS	V4U94_003206
CM084632.1	1977727	SNV	C	T	No	1		Heterozygous	46	117	39.3162		31	20	63	66	0.392157	34.5217				51	129	24	26	0.196438	0.672259	no	1.37	No	1	KAL1579234.1:c.2367C>T			KAL1579234.1:c.2367C>T	No	No			KAL1579234.1	V4U94_003206	mRNA	Genbank	1	cds-KAL1579234.1	NCBI_GP:KAL1579234.1	domain-containing protein	CDS	V4U94_003206
CM084632.1	1977727	SNV	C	C	Yes	1		Heterozygous	68	117	58.1197		30	45	63	66	0.4	31.3824				75	129	42	44	0.656997	0.8493	no		No	1					No	No			KAL1579234.1	V4U94_003206	mRNA	Genbank	1	cds-KAL1579234.1	NCBI_GP:KAL1579234.1	domain-containing protein	CDS	V4U94_003206
CM084632.1	1983342	SNV	T	C	No	1		Heterozygous	33	93	35.4839		4	33	39	61	0.108108	32.4545				37	100	19	19	0.00293845	0.0264822	no	-1.06	No	1					No	-
CM084632.1	1983342	SNV	T	T	Yes	1		Heterozygous	56	93	60.2151		35	24	39	61	0.40678	34.25				59	100	35	35	0.289487	0.170293	no		No	1					No	-
CM084632.1	1983344	SNV	G	A	No	1		Heterozygous	33	92	35.8696		4	33	39	60	0.108108	34.0303				37	99	19	19	0.00350034	0.0242563	no	-0.61	No	1					No	-
CM084632.1	1983344	SNV	G	G	Yes	1		Heterozygous	54	92	58.6957		35	22	39	60	0.385965	34.9259				57	99	34	34	0.252578	0.120448	no		No	1					No	-
CM084632.1	1987751	Deletion	A	-	No	1		Heterozygous	35	86	40.6977		13	22	27	61	0.371429	31.2857				35	88	25	27	0.314514	0.948406	no	-1.96	No	1					No	-
CM084632.1	1987751	SNV	A	A	Yes	1		Heterozygous	51	86	59.3023		14	39	27	61	0.264151	35.549				53	88	34	36	0.672017	0.986432	no		No	1					No	-
CM084633.1	888817	SNV	G	A	No	1		Heterozygous	24	67	35.8209		10	15	28	41	0.4	35.4167				25	69	12	12	0.640896	1	no	0.25	No	1	KAL1578057.1:c.106C>T	KAL1578057.1:p.Arg36Trp	KAL1578057.1:p.Arg36Trp	KAL1578057.1:c.106C>T	No	Yes			KAL1578057.1	V4U94_003701	mRNA	Genbank	1	cds-KAL1578057.1	NCBI_GP:KAL1578057.1		CDS	V4U94_003701
CM084632.1	2026888	SNV	T	T	Yes	1		Heterozygous	49	80	61.25		24	26	31	50	0.48	34.9592				50	81	32	33	0.696247	0.849721	no		No	1					No	No			KAL1579257.1	V4U94_003229	mRNA	Genbank	1	cds-KAL1579257.1	NCBI_GP:KAL1579257.1	hypothetical protein	CDS	V4U94_003229
CM084633.1	888820	SNV	T	C	No	1		Heterozygous	24	67	35.8209		10	15	28	41	0.4	36.5				25	69	12	12	0.997164	1	no	0.19	No	1	KAL1578057.1:c.103A>G	KAL1578057.1:p.Ile35Val	KAL1578057.1:p.Ile35Val	KAL1578057.1:c.103A>G	No	Yes			KAL1578057.1	V4U94_003701	mRNA	Genbank	1	cds-KAL1578057.1	NCBI_GP:KAL1578057.1		CDS	V4U94_003701
CM084632.1	2042521	SNV	A	A	Yes	1		Heterozygous	35	64	54.6875		18	19	30	36	0.486486	35.2286				37	66	24	24	0.73322	1	no		No	1					No	No			KAL1579263.1	V4U94_003235	mRNA	Genbank	1	cds-KAL1579263.1	NCBI_GP:KAL1579263.1	MTW1	CDS	V4U94_003235
CM084633.1	888829	SNV	C	A	No	1		Heterozygous	25	70	35.7143		10	16	28	46	0.384615	35				26	74	13	13	0.991818	1	no	-0.22	No	1	KAL1578057.1:c.94G>T	KAL1578057.1:p.Asp32Tyr	KAL1578057.1:p.Asp32Tyr	KAL1578057.1:c.94G>T	No	Yes			KAL1578057.1	V4U94_003701	mRNA	Genbank	1	cds-KAL1578057.1	NCBI_GP:KAL1578057.1		CDS	V4U94_003701
CM084632.1	2042542	SNV	A	A	Yes	1		Heterozygous	39	66	59.0909		21	19	30	37	0.475	35.1538				40	67	24	25	0.503487	0.95472	no		No	1					No	No			KAL1579263.1	V4U94_003235	mRNA	Genbank	1	cds-KAL1579263.1	NCBI_GP:KAL1579263.1	MTW1	CDS	V4U94_003235
CM084633.1	1409925	SNV	A	C	No	1		Heterozygous	51	129	39.5349		33	19	84	48	0.365385	31.549				52	132	28	28	0.864908	1	no	-1.51	No	1	KAL1578237.1:c.3748T>G	KAL1578237.1:p.Ser1250Ala	KAL1578237.1:p.Ser1250Ala	KAL1578237.1:c.3748T>G	No	Yes			KAL1578237.1	V4U94_003885	mRNA	Genbank	1	cds-KAL1578237.1	NCBI_GP:KAL1578237.1	ALS6	CDS	V4U94_003885
CM084632.1	2042551	SNV	A	A	Yes	1		Heterozygous	38	64	59.375		18	21	27	38	0.461538	34.3158				39	65	26	26	0.886041	0.997651	no		No	1					No	No			KAL1579263.1	V4U94_003235	mRNA	Genbank	1	cds-KAL1579263.1	NCBI_GP:KAL1579263.1	MTW1	CDS	V4U94_003235
CM084633.1	1409975	SNV	A	G	No	1		Heterozygous	53	134	39.5522		33	21	85	55	0.388889	36.0566				54	140	30	30	0.999334	1	no	0.56	No	1	KAL1578237.1:c.3698T>C	KAL1578237.1:p.Leu1233Pro	KAL1578237.1:p.Leu1233Pro	KAL1578237.1:c.3698T>C	No	Yes			KAL1578237.1	V4U94_003885	mRNA	Genbank	1	cds-KAL1578237.1	NCBI_GP:KAL1578237.1	ALS6	CDS	V4U94_003885
CM084632.1	2042557	SNV	A	A	Yes	1		Heterozygous	37	62	59.6774		15	22	24	38	0.405405	33.6486				37	62	26	26	0.901495	1	no		No	1					No	No			KAL1579263.1	V4U94_003235	mRNA	Genbank	1	cds-KAL1579263.1	NCBI_GP:KAL1579263.1	MTW1	CDS	V4U94_003235
CM084632.1	2050149^2050150	Insertion	-	AAAC	No	4		Heterozygous	40	110	36.3636		28	14	81	35	0.333333	34.525				42	116	24	26	0.408812	0.995993	no	0.78	No	1					No	-
CM084632.1	2050149^2050150	Insertion	-	-	Yes	0		Heterozygous	69	110	62.7273		52	21	81	35	0.287671	33.5507				73	116	38	45	0.926083	1	no		No	1					No	-
CM084632.1	2050178..2050179	Deletion	TA	-	No	2		Heterozygous	54	120	45		49	6	92	34	0.109091	31.4444				55	126	29	32	0.221949	0.154312	no	-2.2	No	1					No	-
CM084632.1	2050178..2050179	MNV	TA	TA	Yes	2		Heterozygous	59	120	49.1667		37	27	92	34	0.421875	33.9831				64	126	34	41	0.236082	0.302026	no		No	1					No	-
CM084632.1	2058249..2058251	Deletion	CAC	-	No	3		Heterozygous	51	134	38.0597		17	36	51	88	0.320755	33.0392				53	139	23	24	0.775377	0.981667	no	-1.73	No	1	KAL1579271.1:c.1690_1692delACC	KAL1579271.1:p.Thr564del	KAL1579271.1:p.Thr564del	KAL1579271.1:c.1690_1692delACC	No	Yes	2058264	2058264: ACC	KAL1579271.1	V4U94_003243	mRNA	Genbank	1	cds-KAL1579271.1	NCBI_GP:KAL1579271.1	hypothetical protein	CDS	V4U94_003243
CM084632.1	2058249..2058251	MNV	CAC	CAC	Yes	3		Heterozygous	78	134	58.209		32	49	51	88	0.395062	35.1368				81	139	46	48	0.974285	1	no		No	1					No	No			KAL1579271.1	V4U94_003243	mRNA	Genbank	1	cds-KAL1579271.1	NCBI_GP:KAL1579271.1	hypothetical protein	CDS	V4U94_003243
CM084632.1	2059213..2059215	Deletion	ACA	-	No	3		Heterozygous	44	109	40.367		16	29	39	75	0.355556	32.0909				45	114	20	20	0.534496	1	no	-2.03	No	1					No	-
CM084632.1	2059213..2059215	MNV	ACA	ACA	Yes	3		Heterozygous	53	109	48.6239		21	36	39	75	0.368421	34.9354				57	114	37	37	0.990517	0.999947	no		No	1					No	-
CM084632.1	2059219..2059221	Deletion	ACA	-	No	3		Heterozygous	43	112	38.3929		15	29	44	73	0.340909	33.2791				44	117	20	20	0.161357	0.996869	no	-2.05	No	1					No	-
CM084632.1	2059219..2059221	MNV	ACA	ACA	Yes	3		Heterozygous	52	112	46.4286		23	33	44	73	0.410714	35.2297				56	117	37	37	0.879393	0.998457	no		No	1					No	-
CM084633.1	1410071	SNV	G	T	No	1		Heterozygous	54	123	43.9024		24	32	54	74	0.428571	36.3333				56	128	28	28	0.788183	1	no	-0.25	No	1	KAL1578237.1:c.3602C>A	KAL1578237.1:p.Ala1201Glu	KAL1578237.1:p.Ala1201Glu	KAL1578237.1:c.3602C>A	No	Yes			KAL1578237.1	V4U94_003885	mRNA	Genbank	1	cds-KAL1578237.1	NCBI_GP:KAL1578237.1	ALS6	CDS	V4U94_003885
CM084632.1	2110013	SNV	A	A	Yes	1		Heterozygous	38	72	52.7778		25	14	48	28	0.358974	35.3158				39	76	25	27	0.61262	1	no		No	1					No	No			KAL1579291.1	V4U94_003263	mRNA	Genbank	1	cds-KAL1579291.1	NCBI_GP:KAL1579291.1	UBP8	CDS	V4U94_003263
CM084633.1	1410074	SNV	G	A	No	1		Heterozygous	55	126	43.6508		24	32	55	75	0.428571	34.7818				56	130	29	29	0.828982	1	no	-1.31	No	1	KAL1578237.1:c.3599C>T	KAL1578237.1:p.Thr1200Ile	KAL1578237.1:p.Thr1200Ile	KAL1578237.1:c.3599C>T	No	Yes			KAL1578237.1	V4U94_003885	mRNA	Genbank	1	cds-KAL1578237.1	NCBI_GP:KAL1578237.1	ALS6	CDS	V4U94_003885
CM084632.1	2126040	SNV	C	C	Yes	1		Heterozygous	62	121	51.2397		23	43	45	82	0.348485	36.5806				66	127	30	30	0.970164	1	no		No	1					No	No			KAL1579298.1	V4U94_003270	mRNA	Genbank	1	cds-KAL1579298.1	NCBI_GP:KAL1579298.1	RAS1	CDS	V4U94_003270
CM084633.1	117	SNV	G	T	No	1		Heterozygous	11	28	39.2857		11	0	28	2	0	20.6364				11	30	8	8	0.385361	0.729412	no	-1.13	No	1					No	-
CM084633.1	117	SNV	G	G	Yes	1		Heterozygous	17	28	60.7143		17	2	28	2	0.105263	26.4118				19	30	13	12	0.639985	0.935904	no		No	1					No	-
CM084633.1	137	SNV	T	A	No	1		Heterozygous	10	27	37.037		10	0	27	1	0	16.2				10	28	9	8	0.470571	0.857696	no	-0.94	No	1					No	-
CM084633.1	137	SNV	T	T	Yes	1		Heterozygous	14	27	51.8519		14	1	27	1	0.0666667	19.7143				15	28	12	12	0.627072	0.929728	no		No	1					No	-
CM084633.1	245	SNV	A	T	No	1		Heterozygous	12	30	40		0	12	0	30	0	21				12	30	6	8	0.737916	1	no	-1.99	No	1					No	-
CM084633.1	245	SNV	A	A	Yes	1		Heterozygous	17	30	56.6667		0	17	0	30	0	30.2941				17	30	11	13	0.713269	1	no		No	1					No	-
CM084633.1	224047	SNV	T	C	No	1		Heterozygous	14	40	35		0	14	20	20	0	27.8571				14	40	6	8	0.00217455	0.0101601	no	-1.93	No	1					No	-
CM084633.1	224047	SNV	T	T	Yes	1		Heterozygous	26	40	65		20	6	20	20	0.230769	36.0769				26	40	19	22	0.0775641	0.19671	no		No	1					No	-
CM084633.1	224085	SNV	G	C	No	1		Heterozygous	18	44	40.9091		0	18	19	25	0	15.5556				18	44	10	12	0.0114997	0.0102768	no	-3.78	No	1					No	-
CM084633.1	224085	SNV	G	G	Yes	1		Heterozygous	26	44	59.0909		19	7	19	25	0.269231	30.6154				26	44	20	22	0.167583	0.128329	no		No	1					No	-
CM084633.1	228577	SNV	G	C	No	1		Heterozygous	12	32	37.5		0	12	12	20	0	15.5				12	32	9	10	0.110265	0.0825621	no	-2.25	No	1					No	-
CM084633.1	228577	SNV	G	G	Yes	1		Heterozygous	19	32	59.375		12	7	12	20	0.368421	27.4211				19	32	15	17	0.345986	0.358046	no		No	1					No	-
CM084633.1	228688	Deletion	G	-	No	1		Heterozygous	13	35	37.1429		13	0	17	18	0	35.1538				13	35	7	9	0.00634587	0.011872	no	0.77	Yes	15					No	-
CM084633.1	228688	SNV	G	G	Yes	1		Heterozygous	13	35	37.1429		4	9	17	18	0.307692	31.1538				13	35	9	10	0.0306615	0.71687	no		Yes	15					No	-
CM084633.1	228693	SNV	G	C	No	1		Heterozygous	10	27	37.037		0	10	14	13	0	23				10	27	6	9	0.0347784	0.0314239	no	-1.38	No	1					No	-
CM084633.1	228693	SNV	G	G	Yes	1		Heterozygous	17	27	62.963		14	3	14	13	0.176471	29.4706				17	27	11	13	0.188646	0.219679	no		No	1					No	-
CM084633.1	228695	SNV	G	C	No	1		Heterozygous	11	26	42.3077		0	11	13	13	0	21.7273				11	26	8	10	0.0248748	0.0298115	no	-2.47	No	1					No	-
CM084633.1	228695	SNV	G	G	Yes	1		Heterozygous	15	26	57.6923		13	2	13	13	0.133333	35.4				15	26	9	11	0.0831459	0.121262	no		No	1					No	-
CM084633.1	228697	SNV	G	C	No	1		Heterozygous	10	25	40		0	10	13	12	0	20.2				10	25	8	9	0.0228564	0.0321528	no	-2.39	No	1					No	-
CM084633.1	228697	SNV	G	G	Yes	1		Heterozygous	15	25	60		13	2	13	12	0.133333	33.6667				15	25	9	11	0.0855541	0.153173	no		No	1					No	-
CM084633.1	229349^229350	Insertion	-	AGA	No	3		Heterozygous	40	111	36.036		25	16	61	55	0.390244	34.4833				41	116	28	28	0.5006	0.891302	no	0.56	No	1					No	-
CM084633.1	229349^229350	Insertion	-	-	Yes	0		Heterozygous	71	111	63.964		36	39	61	55	0.48	34.2113				75	116	39	43	0.847618	0.998751	no		No	1					No	-
CM084633.1	411068	SNV	A	C	No	1		Heterozygous	27	73	36.9863		2	25	25	48	0.0740741	20.8519				27	73	19	22	0.0159148	0.069342	no	-3.05	No	1	KAL1577853.1:c.294-165T>G			KAL1577853.1:c.294-165T>G	No	-				V4U94_003486	mRNA
CM084633.1	411068	SNV	A	A	Yes	1		Heterozygous	45	73	61.6438		23	22	25	48	0.488889	30.2				45	73	28	29	0.083445	0.427802	no		No	1					No	-				V4U94_003486	mRNA
CM084633.1	487113	Deletion	C	-	No	1		Homozygous	29	47	61.7021		0	29	9	38	0	30.931				29	47	18	19	0.113071	0.0774805	no		No	1					No	-
CM084633.1	516310	Deletion	C	-	No	1		Homozygous	32	49	65.3061		3	29	16	33	0.09375	31.4375				32	49	18	18	0.255515	0.119895	no		No	1					No	-
CM084633.1	546031^546032	Insertion	-	CA	No	2		Heterozygous	39	80	48.75		15	24	35	45	0.384615	35.2308				39	80	24	25	0.781017	0.988798	no	1.84	No	1					No	-
CM084633.1	546031^546032	Insertion	-	-	Yes	0		Heterozygous	40	80	50		20	20	35	45	0.5	32.65				40	80	28	29	0.660778	0.977073	no		No	1					No	-
CM084633.1	546032^546033	Insertion	-	TTGAA	No	5		Heterozygous	39	78	50		15	24	33	45	0.384615	35.9128				39	78	24	25	0.774233	0.998751	no	1.95	No	1					No	-
CM084633.1	546032^546033	Insertion	-	-	Yes	0		Heterozygous	39	78	50		18	21	33	45	0.461538	33.7692				39	78	28	28	0.696088	0.999338	no		No	1					No	-
CM084633.1	570436^570437	Insertion	-	G	No	1		Heterozygous	44	107	41.1215		19	25	56	56	0.431818	34.4545				44	112	22	21	0.187808	0.950475	no	0.93	No	1					No	-
CM084633.1	570436^570437	Insertion	-	-	Yes	0		Heterozygous	63	107	58.8785		37	31	56	56	0.455882	31.9524				68	112	33	37	0.73752	0.999069	no		No	1					No	-
CM084633.1	570437^570438	Insertion	-	TTAAATAAG	No	9		Heterozygous	43	108	39.8148		19	24	56	57	0.44186	35.2997				43	113	23	22	0.105461	0.983311	no	3.81	No	1					No	-
CM084633.1	570437^570438	Insertion	-	-	Yes	0		Heterozygous	64	108	59.2593		37	32	56	57	0.463768	32.6875				69	113	35	39	0.674721	0.999956	no		No	1					No	-
CM084633.1	581421..581422	Deletion	GA	-	No	2		Heterozygous	39	111	35.1351		18	21	34	78	0.461538	34.7949				39	112	20	20	0.063198	0.417536	no	-0.04	No	1	KAL1577922.1:c.3262_3263delGA	KAL1577922.1:p.Asp1088fs	KAL1577922.1:p.Asp1088fs	KAL1577922.1:c.3262_3263delGA	No	Yes	581420		KAL1577922.1	V4U94_003559	mRNA	Genbank	1	cds-KAL1577922.1	NCBI_GP:KAL1577922.1	SMC3	CDS	V4U94_003559
CM084633.1	581421..581422	MNV	GA	GA	Yes	2		Heterozygous	66	111	59.4595		15	52	34	78	0.223881	34.5101				67	112	39	42	0.721061	0.802879	no		No	1					No	No			KAL1577922.1	V4U94_003559	mRNA	Genbank	1	cds-KAL1577922.1	NCBI_GP:KAL1577922.1	SMC3	CDS	V4U94_003559
CM084633.1	581424..581425	Replacement	GA	C	No	2		Heterozygous	39	111	35.1351		18	21	35	78	0.461538	33.7692				39	113	20	20	0.0815714	0.45807	no	-1.06	No	1	KAL1577922.1:c.3265_3266delinsC	KAL1577922.1:p.Asp1089fs	KAL1577922.1:p.Asp1089fs	KAL1577922.1:c.3265_3266delinsC	No	Yes			KAL1577922.1	V4U94_003559	mRNA	Genbank	1	cds-KAL1577922.1	NCBI_GP:KAL1577922.1	SMC3	CDS	V4U94_003559
CM084633.1	581424..581425	MNV	GA	GA	Yes	2		Heterozygous	66	111	59.4595		15	53	35	78	0.220588	35.7121				68	113	41	44	0.693184	0.731614	no		No	1					No	No			KAL1577922.1	V4U94_003559	mRNA	Genbank	1	cds-KAL1577922.1	NCBI_GP:KAL1577922.1	SMC3	CDS	V4U94_003559
CM084633.1	581429	SNV	T	C	No	1		Heterozygous	45	110	40.9091		19	26	36	76	0.422222	35.3556				45	112	24	24	0.46441	0.767603	no	-0.42	No	1	KAL1577922.1:c.3270T>C			KAL1577922.1:c.3270T>C	No	No			KAL1577922.1	V4U94_003559	mRNA	Genbank	1	cds-KAL1577922.1	NCBI_GP:KAL1577922.1	SMC3	CDS	V4U94_003559
CM084633.1	581429	SNV	T	T	Yes	1		Heterozygous	62	110	56.3636		16	48	36	76	0.25	36.2258				64	112	37	38	0.676922	0.877665	no		No	1					No	No			KAL1577922.1	V4U94_003559	mRNA	Genbank	1	cds-KAL1577922.1	NCBI_GP:KAL1577922.1	SMC3	CDS	V4U94_003559
CM084633.1	602621^602622	Insertion	-	A	No	1		Heterozygous	40	113	35.3982		18	23	50	67	0.439024	35.75				41	117	24	27	0.4902	1	no	4.3	Yes	15					No	-
CM084633.1	602621^602622	Insertion	-	-	Yes	0		Heterozygous	73	113	64.6018		32	44	50	67	0.421053	24.6712				76	117	34	47	0.924006	1	no		Yes	15					No	-
CM084633.1	617037	SNV	A	G	No	1		Heterozygous	13	30	43.3333		0	13	0	30	0	35.1538				13	30	11	11	0.981336	1	no	-0.44	No	1					No	-
CM084633.1	617037	SNV	A	A	Yes	1		Heterozygous	17	30	56.6667		0	17	0	30	0	36.2941				17	30	13	13	0.990765	1	no		No	1					No	-
CM084633.1	617076	SNV	A	G	No	1		Heterozygous	10	25	40		0	10	0	25	0	37				10	25	8	8	0.89757	1	no	0.28	No	1					No	-
CM084633.1	617076	SNV	A	A	Yes	1		Heterozygous	15	25	60		0	15	0	25	0	35.2667				15	25	12	12	0.95567	1	no		No	1					No	-
CM084633.1	636330^636331	Insertion	-	ATT	No	3		Heterozygous	63	139	45.3237		29	35	51	91	0.453125	35.0741				64	142	36	42	0.783469	0.780228	no	2.26	No	1					No	-
CM084633.1	636330^636331	Insertion	-	-	Yes	0		Heterozygous	75	139	53.9568		22	55	51	91	0.285714	32.8133				77	142	34	38	0.893684	0.869104	no		No	1					No	-
CM084633.1	639851	SNV	A	G	No	1		Heterozygous	33	81	40.7407		19	17	42	43	0.472222	36.6364				36	85	21	21	0.359939	1	no	0.77	No	1	KAL1577950.1:c.3951T>C			KAL1577950.1:c.3951T>C	No	No			KAL1577950.1	V4U94_003589	mRNA	Genbank	1	cds-KAL1577950.1	NCBI_GP:KAL1577950.1	domain-containing protein	CDS	V4U94_003589
CM084633.1	639851	SNV	A	A	Yes	1		Heterozygous	46	81	56.7901		21	26	42	43	0.446809	34.5217				47	85	33	33	0.736744	0.997017	no		No	1					No	No			KAL1577950.1	V4U94_003589	mRNA	Genbank	1	cds-KAL1577950.1	NCBI_GP:KAL1577950.1	domain-containing protein	CDS	V4U94_003589
CM084633.1	640001	SNV	A	G	No	1		Heterozygous	35	96	36.4583		16	23	47	56	0.410256	34.4857				39	103	19	22	0.0428901	0.993392	no	0.57	No	1	KAL1577950.1:c.3801T>C			KAL1577950.1:c.3801T>C	No	No			KAL1577950.1	V4U94_003589	mRNA	Genbank	1	cds-KAL1577950.1	NCBI_GP:KAL1577950.1	domain-containing protein	CDS	V4U94_003589
CM084633.1	640001	SNV	A	A	Yes	1		Heterozygous	61	96	63.5417		31	33	47	56	0.484375	33.2951				64	103	45	48	0.579161	1	no		No	1					No	No			KAL1577950.1	V4U94_003589	mRNA	Genbank	1	cds-KAL1577950.1	NCBI_GP:KAL1577950.1	domain-containing protein	CDS	V4U94_003589
CM084633.1	1410121	SNV	C	T	No	1		Heterozygous	56	132	42.4242		22	35	59	76	0.385965	35.7143				57	135	29	29	0.237931	0.9829	no	0.15	No	1	KAL1578237.1:c.3552G>A	KAL1578237.1:p.Met1184Ile	KAL1578237.1:p.Met1184Ile	KAL1578237.1:c.3552G>A	No	Yes			KAL1578237.1	V4U94_003885	mRNA	Genbank	1	cds-KAL1578237.1	NCBI_GP:KAL1578237.1	ALS6	CDS	V4U94_003885
CM084633.1	640887	SNV	A	A	Yes	1		Heterozygous	40	68	58.8235		20	21	38	36	0.487805	30.95				41	74	31	33	0.967597	1	no		No	1					No	No			KAL1577950.1	V4U94_003589	mRNA	Genbank	1	cds-KAL1577950.1	NCBI_GP:KAL1577950.1	domain-containing protein	CDS	V4U94_003589
CM084633.1	660975	SNV	G	T	No	1		Heterozygous	36	98	36.7347		26	10	65	34	0.277778	35.2778				36	99	13	13	0.191264	0.940048	no	0.15	No	1	KAL1577957.1:c.1305C>A			KAL1577957.1:c.1305C>A	No	No			KAL1577957.1	V4U94_003596	mRNA	Genbank	1	cds-KAL1577957.1	NCBI_GP:KAL1577957.1	DAL5	CDS	V4U94_003596
CM084633.1	660975	SNV	G	G	Yes	1		Heterozygous	62	98	63.2653		39	24	65	34	0.380952	35				63	99	28	29	0.77425	0.99778	no		No	1					No	No			KAL1577957.1	V4U94_003596	mRNA	Genbank	1	cds-KAL1577957.1	NCBI_GP:KAL1577957.1	DAL5	CDS	V4U94_003596
CM084633.1	682620^682621	Insertion	-	C	No	1		Heterozygous	31	84	36.9048		20	12	41	45	0.375	36.6129				32	86	17	17	0.00532484	0.617312	no	2.07	No	1					No	-
CM084633.1	682620^682621	Insertion	-	-	Yes	0		Heterozygous	53	84	63.0952		21	33	41	45	0.388889	32.5849				54	86	27	29	0.115557	0.894947	no		No	1					No	-
CM084633.1	682622	SNV	T	A	No	1		Heterozygous	31	85	36.4706		20	12	42	45	0.375	36.1613				32	87	17	17	0.00662569	0.649495	no	0.59	No	1					No	-
CM084633.1	682622	SNV	T	T	Yes	1		Heterozygous	53	85	62.3529		21	33	42	45	0.388889	35.3774				54	87	27	29	0.158606	0.865347	no		No	1					No	-
CM084633.1	682625^682626	Insertion	-	C	No	1		Heterozygous	30	84	35.7143		20	11	41	45	0.354839	34.9333				31	86	17	17	0.00494899	0.509803	no	1.36	No	1					No	-
CM084633.1	682625^682626	Insertion	-	-	Yes	0		Heterozygous	53	84	63.0952		21	33	41	45	0.388889	31				54	86	28	29	0.128865	0.894947	no		No	1					No	-
CM084633.1	682628^682629	Insertion	-	C	No	1		Heterozygous	31	86	36.0465		20	12	43	45	0.375	35.4516				32	88	18	18	0.00347695	0.680509	no	0.88	No	1					No	-
CM084633.1	682628^682629	Insertion	-	-	Yes	0		Heterozygous	55	86	63.9535		23	33	43	45	0.410714	33.4				56	88	29	31	0.208741	0.93692	no		No	1					No	-
CM084633.1	722974	SNV	G	A	No	1		Heterozygous	26	68	38.2353		15	11	34	34	0.423077	32.6154				26	68	17	18	0.245864	0.952057	no	0.55	No	1					No	-
CM084633.1	722974	SNV	G	G	Yes	1		Heterozygous	28	68	41.1765		19	9	34	34	0.321429	31.1429				28	68	17	18	0.634545	0.501364	no		No	1					No	-
CM084633.1	1410158	SNV	C	A	No	1		Heterozygous	54	148	36.4865		20	34	76	74	0.37037	34.9259				54	150	28	27	0.411963	0.520494	no	-0.14	No	1	KAL1578237.1:c.3515G>T	KAL1578237.1:p.Ser1172Ile	KAL1578237.1:p.Ser1172Ile	KAL1578237.1:c.3515G>T	No	Yes			KAL1578237.1	V4U94_003885	mRNA	Genbank	1	cds-KAL1578237.1	NCBI_GP:KAL1578237.1	ALS6	CDS	V4U94_003885
CM084633.1	761632	SNV	C	C	Yes	1		Heterozygous	75	123	60.9756		29	47	39	86	0.381579	35.9867				76	125	42	42	0.827804	0.904587	no		No	1					No	No			KAL1578002.1	V4U94_003643	mRNA	Genbank	1	cds-KAL1578002.1	NCBI_GP:KAL1578002.1	FUR4	CDS	V4U94_003643
CM084633.1	769763..769764	Deletion	AA	-	No	2		Heterozygous	46	120	38.3333		31	18	80	46	0.367347	32.2609				49	126	29	29	0.895685	1	no	-1.09	Yes	11					No	-
CM084633.1	769763..769764	MNV	AA	AA	Yes	2		Heterozygous	66	120	55		45	24	80	46	0.347826	34.6364				69	126	42	47	0.978916	1	no		Yes	11					No	-
CM084633.1	772202	SNV	G	A	No	1		Heterozygous	50	129	38.7597		25	28	44	93	0.471698	34.72				53	137	28	28	0.120101	0.383241	no	2.41	No	1					No	-
CM084633.1	772202	SNV	G	G	Yes	1		Heterozygous	71	129	55.0388		19	57	44	93	0.25	30.0704				76	137	36	37	0.857612	0.856057	no		No	1					No	-
CM084633.1	774931^774932	Insertion	-	A	No	1		Heterozygous	47	122	38.5246		29	19	71	53	0.395833	34.2766				48	124	29	30	0.660922	0.999806	no	1.54	Yes	19					No	-
CM084633.1	774931^774932	Insertion	-	-	Yes	0		Heterozygous	75	122	61.4754		42	34	71	53	0.447368	30.68				76	124	38	45	0.887408	1	no		Yes	19					No	-
CM084633.1	783274	SNV	G	A	No	1		Heterozygous	32	80	40		13	19	37	43	0.40625	36.1875				32	80	18	19	0.753577	0.984182	no	0.69	No	1					No	-
CM084633.1	783274	SNV	G	G	Yes	1		Heterozygous	48	80	60		24	24	37	43	0.5	34.9167				48	80	27	27	0.971823	1	no		No	1					No	-
CM084633.1	783276	SNV	C	G	No	1		Heterozygous	32	80	40		12	20	36	44	0.375	35.0625				32	80	18	19	0.774564	0.945472	no	0.33	No	1					No	-
CM084633.1	783276	SNV	C	C	Yes	1		Heterozygous	48	80	60		24	24	36	44	0.5	34.125				48	80	27	27	0.975532	0.995891	no		No	1					No	-
CM084633.1	833097	SNV	G	A	No	1		Heterozygous	53	122	43.4426		42	11	84	40	0.207547	34.5849				53	124	27	27	0.171796	0.568588	no	-0.15	No	1					No	-
CM084633.1	833097	SNV	G	G	Yes	1		Heterozygous	68	122	55.7377		41	29	84	40	0.414286	35.5588				70	124	36	37	0.398531	0.7844	no		No	1					No	-
CM084633.1	841347..841348	MNV	AC	TG	No	2		Heterozygous	73	125	58.4		52	23	80	48	0.306667	35.9863				75	128	33	33	0.947756	0.916011	no	0.28	No	1					No	-
CM084633.1	841347..841348	MNV	AC	AC	Yes	2		Heterozygous	51	125	40.8		28	24	80	48	0.461538	35.5294				52	128	30	30	0.848168	0.852778	no		No	1					No	-
CM084633.1	871514^871515	Insertion	-	T	No	1		Heterozygous	51	131	38.9313		26	27	78	56	0.490566	35.3529				53	134	29	33	0.226534	0.833161	no	2.9	No	1					No	-
CM084633.1	871514^871515	Insertion	-	-	Yes	0		Heterozygous	80	131	61.0687		52	29	78	56	0.358025	29.425				81	134	35	41	0.75211	0.964382	no		No	1					No	-
CM084633.1	871590	Deletion	T	-	No	1		Heterozygous	59	119	49.5798		22	39	62	63	0.360656	33.4407				61	125	24	25	0.446416	0.52787	no	-1.45	Yes	10					No	-
CM084633.1	871590	SNV	T	T	Yes	1		Heterozygous	60	119	50.4202		40	24	62	63	0.375	35.7667				64	125	31	34	0.634145	0.570137	no		Yes	10					No	-
CM084633.1	875393^875394	Insertion	-	T	No	1		Heterozygous	41	114	35.9649		29	13	71	46	0.309524	37				42	117	28	30	0.222652	0.872122	no	1.57	No	1					No	-
CM084633.1	875393^875394	Insertion	-	-	Yes	0		Heterozygous	73	114	64.0351		42	33	71	46	0.44	33.7123				75	117	36	39	0.737064	0.994229	no		No	1					No	-
CM084633.1	882617..882621	Deletion	ATTCT	-	No	5		Heterozygous	38	108	35.1852		24	17	47	66	0.414634	33.1053				41	113	24	25	0.532044	0.46998	no	-0.8	No	1					No	-
CM084633.1	882617..882621	MNV	ATTCT	ATTCT	Yes	5		Heterozygous	60	108	55.5556		20	42	47	66	0.322581	33.3369				62	113	34	33	0.774679	0.74942	no		No	1					No	-
CM084633.1	883470..883472	Deletion	CTT	-	No	3		Heterozygous	53	127	41.7323		19	34	52	77	0.358491	27.8302				53	129	30	30	0.728069	0.990027	no	-5.96	No	1	KAL1578054.1:c.606_608delTTC	KAL1578054.1:p.Ser206del	KAL1578054.1:p.Ser206del	KAL1578054.1:c.606_608delTTC	No	Yes	883473	883473: TTC	KAL1578054.1	V4U94_003698	mRNA	Genbank	1	cds-KAL1578054.1	NCBI_GP:KAL1578054.1	WSC1	CDS	V4U94_003698
CM084633.1	883470..883472	MNV	CTT	CTT	Yes	3		Heterozygous	74	127	58.2677		33	43	52	77	0.434211	35.4595				76	129	39	39	0.951825	1	no		No	1					No	No			KAL1578054.1	V4U94_003698	mRNA	Genbank	1	cds-KAL1578054.1	NCBI_GP:KAL1578054.1	WSC1	CDS	V4U94_003698
CM084633.1	888415	SNV	A	G	No	1		Heterozygous	48	94	51.0638		15	34	31	65	0.306122	33.2917				49	96	24	24	0.886712	1	no	-1.24	No	1					No	-
CM084633.1	888415	SNV	A	A	Yes	1		Heterozygous	46	94	48.9362		16	31	31	65	0.340426	36.4783				47	96	26	26	0.894023	1	no		No	1					No	-
CM084633.1	888421	SNV	G	A	No	1		Heterozygous	48	92	52.1739		14	35	30	64	0.285714	35.2083				49	94	24	24	0.789256	0.996544	no	0.51	No	1					No	-
CM084633.1	888421	SNV	G	G	Yes	1		Heterozygous	44	92	47.8261		16	29	30	64	0.355556	33.8636				45	94	24	24	0.802588	0.995578	no		No	1					No	-
CM084633.1	888447	SNV	C	T	No	1		Heterozygous	37	81	45.679		11	26	26	56	0.297297	35.6486				37	82	21	21	0.634708	1	no	-0.28	No	1	KAL1578057.1:c.476G>A			KAL1578057.1:c.476G>A	No	No			KAL1578057.1	V4U94_003701	mRNA	Genbank	1	cds-KAL1578057.1	NCBI_GP:KAL1578057.1		CDS	V4U94_003701
CM084633.1	888447	SNV	C	C	Yes	1		Heterozygous	44	81	54.321		15	30	26	56	0.333333	36.4545				45	82	24	24	0.608446	1	no		No	1					No	No			KAL1578057.1	V4U94_003701	mRNA	Genbank	1	cds-KAL1578057.1	NCBI_GP:KAL1578057.1		CDS	V4U94_003701
CM084633.1	1410587	SNV	G	A	No	1		Heterozygous	71	195	36.4103		38	35	98	101	0.479452	35.6197				73	199	34	35	0.974549	1	no	-0.09	No	1	KAL1578237.1:c.3086C>T	KAL1578237.1:p.Thr1029Ile	KAL1578237.1:p.Thr1029Ile	KAL1578237.1:c.3086C>T	No	Yes			KAL1578237.1	V4U94_003885	mRNA	Genbank	1	cds-KAL1578237.1	NCBI_GP:KAL1578237.1	ALS6	CDS	V4U94_003885
CM084633.1	888450	SNV	G	G	Yes	1		Heterozygous	46	83	55.4217		15	32	26	58	0.319149	35.6522				47	84	25	25	0.568697	1	no		No	1					No	No			KAL1578057.1	V4U94_003701	mRNA	Genbank	1	cds-KAL1578057.1	NCBI_GP:KAL1578057.1		CDS	V4U94_003701
CM084633.1	1410839	SNV	A	G	No	1		Heterozygous	64	179	35.7542		22	42	55	129	0.34375	35.2812				64	184	33	33	0.740914	0.968078	no	-0.46	No	1	KAL1578237.1:c.2834T>C	KAL1578237.1:p.Leu945Ser	KAL1578237.1:p.Leu945Ser	KAL1578237.1:c.2834T>C	No	Yes			KAL1578237.1	V4U94_003885	mRNA	Genbank	1	cds-KAL1578237.1	NCBI_GP:KAL1578237.1	ALS6	CDS	V4U94_003885
CM084633.1	888471	SNV	T	T	Yes	1		Heterozygous	48	80	60		18	31	26	55	0.367347	36.25				49	81	27	27	0.911126	0.989659	no		No	1					No	No			KAL1578057.1	V4U94_003701	mRNA	Genbank	1	cds-KAL1578057.1	NCBI_GP:KAL1578057.1		CDS	V4U94_003701
CM084633.1	1450834	SNV	T	A	No	1		Heterozygous	39	86	45.3488		19	20	47	39	0.487179	34.4359				39	86	28	28	0.946602	0.980266	no	0.09	No	1	KAL1578249.1:c.2518T>A	KAL1578249.1:p.Leu840Ile	KAL1578249.1:p.Leu840Ile	KAL1578249.1:c.2518T>A	No	Yes			KAL1578249.1	V4U94_003897	mRNA	Genbank	1	cds-KAL1578249.1	NCBI_GP:KAL1578249.1		CDS	V4U94_003897
CM084633.1	888484	SNV	A	A	Yes	1		Heterozygous	43	68	63.2353		18	26	23	46	0.409091	36.1163				44	69	24	24	0.830537	0.934857	no		No	1					No	No			KAL1578057.1	V4U94_003701	mRNA	Genbank	1	cds-KAL1578057.1	NCBI_GP:KAL1578057.1		CDS	V4U94_003701
CM084633.1	1451515	SNV	C	T	No	1		Heterozygous	23	60	38.3333		20	3	39	22	0.130435	36.4783				23	61	10	10	0.0958204	0.233783	no	0.8	No	1	KAL1578249.1:c.3199C>T	KAL1578249.1:p.Pro1067Ser	KAL1578249.1:p.Pro1067Ser	KAL1578249.1:c.3199C>T	No	Yes			KAL1578249.1	V4U94_003897	mRNA	Genbank	1	cds-KAL1578249.1	NCBI_GP:KAL1578249.1		CDS	V4U94_003897
CM084633.1	888814	SNV	A	A	Yes	1		Heterozygous	45	70	64.2857		20	26	30	42	0.434783	35.8444				46	72	23	24	0.886025	1	no		No	1					No	No			KAL1578057.1	V4U94_003701	mRNA	Genbank	1	cds-KAL1578057.1	NCBI_GP:KAL1578057.1		CDS	V4U94_003701
CM084633.1	1451518	SNV	A	G	No	1		Heterozygous	24	61	39.3443		21	3	40	22	0.125	37				24	62	11	11	0.0673381	0.21685	no	0.56	No	1	KAL1578249.1:c.3202A>G	KAL1578249.1:p.Ile1068Val	KAL1578249.1:p.Ile1068Val	KAL1578249.1:c.3202A>G	No	Yes			KAL1578249.1	V4U94_003897	mRNA	Genbank	1	cds-KAL1578249.1	NCBI_GP:KAL1578249.1		CDS	V4U94_003897
CM084633.1	888817	SNV	G	G	Yes	1		Heterozygous	42	67	62.6866		17	26	28	41	0.395349	34.5714				43	69	22	23	0.852392	1	no		No	1					No	No			KAL1578057.1	V4U94_003701	mRNA	Genbank	1	cds-KAL1578057.1	NCBI_GP:KAL1578057.1		CDS	V4U94_003701
CM084634.1	678502	SNV	G	A	No	1		Heterozygous	13	34	38.2353		0	13	0	34	0	35.1538				13	34	10	10	0.555219	1	no	-0.28	No	1	KAL1577341.1:c.415G>A	KAL1577341.1:p.Glu139Lys	KAL1577341.1:p.Glu139Lys	KAL1577341.1:c.415G>A	No	Yes			KAL1577341.1	V4U94_004338	mRNA	Genbank	1	cds-KAL1577341.1	NCBI_GP:KAL1577341.1	hypothetical protein	CDS	V4U94_004338
CM084633.1	888820	SNV	T	T	Yes	1		Heterozygous	43	67	64.1791		18	26	28	41	0.409091	36.1628				44	69	22	23	0.999761	1	no		No	1					No	No			KAL1578057.1	V4U94_003701	mRNA	Genbank	1	cds-KAL1578057.1	NCBI_GP:KAL1578057.1		CDS	V4U94_003701
CM084633.1	888824	SNV	A	G	No	1		Heterozygous	24	65	36.9231		10	15	28	39	0.4	34.9167				25	67	12	12	0.996426	1	no	-0.01	No	1	KAL1578057.1:c.99T>C			KAL1578057.1:c.99T>C	No	No			KAL1578057.1	V4U94_003701	mRNA	Genbank	1	cds-KAL1578057.1	NCBI_GP:KAL1578057.1		CDS	V4U94_003701
CM084633.1	888824	SNV	A	A	Yes	1		Heterozygous	41	65	63.0769		18	24	28	39	0.428571	34.8537				42	67	21	22	0.999491	1	no		No	1					No	No			KAL1578057.1	V4U94_003701	mRNA	Genbank	1	cds-KAL1578057.1	NCBI_GP:KAL1578057.1		CDS	V4U94_003701
CM084634.1	679039	SNV	C	G	No	1		Heterozygous	11	28	39.2857		11	0	28	0	0	33.5455				11	28	8	9	0.994199	1	no	-0.49	No	1	KAL1577341.1:c.952C>G	KAL1577341.1:p.Leu318Val	KAL1577341.1:p.Leu318Val	KAL1577341.1:c.952C>G	No	Yes			KAL1577341.1	V4U94_004338	mRNA	Genbank	1	cds-KAL1577341.1	NCBI_GP:KAL1577341.1	hypothetical protein	CDS	V4U94_004338
CM084633.1	888829	SNV	C	C	Yes	1		Heterozygous	45	70	64.2857		18	30	28	46	0.375	35.6222				48	74	22	21	0.999762	1	no		No	1					No	No			KAL1578057.1	V4U94_003701	mRNA	Genbank	1	cds-KAL1578057.1	NCBI_GP:KAL1578057.1		CDS	V4U94_003701
CM084633.1	927258^927259	Insertion	-	TCAAC	No	5		Heterozygous	50	127	39.3701		32	22	71	64	0.407407	34.592				54	135	30	30	0.155156	0.944355	no	1.24	No	1					No	-
CM084633.1	927258^927259	Insertion	-	-	Yes	0		Heterozygous	76	127	59.8425		39	41	71	64	0.4875	33.5263				80	135	39	42	0.759117	1	no		No	1					No	-
CM084633.1	985759^985760	Insertion	-	CCT	No	3		Heterozygous	32	82	39.0244		15	17	31	52	0.46875	35.8333				32	83	21	22	0.0973524	0.869797	no	0.91	No	1	KAL1578091.1:c.768_770dupTCC	KAL1578091.1:p.Pro261_Ser262insPro	KAL1578091.1:p.Pro261_Ser262insPro	KAL1578091.1:c.768_770dupTCC	No	Yes	985764	985764: TCC	KAL1578091.1	V4U94_003735	mRNA	Genbank	1	cds-KAL1578091.1	NCBI_GP:KAL1578091.1	ZCF31	CDS	V4U94_003735
CM084633.1	985759^985760	Insertion	-	-	Yes	0		Heterozygous	50	82	60.9756		16	35	31	52	0.313725	34.48				51	83	34	37	0.583351	0.968869	no		No	1					No	No			KAL1578091.1	V4U94_003735	mRNA	Genbank	1	cds-KAL1578091.1	NCBI_GP:KAL1578091.1	ZCF31	CDS	V4U94_003735
CM084633.1	985855	SNV	A	T	No	1		Heterozygous	42	81	51.8519		23	19	41	42	0.452381	33.4286				42	83	26	27	0.415999	0.990512	no	1.04	No	1	KAL1578091.1:c.861A>T			KAL1578091.1:c.861A>T	No	No			KAL1578091.1	V4U94_003735	mRNA	Genbank	1	cds-KAL1578091.1	NCBI_GP:KAL1578091.1	ZCF31	CDS	V4U94_003735
CM084633.1	985855	SNV	A	A	Yes	1		Heterozygous	33	81	40.7407		15	20	41	42	0.428571	30.0303				35	83	21	24	0.761015	0.969216	no		No	1					No	No			KAL1578091.1	V4U94_003735	mRNA	Genbank	1	cds-KAL1578091.1	NCBI_GP:KAL1578091.1	ZCF31	CDS	V4U94_003735
CM084633.1	985861	SNV	A	G	No	1		Heterozygous	44	80	55		25	19	41	41	0.431818	28.6364				44	82	26	27	0.897203	0.967133	no	-1.53	No	1	KAL1578091.1:c.867A>G			KAL1578091.1:c.867A>G	No	No			KAL1578091.1	V4U94_003735	mRNA	Genbank	1	cds-KAL1578091.1	NCBI_GP:KAL1578091.1	ZCF31	CDS	V4U94_003735
CM084633.1	985861	SNV	A	A	Yes	1		Heterozygous	36	80	45		16	22	41	41	0.421053	32.3889				38	82	24	27	0.850652	0.937655	no		No	1					No	No			KAL1578091.1	V4U94_003735	mRNA	Genbank	1	cds-KAL1578091.1	NCBI_GP:KAL1578091.1	ZCF31	CDS	V4U94_003735
CM084633.1	985867^985868	Insertion	-	CCA	No	3		Heterozygous	33	83	39.759		19	14	42	44	0.424242	34.2323				33	86	18	18	0.13017	0.908248	no	3.28	No	1	KAL1578091.1:c.875_876insACC	KAL1578091.1:p.Pro294_His295insPro	KAL1578091.1:p.Pro294_His295insPro	KAL1578091.1:c.875_876insACC	No	Yes	985869	985869: ACC	KAL1578091.1	V4U94_003735	mRNA	Genbank	1	cds-KAL1578091.1	NCBI_GP:KAL1578091.1	ZCF31	CDS	V4U94_003735
CM084633.1	985867^985868	Insertion	-	-	Yes	0		Heterozygous	50	83	60.241		23	30	42	44	0.433962	29.12				53	86	32	39	0.646505	0.991574	no		No	1					No	No			KAL1578091.1	V4U94_003735	mRNA	Genbank	1	cds-KAL1578091.1	NCBI_GP:KAL1578091.1	ZCF31	CDS	V4U94_003735
CM084633.1	985871^985872	Insertion	-	CG	No	2		Heterozygous	34	82	41.4634		20	14	42	43	0.411765	34.5588				34	85	20	20	0.447029	0.8846	no	1.62	No	1	KAL1578091.1:c.878_879insGC	KAL1578091.1:p.Pro294fs	KAL1578091.1:p.Pro294fs	KAL1578091.1:c.878_879insGC	No	Yes	985872	985872: GC	KAL1578091.1	V4U94_003735	mRNA	Genbank	1	cds-KAL1578091.1	NCBI_GP:KAL1578091.1	ZCF31	CDS	V4U94_003735
CM084633.1	985871^985872	Insertion	-	-	Yes	0		Heterozygous	45	82	54.878		20	28	42	43	0.416667	31.3111				48	85	31	36	0.697728	0.941018	no		No	1					No	No			KAL1578091.1	V4U94_003735	mRNA	Genbank	1	cds-KAL1578091.1	NCBI_GP:KAL1578091.1	ZCF31	CDS	V4U94_003735
CM084633.1	985873^985874	Insertion	-	GCCG	No	4		Heterozygous	31	84	36.9048		17	14	41	46	0.451613	33.8387				31	87	17	17	0.32568	0.938945	no	1.75	No	1	KAL1578091.1:c.879_880insGCCG	KAL1578091.1:p.Pro294fs	KAL1578091.1:p.Pro294fs	KAL1578091.1:c.879_880insGCCG	No	Yes	985873		KAL1578091.1	V4U94_003735	mRNA	Genbank	1	cds-KAL1578091.1	NCBI_GP:KAL1578091.1	ZCF31	CDS	V4U94_003735
CM084633.1	985873^985874	Insertion	-	-	Yes	0		Heterozygous	47	84	55.9524		20	30	41	46	0.4	31				50	87	33	38	0.674172	0.956108	no		No	1					No	No			KAL1578091.1	V4U94_003735	mRNA	Genbank	1	cds-KAL1578091.1	NCBI_GP:KAL1578091.1	ZCF31	CDS	V4U94_003735
CM084633.1	990507	SNV	A	G	No	1		Heterozygous	42	71	59.1549		18	25	24	48	0.418605	36.0952				43	72	27	27	0.880037	0.898701	no	0.4	No	1	KAL1578093.1:c.708T>C			KAL1578093.1:c.708T>C	No	No			KAL1578093.1	V4U94_003737	mRNA	Genbank	1	cds-KAL1578093.1	NCBI_GP:KAL1578093.1	ARG11	CDS	V4U94_003737
CM084633.1	990507	SNV	A	A	Yes	1		Heterozygous	28	71	39.4366		5	23	24	48	0.178571	35.7143				28	72	20	21	0.724523	0.509894	no		No	1					No	No			KAL1578093.1	V4U94_003737	mRNA	Genbank	1	cds-KAL1578093.1	NCBI_GP:KAL1578093.1	ARG11	CDS	V4U94_003737
CM084634.1	679084	SNV	T	A	No	1		Heterozygous	19	32	59.375		19	0	32	0	0	37				19	32	10	11	0.988047	1	no	0.36	No	1	KAL1577341.1:c.997T>A	KAL1577341.1:p.Leu333Ile	KAL1577341.1:p.Leu333Ile	KAL1577341.1:c.997T>A	No	Yes			KAL1577341.1	V4U94_004338	mRNA	Genbank	1	cds-KAL1577341.1	NCBI_GP:KAL1577341.1	hypothetical protein	CDS	V4U94_004338
CM084633.1	998448	SNV	C	C	Yes	1		Heterozygous	46	104	44.2308		27	21	64	42	0.4375	33.3913				48	106	28	28	0.744207	0.996295	no		No	1					No	No			KAL1578099.1	V4U94_003743	mRNA	Genbank	1	cds-KAL1578099.1	NCBI_GP:KAL1578099.1	hypothetical protein	CDS	V4U94_003743
CM084634.1	702930	SNV	G	C	No	1		Heterozygous	13	30	43.3333		0	13	0	30	0	32.0769				13	30	9	9	0.879029	1	no	-1.07	No	1	KAL1577351.1:c.952C>G	KAL1577351.1:p.Leu318Val	KAL1577351.1:p.Leu318Val	KAL1577351.1:c.952C>G	No	Yes			KAL1577351.1	V4U94_004348	mRNA	Genbank	1	cds-KAL1577351.1	NCBI_GP:KAL1577351.1	AIF1	CDS	V4U94_004348
CM084633.1	1049374	SNV	T	T	Yes	1		Heterozygous	61	103	59.2233		38	24	69	37	0.387097	36.1803				62	106	27	29	0.478383	0.997086	no		No	1					No	No			KAL1578115.1	V4U94_003761	mRNA	Genbank	1	cds-KAL1578115.1	NCBI_GP:KAL1578115.1	CDR2	CDS	V4U94_003761
CM084633.1	1050480	SNV	A	G	No	1		Heterozygous	28	69	40.5797		9	19	18	52	0.321429	34.3571				28	70	15	16	0.218149	0.944599	no	-0.89	No	1	KAL1578115.1:c.2514A>G			KAL1578115.1:c.2514A>G	No	No			KAL1578115.1	V4U94_003761	mRNA	Genbank	1	cds-KAL1578115.1	NCBI_GP:KAL1578115.1	CDR2	CDS	V4U94_003761
CM084633.1	1050480	SNV	A	A	Yes	1		Heterozygous	41	69	59.4203		9	33	18	52	0.214286	36.0732				42	70	17	17	0.651663	0.978974	no		No	1					No	No			KAL1578115.1	V4U94_003761	mRNA	Genbank	1	cds-KAL1578115.1	NCBI_GP:KAL1578115.1	CDR2	CDS	V4U94_003761
CM084633.1	1059447..1059449	Deletion	TAC	-	No	3		Heterozygous	40	104	38.4615		18	22	54	51	0.45	34.9				40	105	23	23	0.0939426	0.963516	no	-0.39	No	1					No	-
CM084633.1	1059447..1059449	MNV	TAC	TAC	Yes	3		Heterozygous	61	104	58.6538		34	28	54	51	0.451613	34.7596				62	105	32	34	0.418807	1	no		No	1					No	-
CM084633.1	1074688..1074689	Deletion	AC	-	No	2		Heterozygous	56	132	42.4242		10	46	27	107	0.178571	35.4643				56	134	26	26	0.935016	0.994076	no	-0.21	No	1					No	-
CM084633.1	1074688..1074689	MNV	AC	AC	Yes	2		Heterozygous	73	132	55.303		17	58	27	107	0.226667	35.4552				75	134	34	37	0.956402	0.994402	no		No	1					No	-
CM084633.1	1074944..1074946	Deletion	CAA	-	No	3		Heterozygous	40	81	49.3827		23	18	50	34	0.439024	33.25				41	84	23	23	0.513191	0.999756	no	-1.29	No	1					No	-
CM084633.1	1074944..1074946	MNV	CAA	CAA	Yes	3		Heterozygous	39	81	48.1481		26	15	50	34	0.365854	34.8632				41	84	27	28	0.834738	0.997761	no		No	1					No	-
CM084633.1	1120349..1120357	Deletion	CAACAACAA	-	No	9		Heterozygous	31	88	35.2273		11	21	32	61	0.34375	32.871				32	93	26	27	0.247026	1	no	-2.21	No	1	KAL1578141.1:c.1104_1112delACAACAACA	KAL1578141.1:p.Gln369_Gln371del	KAL1578141.1:p.Gln369_Gln371del	KAL1578141.1:c.1104_1112delACAACAACA	No	Yes	1120368	1120368: ACAACAACA	KAL1578141.1	V4U94_003787	mRNA	Genbank	1	cds-KAL1578141.1	NCBI_GP:KAL1578141.1	WOR2	CDS	V4U94_003787
CM084633.1	1120349..1120357	MNV	CAACAACAA	CAACAACAA	Yes	9		Heterozygous	52	88	59.0909		19	35	32	61	0.351852	35.4051				54	93	36	36	0.525439	1	no		No	1					No	No			KAL1578141.1	V4U94_003787	mRNA	Genbank	1	cds-KAL1578141.1	NCBI_GP:KAL1578141.1	WOR2	CDS	V4U94_003787
CM084633.1	1149676	SNV	A	G	No	1		Heterozygous	43	103	41.7476		16	28	39	67	0.363636	33.2326				44	106	24	22	0.0146896	1	no	-1.46	No	1	KAL1578146.1:c.3075A>G			KAL1578146.1:c.3075A>G	No	No			KAL1578146.1	V4U94_003792	mRNA	Genbank	1	cds-KAL1578146.1	NCBI_GP:KAL1578146.1	CDR1	CDS	V4U94_003792
CM084633.1	1149676	SNV	A	A	Yes	1		Heterozygous	59	103	57.2816		22	39	39	67	0.360656	36.1864				61	106	36	36	0.294142	1	no		No	1					No	No			KAL1578146.1	V4U94_003792	mRNA	Genbank	1	cds-KAL1578146.1	NCBI_GP:KAL1578146.1	CDR1	CDS	V4U94_003792
CM084633.1	1149868	SNV	G	A	No	1		Heterozygous	39	86	45.3488		19	20	43	43	0.487179	36.0769				39	86	23	23	0.677705	1	no	-0.27	No	1	KAL1578146.1:c.3267G>A			KAL1578146.1:c.3267G>A	No	No			KAL1578146.1	V4U94_003792	mRNA	Genbank	1	cds-KAL1578146.1	NCBI_GP:KAL1578146.1	CDR1	CDS	V4U94_003792
CM084633.1	1149868	SNV	G	G	Yes	1		Heterozygous	47	86	54.6512		24	23	43	43	0.489362	36.4894				47	86	24	24	0.914739	1	no		No	1					No	No			KAL1578146.1	V4U94_003792	mRNA	Genbank	1	cds-KAL1578146.1	NCBI_GP:KAL1578146.1	CDR1	CDS	V4U94_003792
CM084633.1	1156617..1156619	Deletion	TAT	-	No	3		Heterozygous	39	105	37.1429		15	25	43	73	0.375	33.7692				40	116	22	23	0.437406	1	no	-1.55	No	1	KAL1578149.1:c.185_187delATA	KAL1578149.1:p.Asn62del	KAL1578149.1:p.Asn62del	KAL1578149.1:c.185_187delATA	No	Yes	1156616		KAL1578149.1	V4U94_003795	mRNA	Genbank	1	cds-KAL1578149.1	NCBI_GP:KAL1578149.1	domain-containing protein	CDS	V4U94_003795
CM084633.1	1156617..1156619	MNV	TAT	TAT	Yes	3		Heterozygous	59	105	56.1905		25	44	43	73	0.362319	35.8744				69	116	39	42	0.883043	1	no		No	1					No	No			KAL1578149.1	V4U94_003795	mRNA	Genbank	1	cds-KAL1578149.1	NCBI_GP:KAL1578149.1	domain-containing protein	CDS	V4U94_003795
CM084633.1	1158469..1158470	MNV	GT	AA	No	2		Heterozygous	39	93	41.9355		31	8	50	44	0.205128	34.7949				39	94	18	20	0.0280808	0.0659545	no	0.08	No	1					No	-
CM084633.1	1158469..1158470	MNV	GT	GT	Yes	2		Heterozygous	52	93	55.914		18	35	50	44	0.339623	34.705				53	94	30	30	0.154676	0.247783	no		No	1					No	-
CM084633.1	1158473..1158474	Replacement	GG	A	No	2		Heterozygous	38	91	41.7582		32	6	51	42	0.157895	33.0789				38	93	18	20	0.0347235	0.0275578	no	-0.56	No	1					No	-
CM084633.1	1158473..1158474	MNV	GG	GG	Yes	2		Heterozygous	53	91	58.2418		19	36	51	42	0.345455	33.5143				55	93	30	30	0.209913	0.194528	no		No	1					No	-
CM084633.1	1158493	SNV	G	T	No	1		Heterozygous	37	93	39.7849		31	6	63	33	0.162162	32.1351				37	96	16	18	0.00518211	0.26689	no	-0.82	No	1					No	-
CM084633.1	1158493	SNV	G	G	Yes	1		Heterozygous	55	93	59.1398		31	27	63	33	0.465517	34.9636				58	96	30	30	0.123414	0.644613	no		No	1					No	-
CM084633.1	1158918..1158921	Deletion	CCCA	-	No	4		Heterozygous	33	84	39.2857		17	19	31	61	0.472222	32.8788				36	92	21	21	0.468796	0.625012	no	-1.94	No	1					No	-
CM084633.1	1158918..1158921	MNV	CCCA	CCCA	Yes	4		Heterozygous	41	84	48.8095		10	35	31	61	0.222222	34.7654				45	92	26	26	0.74972	0.652929	no		No	1					No	-
CM084634.1	703020	SNV	A	G	No	1		Homozygous	11	17	64.7059		0	11	0	17	0	35.9091				11	17	9	9	0.880619	1	no		No	1	KAL1577351.1:c.862T>C	KAL1577351.1:p.Cys288Arg	KAL1577351.1:p.Cys288Arg	KAL1577351.1:c.862T>C	No	Yes			KAL1577351.1	V4U94_004348	mRNA	Genbank	1	cds-KAL1577351.1	NCBI_GP:KAL1577351.1	AIF1	CDS	V4U94_004348
CM084633.1	1166478	SNV	T	T	Yes	1		Heterozygous	51	85	60		20	33	36	51	0.377358	35.2745				53	87	31	34	0.100721	0.999538	no		No	1					Yes	No			KAL1578152.1	V4U94_003798	mRNA	Genbank	1	cds-KAL1578152.1	NCBI_GP:KAL1578152.1	hypothetical protein	CDS	V4U94_003798
CM084634.1	746540	SNV	T	C	No	1		Heterozygous	46	124	37.0968		6	42	49	83	0.125	35.6087				48	132	22	23	0.00474451	0.0296064	no	1.16	No	1	KAL1577368.1:c.1309A>G	KAL1577368.1:p.Ile437Val	KAL1577368.1:p.Ile437Val	KAL1577368.1:c.1309A>G	No	Yes			KAL1577368.1	V4U94_004365	mRNA	Genbank	1	cds-KAL1577368.1	NCBI_GP:KAL1577368.1	RBT1	CDS	V4U94_004365
CM084633.1	1166480	SNV	G	G	Yes	1		Heterozygous	32	86	37.2093		14	20	37	51	0.411765	31.375				34	88	27	26	0.520421	1	no		No	1					Yes	No			KAL1578152.1	V4U94_003798	mRNA	Genbank	1	cds-KAL1578152.1	NCBI_GP:KAL1578152.1	hypothetical protein	CDS	V4U94_003798
CM084633.1	1176814	SNV	C	A	No	1		Heterozygous	47	87	54.023		15	32	32	56	0.319149	35.6809				47	88	27	28	0.910075	0.990971	no	0.37	No	1					No	-
CM084633.1	1176814	SNV	C	C	Yes	1		Heterozygous	40	87	45.977		17	24	32	56	0.414634	34.1				41	88	26	26	0.837691	0.986156	no		No	1					No	-
CM084633.1	1176841	SNV	A	T	No	1		Heterozygous	43	89	48.3146		11	32	28	61	0.255814	35				43	89	28	28	0.866584	0.952672	no	-0.15	No	1					No	-
CM084633.1	1176841	SNV	A	A	Yes	1		Heterozygous	45	89	50.5618		16	29	28	61	0.355556	34.4222				45	89	27	27	0.829758	0.99207	no		No	1					No	-
CM084633.1	1182332^1182333	Insertion	-	TG	No	2		Heterozygous	44	120	36.6667		19	29	47	79	0.395833	34.75				48	126	22	24	0.269996	1	no	-0.54	No	1					No	-
CM084633.1	1182332^1182333	Insertion	-	-	Yes	0		Heterozygous	76	120	63.3333		28	50	47	79	0.358974	35.3684				78	126	35	41	0.697432	1	no		No	1					No	-
CM084633.1	1182336	SNV	A	G	No	1		Heterozygous	50	126	39.6825		21	33	51	81	0.388889	31.64				54	132	23	24	0.569571	1	no	-2.12	No	1					No	-
CM084633.1	1182336	SNV	A	A	Yes	1		Heterozygous	76	126	60.3175		30	48	51	81	0.384615	36.3421				78	132	34	39	0.833247	1	no		No	1					No	-
CM084633.1	1182345..1182346	MNV	GA	TT	No	2		Heterozygous	56	120	46.6667		23	37	54	72	0.383333	35.652				60	126	28	30	0.649752	0.993002	no	0.92	No	1					No	-
CM084633.1	1182345..1182346	MNV	GA	GA	Yes	2		Heterozygous	52	120	43.3333		23	31	54	72	0.425926	34.1923				54	126	26	28	0.757867	1	no		No	1					No	-
CM084633.1	1183143..1183145	Deletion	TTA	-	No	3		Heterozygous	33	92	35.8696		13	21	52	43	0.382353	33.7273				34	95	19	19	0.351871	0.497285	no	-2.43	No	1	KAL1578156.1:c.243_245delTAA	KAL1578156.1:p.Asn87del	KAL1578156.1:p.Asn87del	KAL1578156.1:c.243_245delTAA	No	Yes	1183142		KAL1578156.1	V4U94_003802	mRNA	Genbank	1	cds-KAL1578156.1	NCBI_GP:KAL1578156.1	hypothetical protein	CDS	V4U94_003802
CM084633.1	1183143..1183145	MNV	TTA	TTA	Yes	3		Heterozygous	42	92	45.6522		29	15	52	43	0.340909	35.8254				44	95	29	30	0.928981	0.760597	no		No	1					No	No			KAL1578156.1	V4U94_003802	mRNA	Genbank	1	cds-KAL1578156.1	NCBI_GP:KAL1578156.1	hypothetical protein	CDS	V4U94_003802
CM084633.1	1187048^1187049	Insertion	-	AAAG	No	4		Heterozygous	35	77	45.4545		24	13	48	33	0.351351	34.6				37	81	25	25	0.68809	0.981144	no	-0.8	No	1					No	-
CM084633.1	1187048^1187049	Insertion	-	-	Yes	0		Heterozygous	41	77	53.2468		23	20	48	33	0.465116	35.4878				43	81	30	31	0.53488	0.98364	no		No	1					No	-
CM084633.1	1193314..1193324	Deletion	ATTTAAACTGG	-	No	11		Heterozygous	52	134	38.806		46	8	114	28	0.148148	33.2349				54	142	25	25	0.00211078	0.89652	no	-1.3	No	1					No	-
CM084633.1	1193314..1193324	MNV	ATTTAAACTGG	ATTTAAACTGG	Yes	11		Heterozygous	52	134	38.806		43	15	114	28	0.258621	34.4358				58	142	31	33	0.698846	0.847655	no		No	1					No	-
CM084633.1	1201708^1201709	Insertion	-	TTTA	No	4		Heterozygous	52	115	45.2174		5	47	19	98	0.0961538	36.1538				52	117	24	24	0.462431	0.706143	no	3.77	No	1					No	-
CM084633.1	1201708^1201709	Insertion	-	-	Yes	0		Heterozygous	63	115	54.7826		14	51	19	98	0.215385	33.0635				65	117	28	30	0.858457	0.866416	no		No	1					No	-
CM084633.1	1203784	SNV	T	C	No	1		Heterozygous	56	125	44.8		24	32	66	60	0.428571	35.2143				56	126	25	27	0.388243	0.82496	no	-0.27	No	1	KAL1578163.1:c.1500T>C			KAL1578163.1:c.1500T>C	No	No			KAL1578163.1	V4U94_003809	mRNA	Genbank	1	cds-KAL1578163.1	NCBI_GP:KAL1578163.1	hypothetical protein	CDS	V4U94_003809
CM084633.1	1203784	SNV	T	T	Yes	1		Heterozygous	63	125	50.4		42	22	66	60	0.34375	35.8254				64	126	37	37	0.509459	0.532266	no		No	1					No	No			KAL1578163.1	V4U94_003809	mRNA	Genbank	1	cds-KAL1578163.1	NCBI_GP:KAL1578163.1	hypothetical protein	CDS	V4U94_003809
CM084633.1	1204674	SNV	C	G	No	1		Heterozygous	10	27	37.037		10	0	11	16	0	30.6				10	27	6	8	0.0397948	0.0122547	no	0.42	No	1					No	-
CM084633.1	1204674	SNV	C	C	Yes	1		Heterozygous	15	27	55.5556		1	14	11	16	0.0666667	28.4667				15	27	11	11	0.200549	0.117853	no		No	1					No	-
CM084633.1	1204677..1204685	MNV	ACATACCCC	GGGGGGGGG	No	9		Homozygous	11	31	35.4839		11	0	14	18	0	30.5106				12	32	8	10	0.0193167	0.0163108	no		No	1					No	-
CM084633.1	1204764..1204769	Deletion	TTTTAT	-	No	6		Heterozygous	12	32	37.5		0	12	5	27	0	32				12	32	10	10	0.20203	0.431748	no	-2.02	No	1					No	-
CM084633.1	1204764..1204769	MNV	TTTTAT	TTTTAT	Yes	6		Heterozygous	12	32	37.5		5	7	5	27	0.416667	33.2948				12	32	10	12	0.362819	0.246196	no		No	1					No	-
CM084633.1	1208016^1208017	Insertion	-	G	No	1		Heterozygous	54	114	47.3684		21	34	45	72	0.381818	33.4815				55	117	24	24	0.192705	1	no	0.16	No	1					No	-
CM084633.1	1208016^1208017	Insertion	-	-	Yes	0		Heterozygous	60	114	52.6316		24	38	45	72	0.387097	32.9667				62	117	38	40	0.382793	1	no		No	1					No	-
CM084633.1	1208018^1208019	Insertion	-	AGAGG	No	5		Heterozygous	51	115	44.3478		20	32	45	72	0.384615	34.8353				52	117	24	24	0.348428	1	no	1.52	No	1					No	-
CM084633.1	1208018^1208019	Insertion	-	-	Yes	0		Heterozygous	64	115	55.6522		25	40	45	72	0.384615	33.9062				65	117	40	43	0.458969	1	no		No	1					No	-
CM084633.1	1222259..1222262	Deletion	AACT	-	No	4		Heterozygous	42	120	35		17	25	39	85	0.404762	32.8095				42	124	23	25	0.512606	0.816427	no	-1.34	No	1					No	-
CM084633.1	1222259..1222262	MNV	AACT	AACT	Yes	4		Heterozygous	72	120	60		19	57	39	85	0.25	34.2867				76	124	44	47	0.852199	0.897863	no		No	1					No	-
CM084633.1	1223066	Deletion	A	-	No	1		Heterozygous	57	117	48.7179		52	5	104	14	0.0877193	29.386				57	118	28	32	0.981977	0.928518	no	-2.25	Yes	16					No	-
CM084633.1	1223066	SNV	A	A	Yes	1		Heterozygous	58	117	49.5726		52	7	104	14	0.118644	34.6207				59	118	28	37	0.999612	1	no		Yes	16					No	-
CM084633.1	1260237	SNV	T	C	No	1		Heterozygous	33	92	35.8696		1	32	16	78	0.030303	31.5455				33	94	16	17	0.470839	0.215548	no	-0.91	No	1					No	-
CM084633.1	1260237	SNV	T	T	Yes	1		Heterozygous	50	92	54.3478		8	44	16	78	0.153846	34.76				52	94	22	22	0.841229	0.99915	no		No	1					No	-
CM084633.1	1263339	SNV	T	G	No	1		Heterozygous	44	111	39.6396		10	34	32	85	0.227273	34.1818			DSY5713_L1_001_OWuCqK9fweQa (Reads, Variants, AAC, OA)	44	117	19	20	0.85552	0.965001	no	-0.48	No	1					No	-
CM084633.1	1271708^1271709	Insertion	-	T	No	1		Heterozygous	30	85	35.2941		19	15	55	35	0.441176	34.5333				34	90	16	19	0.85303	0.984899	no	0.96	Yes	9					No	-
CM084633.1	1271708^1271709	Insertion	-	-	Yes	0		Heterozygous	55	85	64.7059		36	20	55	35	0.357143	32.4909				56	90	25	24	0.98084	0.99996	no		Yes	9					No	-
CM084633.1	1272414	Deletion	A	-	No	1		Heterozygous	35	97	36.0825		23	18	43	61	0.439024	34.1429				41	104	18	20	0.422843	0.546705	no	-0.51	No	1					No	-
CM084633.1	1272414	SNV	A	A	Yes	1		Heterozygous	62	97	63.9175		20	43	43	61	0.31746	35.4194				63	104	31	34	0.737972	0.798507	no		No	1					No	-
CM084633.1	1272724..1272729	Deletion	AAAAAA	-	No	6		Heterozygous	38	95	40		21	17	58	39	0.447368	33.4211				38	97	24	24	0.287248	0.993279	no	-3.31	Yes	7					No	-
CM084633.1	1272724..1272729	MNV	AAAAAA	AAAAAA	Yes	6		Heterozygous	47	95	49.4737		27	22	58	39	0.44898	35.8865				49	97	33	33	0.842874	0.993643	no		Yes	7					No	-
CM084633.1	1275489	Deletion	C	-	No	1		Homozygous	33	49	67.3469		1	32	8	41	0.030303	22.2121			DSY5713_L1_001_OWuCqK9fweQa (Reads, Variants, AAC, OA)	33	49	17	25	0.303618	0.25613	no		No	1					No	-
CM084633.1	1280589	Deletion	T	-	No	1		Heterozygous	34	96	35.4167		31	3	67	30	0.0882353	34.8235				34	97	25	26	0.254739	0.0988216	no	0.82	Yes	12					No	-
CM084633.1	1280589	SNV	T	T	Yes	1		Heterozygous	61	96	63.5417		36	26	67	30	0.419355	33.1311				62	97	35	39	0.8435	0.690446	no		Yes	12					No	-
CM084633.1	1287821^1287822	Insertion	-	AGA	No	3		Heterozygous	45	106	42.4528		22	27	54	57	0.44898	34.7778				49	111	30	30	0.234579	0.999734	no	1.99	No	1	KAL1578191.1:c.813_814insTCT	KAL1578191.1:p.Thr271_Thr272insSer	KAL1578191.1:p.Thr271_Thr272insSer	KAL1578191.1:c.813_814insTCT	No	Yes	1287821		KAL1578191.1	V4U94_003838	mRNA	Genbank	1	cds-KAL1578191.1	NCBI_GP:KAL1578191.1	SSN8	CDS	V4U94_003838
CM084633.1	1287821^1287822	Insertion	-	-	Yes	0		Heterozygous	61	106	57.5472		32	30	54	57	0.483871	32.4754				62	111	31	34	0.424279	1	no		No	1					No	No			KAL1578191.1	V4U94_003838	mRNA	Genbank	1	cds-KAL1578191.1	NCBI_GP:KAL1578191.1	SSN8	CDS	V4U94_003838
CM084633.1	1289893	SNV	A	G	No	1		Heterozygous	35	80	43.75		10	26	26	55	0.277778	34.1429				36	81	18	19	0.0265895	0.987726	no	1.37	No	1					No	-
CM084633.1	1289893	SNV	A	A	Yes	1		Heterozygous	31	80	38.75		13	18	26	55	0.419355	30.0323				31	81	23	26	0.0937101	0.839412	no		No	1					No	-
CM084633.1	1303805	SNV	T	G	No	1		Heterozygous	36	102	35.2941		17	22	27	79	0.435897	33.5556				39	106	16	19	0.0384026	0.256137	no	-1.29	No	1					No	-
CM084633.1	1303805	SNV	T	T	Yes	1		Heterozygous	66	102	64.7059		10	57	27	79	0.149254	35.6364				67	106	33	35	0.491154	0.492518	no		No	1					No	-
CM084633.1	1318888^1318889	Insertion	-	TGTTGT	No	6		Heterozygous	45	105	42.8571		27	20	69	41	0.425532	35.1259				47	110	25	25	0.0852198	0.979946	no	7.53	No	1					No	-
CM084633.1	1318888^1318889	Insertion	-	-	Yes	0		Heterozygous	56	105	53.3333		40	19	69	41	0.322034	28.1786				59	110	33	36	0.503113	0.980851	no		No	1					No	-
CM084634.1	746743	SNV	C	G	No	1		Heterozygous	47	125	37.6		36	15	75	56	0.294118	32.4468				51	131	28	30	0.0277774	0.537707	no	0.05	No	1	KAL1577368.1:c.1106G>C	KAL1577368.1:p.Ser369Thr	KAL1577368.1:p.Ser369Thr	KAL1577368.1:c.1106G>C	No	Yes			KAL1577368.1	V4U94_004365	mRNA	Genbank	1	cds-KAL1577368.1	NCBI_GP:KAL1577368.1	RBT1	CDS	V4U94_004365
CM084633.1	1320040	SNV	T	T	Yes	1		Heterozygous	59	114	51.7544		23	37	46	71	0.383333	35.7119				60	117	37	37	0.944831	1	no		No	1					No	No			KAL1578204.1	V4U94_003851	mRNA	Genbank	1	cds-KAL1578204.1	NCBI_GP:KAL1578204.1	hypothetical protein	CDS	V4U94_003851
CM084633.1	1320066	SNV	G	A	No	1		Heterozygous	53	113	46.9027		24	33	54	65	0.421053	36.0566				57	119	40	40	0.945389	1	no	0.25	No	1	KAL1578204.1:c.1071C>T			KAL1578204.1:c.1071C>T	No	No			KAL1578204.1	V4U94_003851	mRNA	Genbank	1	cds-KAL1578204.1	NCBI_GP:KAL1578204.1	hypothetical protein	CDS	V4U94_003851
CM084633.1	1320066	SNV	G	G	Yes	1		Heterozygous	60	113	53.0973		30	32	54	65	0.483871	35.5333				62	119	39	37	0.967169	1	no		No	1					No	No			KAL1578204.1	V4U94_003851	mRNA	Genbank	1	cds-KAL1578204.1	NCBI_GP:KAL1578204.1	hypothetical protein	CDS	V4U94_003851
CM084633.1	1324942..1324943	Replacement	AT	G	No	2		Heterozygous	40	94	42.5532		19	23	42	57	0.452381	33.85				42	99	26	28	0.876556	1	no	-0.86	No	1	KAL1578206.1:c.477_478delinsG	KAL1578206.1:p.Ser160fs	KAL1578206.1:p.Ser160fs	KAL1578206.1:c.477_478delinsG	No	Yes			KAL1578206.1	V4U94_003853	mRNA	Genbank	1	cds-KAL1578206.1	NCBI_GP:KAL1578206.1	hypothetical protein	CDS	V4U94_003853
CM084633.1	1324942..1324943	MNV	AT	AT	Yes	2		Heterozygous	51	94	54.2553		22	32	42	57	0.407407	35				54	99	30	31	0.943414	1	no		No	1					No	No			KAL1578206.1	V4U94_003853	mRNA	Genbank	1	cds-KAL1578206.1	NCBI_GP:KAL1578206.1	hypothetical protein	CDS	V4U94_003853
CM084633.1	1324946..1324947	Deletion	TC	-	No	2		Heterozygous	41	96	42.7083		19	24	41	61	0.44186	32.3659				44	102	26	28	0.793356	0.998692	no	-1.95	No	1	KAL1578206.1:c.481_482delTC	KAL1578206.1:p.Ser161fs	KAL1578206.1:p.Ser161fs	KAL1578206.1:c.481_482delTC	No	Yes	1324945		KAL1578206.1	V4U94_003853	mRNA	Genbank	1	cds-KAL1578206.1	NCBI_GP:KAL1578206.1	hypothetical protein	CDS	V4U94_003853
CM084633.1	1324946..1324947	MNV	TC	TC	Yes	2		Heterozygous	53	96	55.2083		22	35	41	61	0.385965	35.6599				56	102	33	34	0.983617	1	no		No	1					No	No			KAL1578206.1	V4U94_003853	mRNA	Genbank	1	cds-KAL1578206.1	NCBI_GP:KAL1578206.1	hypothetical protein	CDS	V4U94_003853
CM084633.1	1324949..1324951	Deletion	CAG	-	No	3		Heterozygous	41	96	42.7083		19	24	41	61	0.44186	31.3902				43	102	26	28	0.835423	0.997176	no	-1.91	No	1	KAL1578206.1:c.484_486delCAG	KAL1578206.1:p.Gln162del	KAL1578206.1:p.Gln162del	KAL1578206.1:c.484_486delCAG	No	Yes	1324948		KAL1578206.1	V4U94_003853	mRNA	Genbank	1	cds-KAL1578206.1	NCBI_GP:KAL1578206.1	hypothetical protein	CDS	V4U94_003853
CM084633.1	1324949..1324951	MNV	CAG	CAG	Yes	3		Heterozygous	46	96	47.9167		18	32	41	61	0.36	34.3196				50	102	31	30	0.997683	0.994531	no		No	1					No	No			KAL1578206.1	V4U94_003853	mRNA	Genbank	1	cds-KAL1578206.1	NCBI_GP:KAL1578206.1	hypothetical protein	CDS	V4U94_003853
CM084633.1	1325667	Deletion	G	-	No	1		Heterozygous	32	87	36.7816		16	21	32	60	0.432432	33.8125				37	92	18	19	0.126375	0.891147	no	-0.21	No	1					No	-
CM084633.1	1325667	SNV	G	G	Yes	1		Heterozygous	53	87	60.9195		14	39	32	60	0.264151	34.6226				53	92	29	31	0.657045	0.85117	no		No	1					No	-
CM084633.1	1363926..1363931	Deletion	CAGCAA	-	No	6		Heterozygous	43	104	41.3462		9	34	32	72	0.209302	34.6759				43	104	25	26	0.0992982	0.710174	no	-1.61	No	1	KAL1578216.1:c.622_627delGCAACA	KAL1578216.1:p.Ala208_Thr209del	KAL1578216.1:p.Ala208_Thr209del	KAL1578216.1:c.622_627delGCAACA	No	Yes	1363927	1363927: GCAACA	KAL1578216.1	V4U94_003863	mRNA	Genbank	1	cds-KAL1578216.1	NCBI_GP:KAL1578216.1	AHR1	CDS	V4U94_003863
CM084633.1	1363926..1363931	MNV	CAGCAA	CAGCAA	Yes	6		Heterozygous	42	104	40.3846		16	26	32	72	0.380952	35.6035				42	104	30	31	0.922761	0.880371	no		No	1					No	No			KAL1578216.1	V4U94_003863	mRNA	Genbank	1	cds-KAL1578216.1	NCBI_GP:KAL1578216.1	AHR1	CDS	V4U94_003863
CM084633.1	1399380^1399381	Insertion	-	T	No	1		Heterozygous	52	117	44.4444		34	20	75	47	0.37037	35.3077				54	122	30	31	0.940326	1	no	2.43	Yes	12					No	-
CM084633.1	1399380^1399381	Insertion	-	-	Yes	0		Heterozygous	62	117	52.9915		39	26	75	47	0.4	29.8065				65	122	38	39	0.97015	1	no		Yes	12					No	-
CM084633.1	1409463	SNV	A	G	No	1		Heterozygous	57	153	37.2549		36	24	88	70	0.4	35.2807				60	158	32	32	0.94067	0.993168	no	-0.37	No	1					No	-
CM084633.1	1409463	SNV	A	A	Yes	1		Heterozygous	95	153	62.0915		52	45	88	70	0.463918	35.5474				97	158	38	39	0.947432	1	no		No	1					No	-
CM084633.1	1409466	SNV	G	C	No	1		Heterozygous	57	156	36.5385		36	24	91	70	0.4	35.7368				60	161	32	32	0.729262	0.998831	no	1.34	No	1					No	-
CM084633.1	1409466	SNV	G	G	Yes	1		Heterozygous	97	156	62.1795		55	44	91	70	0.444444	33.268				99	161	39	40	0.690162	1	no		No	1					No	-
CM084633.1	1409489	SNV	T	C	No	1		Heterozygous	63	179	35.1955		37	29	93	95	0.439394	36.0159				66	188	34	34	0.768017	0.927823	no	0.54	No	1					No	-
CM084633.1	1409489	SNV	T	T	Yes	1		Heterozygous	115	179	64.2458		56	65	93	95	0.46281	35.4				121	188	43	45	0.940567	1	no		No	1					No	-
CM084633.1	1409494	SNV	C	T	No	1		Heterozygous	63	177	35.5932		37	29	91	95	0.439394	35.7937				66	186	34	34	0.849756	0.903796	no	2.03	No	1					No	-
CM084633.1	1409494	SNV	C	C	Yes	1		Heterozygous	113	177	63.8418		54	65	91	95	0.453782	32.1681				119	186	42	44	0.970649	1	no		No	1					No	-
CM084633.1	1409508	SNV	T	A	No	1		Heterozygous	61	169	36.0947		33	30	84	91	0.47619	34.9344				63	175	33	33	0.940266	0.993429	no	-0.75	No	1					No	-
CM084633.1	1409508	SNV	T	T	Yes	1		Heterozygous	107	169	63.3136		50	61	84	91	0.45045	36.3084				111	175	39	42	0.990729	1	no		No	1					No	-
CM084633.1	1409525	SNV	T	C	No	1		Heterozygous	67	176	38.0682		42	27	100	81	0.391304	33.9851				69	181	34	34	0.904815	0.962421	no	-0.78	No	1					No	-
CM084633.1	1409525	SNV	T	T	Yes	1		Heterozygous	109	176	61.9318		58	54	100	81	0.482143	35.1284				112	181	37	41	0.96917	1	no		No	1					No	-
CM084633.1	1409534	SNV	T	C	No	1		Heterozygous	58	152	38.1579		38	22	88	66	0.366667	34.7931				60	154	32	32	0.988214	0.947802	no	-0.39	No	1					No	-
CM084633.1	1409534	SNV	T	T	Yes	1		Heterozygous	90	152	59.2105		48	42	88	66	0.466667	35.7333				90	154	33	36	0.973133	0.999628	no		No	1					No	-
CM084633.1	1409553	SNV	G	A	No	1		Heterozygous	63	159	39.6226		40	24	88	73	0.375	34.8095				64	161	34	34	0.909857	0.876521	no	2.01	No	1					No	-
CM084633.1	1409553	SNV	G	G	Yes	1		Heterozygous	85	159	53.4591		48	38	88	73	0.44186	31.2118				86	161	29	32	0.462948	1	no		No	1					No	-
CM084633.1	1409581	SNV	A	T	No	1		Heterozygous	58	131	44.2748		33	26	65	70	0.440678	34.1724				59	135	34	35	0.586759	0.904454	no	1.92	No	1					No	-
CM084633.1	1409581	SNV	A	A	Yes	1		Heterozygous	71	131	54.1985		32	42	65	70	0.432432	29.5915				74	135	30	34	0.633545	0.992649	no		No	1					No	-
CM084633.1	1409600	SNV	T	C	No	1		Heterozygous	55	138	39.8551		32	26	68	76	0.448276	33.1091				58	144	35	36	0.979461	0.890104	no	-0.31	No	1					No	-
CM084633.1	1409600	SNV	T	T	Yes	1		Heterozygous	81	138	58.6957		35	49	68	76	0.416667	33.5679				84	144	36	41	0.997846	0.98114	no		No	1					No	-
CM084633.1	1409622	SNV	G	T	No	1		Heterozygous	67	146	45.8904		31	37	62	87	0.455882	31.6567				68	149	39	42	0.839603	0.997259	no	1.57	No	1					No	-
CM084633.1	1409622	SNV	G	G	Yes	1		Heterozygous	77	146	52.7397		31	48	62	87	0.392405	28.3506				79	149	34	39	0.893835	1	no		No	1					No	-
CM084633.1	1409685..1409686	MNV	AG	GA	No	2		Heterozygous	44	124	35.4839		18	29	46	86	0.382979	35.1149				47	132	31	33	0.979333	0.999056	no	0.35	No	1	KAL1578237.1:c.3987_3988delinsTC			KAL1578237.1:c.3987_3988delinsTC	No	No			KAL1578237.1	V4U94_003885	mRNA	Genbank	1	cds-KAL1578237.1	NCBI_GP:KAL1578237.1	ALS6	CDS	V4U94_003885
CM084633.1	1409685..1409686	MNV	AG	AG	Yes	2		Heterozygous	80	124	64.5161		28	57	46	86	0.329412	34.4013				85	132	43	48	0.998779	1	no		No	1					No	No			KAL1578237.1	V4U94_003885	mRNA	Genbank	1	cds-KAL1578237.1	NCBI_GP:KAL1578237.1	ALS6	CDS	V4U94_003885
CM084633.1	1409917..1409918	MNV	AG	TA	No	2		Heterozygous	54	130	41.5385		35	21	89	46	0.375	35.7407				56	135	31	32	0.941847	0.996449	no	0.01	No	1	KAL1578237.1:c.3755_3756delinsTA	KAL1578237.1:p.Ala1252Val	KAL1578237.1:p.Ala1252Val	KAL1578237.1:c.3755_3756delinsTA	No	Yes			KAL1578237.1	V4U94_003885	mRNA	Genbank	1	cds-KAL1578237.1	NCBI_GP:KAL1578237.1	ALS6	CDS	V4U94_003885
CM084633.1	1409917..1409918	MNV	AG	AG	Yes	2		Heterozygous	74	130	56.9231		52	25	89	46	0.324675	35.4487				77	135	42	43	0.978131	1	no		No	1					No	No			KAL1578237.1	V4U94_003885	mRNA	Genbank	1	cds-KAL1578237.1	NCBI_GP:KAL1578237.1	ALS6	CDS	V4U94_003885
CM084633.1	1409922..1409923	MNV	CC	GA	No	2		Heterozygous	54	129	41.8605		35	20	90	43	0.363636	35.2954				55	133	32	33	0.948063	0.993176	no	1.08	No	1	KAL1578237.1:c.3750_3751delinsTC	KAL1578237.1:p.Glu1251Gln	KAL1578237.1:p.Glu1251Gln	KAL1578237.1:c.3750_3751delinsTC	No	Yes			KAL1578237.1	V4U94_003885	mRNA	Genbank	1	cds-KAL1578237.1	NCBI_GP:KAL1578237.1	ALS6	CDS	V4U94_003885
CM084633.1	1409922..1409923	MNV	CC	CC	Yes	2		Heterozygous	72	129	55.814		53	22	90	43	0.293333	33.993				75	133	42	44	0.955112	0.999458	no		No	1					No	No			KAL1578237.1	V4U94_003885	mRNA	Genbank	1	cds-KAL1578237.1	NCBI_GP:KAL1578237.1	ALS6	CDS	V4U94_003885
CM084634.1	746747	SNV	A	T	No	1		Heterozygous	43	122	35.2459		31	15	72	55	0.326087	35.5116				46	127	27	28	0.187245	0.744	no	0.66	No	1	KAL1577368.1:c.1102T>A	KAL1577368.1:p.Ser368Thr	KAL1577368.1:p.Ser368Thr	KAL1577368.1:c.1102T>A	No	Yes			KAL1577368.1	V4U94_004365	mRNA	Genbank	1	cds-KAL1577368.1	NCBI_GP:KAL1577368.1	RBT1	CDS	V4U94_004365
CM084633.1	1409925	SNV	A	A	Yes	1		Heterozygous	78	129	60.4651		51	29	84	48	0.3625	34.2051				80	132	40	41	0.979379	1	no		No	1					No	No			KAL1578237.1	V4U94_003885	mRNA	Genbank	1	cds-KAL1578237.1	NCBI_GP:KAL1578237.1	ALS6	CDS	V4U94_003885
CM084633.1	1409953	SNV	A	G	No	1		Heterozygous	51	133	38.3459		32	20	85	53	0.384615	31.5098				52	138	28	28	0.954414	1	no	-1.09	No	1	KAL1578237.1:c.3720T>C			KAL1578237.1:c.3720T>C	No	No			KAL1578237.1	V4U94_003885	mRNA	Genbank	1	cds-KAL1578237.1	NCBI_GP:KAL1578237.1	ALS6	CDS	V4U94_003885
CM084633.1	1409953	SNV	A	A	Yes	1		Heterozygous	77	133	57.8947		52	29	85	53	0.358025	34.0649				81	138	40	42	0.952393	1	no		No	1					No	No			KAL1578237.1	V4U94_003885	mRNA	Genbank	1	cds-KAL1578237.1	NCBI_GP:KAL1578237.1	ALS6	CDS	V4U94_003885
CM084633.1	1409956	SNV	G	A	No	1		Heterozygous	53	133	39.8496		32	22	83	54	0.407407	34.1698				54	137	29	29	0.963232	1	no	0.71	No	1	KAL1578237.1:c.3717C>T			KAL1578237.1:c.3717C>T	No	No			KAL1578237.1	V4U94_003885	mRNA	Genbank	1	cds-KAL1578237.1	NCBI_GP:KAL1578237.1	ALS6	CDS	V4U94_003885
CM084633.1	1409956	SNV	G	G	Yes	1		Heterozygous	80	133	60.1504		51	32	83	54	0.385542	32.575				83	137	40	42	0.99733	1	no		No	1					No	No			KAL1578237.1	V4U94_003885	mRNA	Genbank	1	cds-KAL1578237.1	NCBI_GP:KAL1578237.1	ALS6	CDS	V4U94_003885
CM084633.1	1409966..1409967	MNV	AC	GT	No	2		Heterozygous	53	130	40.7692		32	22	83	53	0.407407	34.8491				54	136	30	30	0.918537	1	no	0.73	No	1	KAL1578237.1:c.3706_3707delinsAC	KAL1578237.1:p.Val1236Thr	KAL1578237.1:p.Val1236Thr	KAL1578237.1:c.3706_3707delinsAC	No	Yes			KAL1578237.1	V4U94_003885	mRNA	Genbank	1	cds-KAL1578237.1	NCBI_GP:KAL1578237.1	ALS6	CDS	V4U94_003885
CM084633.1	1409966..1409967	MNV	AC	AC	Yes	2		Heterozygous	74	130	56.9231		49	30	83	53	0.379747	34.027				79	136	41	42	0.981796	1	no		No	1					No	No			KAL1578237.1	V4U94_003885	mRNA	Genbank	1	cds-KAL1578237.1	NCBI_GP:KAL1578237.1	ALS6	CDS	V4U94_003885
CM084634.1	833649	SNV	A	T	No	1		Homozygous	10	16	62.5		5	5	7	9	0.5	28				10	16	6	6	0.656989	0.996191	no		No	1	KAL1577401.1:c.543A>T	KAL1577401.1:p.Arg181Ser	KAL1577401.1:p.Arg181Ser	KAL1577401.1:c.543A>T	No	Yes			KAL1577401.1	V4U94_004403	mRNA	Genbank	1	cds-KAL1577401.1	NCBI_GP:KAL1577401.1	FGR28	CDS	V4U94_004403
CM084633.1	1409975	SNV	A	A	Yes	1		Heterozygous	80	134	59.7015		51	34	85	55	0.4	34.775				85	140	44	45	0.992536	1	no		No	1					No	No			KAL1578237.1	V4U94_003885	mRNA	Genbank	1	cds-KAL1578237.1	NCBI_GP:KAL1578237.1	ALS6	CDS	V4U94_003885
CM084633.1	1409978	Deletion	C	-	No	1		Heterozygous	52	134	38.806		33	20	82	56	0.377358	33.6538				53	138	30	30	0.990442	0.999972	no	0.23	No	1	KAL1578237.1:c.3695delG	KAL1578237.1:p.Ser1232fs	KAL1578237.1:p.Ser1232fs	KAL1578237.1:c.3695delG	No	Yes	1409977		KAL1578237.1	V4U94_003885	mRNA	Genbank	1	cds-KAL1578237.1	NCBI_GP:KAL1578237.1	ALS6	CDS	V4U94_003885
CM084633.1	1409978	SNV	C	C	Yes	1		Heterozygous	78	134	58.209		49	32	82	56	0.395062	32.4103				81	138	42	44	0.999984	1	no		No	1					No	No			KAL1578237.1	V4U94_003885	mRNA	Genbank	1	cds-KAL1578237.1	NCBI_GP:KAL1578237.1	ALS6	CDS	V4U94_003885
CM084633.1	1409982	Replacement	C	AT	No	2		Heterozygous	51	131	38.9313		31	21	82	53	0.403846	35.4314				52	135	30	30	0.966564	1	no	3.45	No	1	KAL1578237.1:c.3691delinsAT	KAL1578237.1:p.Gly1231fs	KAL1578237.1:p.Gly1231fs	KAL1578237.1:c.3691delinsAT	No	Yes			KAL1578237.1	V4U94_003885	mRNA	Genbank	1	cds-KAL1578237.1	NCBI_GP:KAL1578237.1	ALS6	CDS	V4U94_003885
CM084633.1	1409982	SNV	C	C	Yes	1		Heterozygous	76	131	58.0153		48	31	82	53	0.392405	30.0526				79	135	42	43	0.998305	1	no		No	1					No	No			KAL1578237.1	V4U94_003885	mRNA	Genbank	1	cds-KAL1578237.1	NCBI_GP:KAL1578237.1	ALS6	CDS	V4U94_003885
CM084633.1	1410010	SNV	G	A	No	1		Heterozygous	56	123	45.5285		36	22	74	53	0.37931	35.2143				58	127	29	29	0.811612	0.997576	no	0.26	No	1	KAL1578237.1:c.3663C>T			KAL1578237.1:c.3663C>T	No	No			KAL1578237.1	V4U94_003885	mRNA	Genbank	1	cds-KAL1578237.1	NCBI_GP:KAL1578237.1	ALS6	CDS	V4U94_003885
CM084633.1	1410010	SNV	G	G	Yes	1		Heterozygous	67	123	54.4715		38	31	74	53	0.449275	34.7612				69	127	37	37	0.884425	1	no		No	1					No	No			KAL1578237.1	V4U94_003885	mRNA	Genbank	1	cds-KAL1578237.1	NCBI_GP:KAL1578237.1	ALS6	CDS	V4U94_003885
CM084633.1	1410049	SNV	C	G	No	1		Heterozygous	48	109	44.0367		25	26	49	66	0.490196	35.7083				51	115	23	24	0.769124	0.959989	no	-0.13	No	1	KAL1578237.1:c.3624G>C			KAL1578237.1:c.3624G>C	No	No			KAL1578237.1	V4U94_003885	mRNA	Genbank	1	cds-KAL1578237.1	NCBI_GP:KAL1578237.1	ALS6	CDS	V4U94_003885
CM084633.1	1410049	SNV	C	C	Yes	1		Heterozygous	59	109	54.1284		22	40	49	66	0.354839	35.7119				62	115	35	35	0.719421	0.931959	no		No	1					No	No			KAL1578237.1	V4U94_003885	mRNA	Genbank	1	cds-KAL1578237.1	NCBI_GP:KAL1578237.1	ALS6	CDS	V4U94_003885
CM084634.1	833658	SNV	T	G	No	1		Homozygous	11	18	61.1111		6	5	10	8	0.454545	34.8182				11	18	7	7	0.960037	1	no		No	1	KAL1577401.1:c.552T>G	KAL1577401.1:p.Ile184Met	KAL1577401.1:p.Ile184Met	KAL1577401.1:c.552T>G	No	Yes			KAL1577401.1	V4U94_004403	mRNA	Genbank	1	cds-KAL1577401.1	NCBI_GP:KAL1577401.1	FGR28	CDS	V4U94_004403
CM084633.1	1410071	SNV	G	G	Yes	1		Heterozygous	69	123	56.0976		30	42	54	74	0.416667	36.6522				72	128	38	37	0.878226	1	no		No	1					No	No			KAL1578237.1	V4U94_003885	mRNA	Genbank	1	cds-KAL1578237.1	NCBI_GP:KAL1578237.1	ALS6	CDS	V4U94_003885
CM084634.1	833660	SNV	C	G	No	1		Homozygous	11	18	61.1111		6	5	10	8	0.454545	37				11	18	7	7	0.960037	1	no		No	1	KAL1577401.1:c.554C>G	KAL1577401.1:p.Thr185Ser	KAL1577401.1:p.Thr185Ser	KAL1577401.1:c.554C>G	No	Yes			KAL1577401.1	V4U94_004403	mRNA	Genbank	1	cds-KAL1577401.1	NCBI_GP:KAL1577401.1	FGR28	CDS	V4U94_004403
CM084633.1	1410074	SNV	G	G	Yes	1		Heterozygous	71	126	56.3492		31	43	55	75	0.418919	36.662				74	130	40	39	0.902462	1	no		No	1					No	No			KAL1578237.1	V4U94_003885	mRNA	Genbank	1	cds-KAL1578237.1	NCBI_GP:KAL1578237.1	ALS6	CDS	V4U94_003885
CM084633.1	1410103	SNV	A	G	No	1		Heterozygous	56	133	42.1053		23	35	62	76	0.396552	34.7143				58	138	29	29	0.312357	0.980289	no	-0.43	No	1	KAL1578237.1:c.3570T>C			KAL1578237.1:c.3570T>C	No	No			KAL1578237.1	V4U94_003885	mRNA	Genbank	1	cds-KAL1578237.1	NCBI_GP:KAL1578237.1	ALS6	CDS	V4U94_003885
CM084633.1	1410103	SNV	A	A	Yes	1		Heterozygous	75	133	56.391		38	40	62	76	0.487179	36.0133				78	138	45	44	0.647818	0.999904	no		No	1					No	No			KAL1578237.1	V4U94_003885	mRNA	Genbank	1	cds-KAL1578237.1	NCBI_GP:KAL1578237.1	ALS6	CDS	V4U94_003885
CM084634.1	833671	SNV	A	G	No	1		Homozygous	12	17	70.5882		7	5	11	6	0.416667	33.8333				12	17	8	8	0.999183	0.993059	no		No	1	KAL1577401.1:c.565A>G	KAL1577401.1:p.Asn189Asp	KAL1577401.1:p.Asn189Asp	KAL1577401.1:c.565A>G	No	Yes			KAL1577401.1	V4U94_004403	mRNA	Genbank	1	cds-KAL1577401.1	NCBI_GP:KAL1577401.1	FGR28	CDS	V4U94_004403
CM084633.1	1410121	SNV	C	C	Yes	1		Heterozygous	75	132	56.8182		36	41	59	76	0.467532	35.1867				77	135	44	43	0.602879	1	no		No	1					No	No			KAL1578237.1	V4U94_003885	mRNA	Genbank	1	cds-KAL1578237.1	NCBI_GP:KAL1578237.1	ALS6	CDS	V4U94_003885
CM084633.1	1410151	SNV	G	A	No	1		Heterozygous	54	137	39.4161		18	37	62	78	0.327273	36.0741				55	140	31	30	0.29652	0.656305	no	0.89	No	1	KAL1578237.1:c.3522C>T			KAL1578237.1:c.3522C>T	No	No			KAL1578237.1	V4U94_003885	mRNA	Genbank	1	cds-KAL1578237.1	NCBI_GP:KAL1578237.1	ALS6	CDS	V4U94_003885
CM084633.1	1410151	SNV	G	G	Yes	1		Heterozygous	83	137	60.5839		44	41	62	78	0.482353	34.4217				85	140	50	49	0.756077	0.919623	no		No	1					No	No			KAL1578237.1	V4U94_003885	mRNA	Genbank	1	cds-KAL1578237.1	NCBI_GP:KAL1578237.1	ALS6	CDS	V4U94_003885
CM084634.1	833678	SNV	C	G	No	1		Homozygous	15	20	75		10	5	14	6	0.333333	34.4667				15	20	11	11	0.993781	0.999735	no		No	1	KAL1577401.1:c.572C>G	KAL1577401.1:p.Ser191Cys	KAL1577401.1:p.Ser191Cys	KAL1577401.1:c.572C>G	No	Yes			KAL1577401.1	V4U94_004403	mRNA	Genbank	1	cds-KAL1577401.1	NCBI_GP:KAL1577401.1	FGR28	CDS	V4U94_004403
CM084633.1	1410158	SNV	C	C	Yes	1		Heterozygous	94	148	63.5135		56	40	76	74	0.416667	35.2979				96	150	51	51	0.875696	0.903234	no		No	1					No	No			KAL1578237.1	V4U94_003885	mRNA	Genbank	1	cds-KAL1578237.1	NCBI_GP:KAL1578237.1	ALS6	CDS	V4U94_003885
CM084634.1	833710	SNV	G	A	No	1		Homozygous	16	23	69.5652		11	5	17	6	0.3125	37				16	23	12	12	0.977172	0.990424	no		No	1	KAL1577401.1:c.604G>A	KAL1577401.1:p.Asp202Asn	KAL1577401.1:p.Asp202Asn	KAL1577401.1:c.604G>A	No	Yes			KAL1577401.1	V4U94_004403	mRNA	Genbank	1	cds-KAL1577401.1	NCBI_GP:KAL1577401.1	FGR28	CDS	V4U94_004403
CM084633.1	1410587	SNV	G	G	Yes	1		Heterozygous	123	195	63.0769		59	66	98	101	0.472	35.5854				125	199	53	56	0.998601	1	no		No	1					No	No			KAL1578237.1	V4U94_003885	mRNA	Genbank	1	cds-KAL1578237.1	NCBI_GP:KAL1578237.1	ALS6	CDS	V4U94_003885
CM084634.1	833728	SNV	G	A	No	1		Heterozygous	15	27	55.5556		12	3	22	5	0.2	36.2				15	27	12	12	0.99458	1	no	0.44	No	1	KAL1577401.1:c.622G>A	KAL1577401.1:p.Ala208Thr	KAL1577401.1:p.Ala208Thr	KAL1577401.1:c.622G>A	No	Yes			KAL1577401.1	V4U94_004403	mRNA	Genbank	1	cds-KAL1577401.1	NCBI_GP:KAL1577401.1	FGR28	CDS	V4U94_004403
CM084633.1	1410839	SNV	A	A	Yes	1		Heterozygous	114	179	63.6872		33	86	55	129	0.277311	35.4386				119	184	40	42	0.966021	1	no		No	1					No	No			KAL1578237.1	V4U94_003885	mRNA	Genbank	1	cds-KAL1578237.1	NCBI_GP:KAL1578237.1	ALS6	CDS	V4U94_003885
CM084633.1	1410919	SNV	G	T	No	1		Heterozygous	68	180	37.7778		32	37	71	113	0.463768	36.0882				69	184	31	31	0.981496	0.857033	no	0.14	No	1	KAL1578237.1:c.2754C>A			KAL1578237.1:c.2754C>A	No	No			KAL1578237.1	V4U94_003885	mRNA	Genbank	1	cds-KAL1578237.1	NCBI_GP:KAL1578237.1	ALS6	CDS	V4U94_003885
CM084633.1	1410919	SNV	G	G	Yes	1		Heterozygous	111	180	61.6667		39	75	71	113	0.342105	36.009				114	184	41	44	0.998682	0.988734	no		No	1					No	No			KAL1578237.1	V4U94_003885	mRNA	Genbank	1	cds-KAL1578237.1	NCBI_GP:KAL1578237.1	ALS6	CDS	V4U94_003885
CM084633.1	1449735	SNV	C	T	No	1		Heterozygous	75	205	36.5854		58	38	119	109	0.395833	33.5867				96	228	30	35	0.00069466	0.807575	no	-0.56	No	1	KAL1578249.1:c.1419C>T			KAL1578249.1:c.1419C>T	No	No			KAL1578249.1	V4U94_003897	mRNA	Genbank	1	cds-KAL1578249.1	NCBI_GP:KAL1578249.1		CDS	V4U94_003897
CM084633.1	1449735	SNV	C	C	Yes	1		Heterozygous	130	205	63.4146		61	71	119	109	0.462121	34.7538				132	228	42	44	0.132985	0.957157	no		No	1					No	No			KAL1578249.1	V4U94_003897	mRNA	Genbank	1	cds-KAL1578249.1	NCBI_GP:KAL1578249.1		CDS	V4U94_003897
CM084633.1	1449855	SNV	A	T	No	1		Heterozygous	70	173	40.4624		60	49	130	105	0.449541	34.0571				109	235	38	45	0.207938	1	no	0.31	No	1	KAL1578249.1:c.1539A>T			KAL1578249.1:c.1539A>T	No	No			KAL1578249.1	V4U94_003897	mRNA	Genbank	1	cds-KAL1578249.1	NCBI_GP:KAL1578249.1		CDS	V4U94_003897
CM084633.1	1449855	SNV	A	A	Yes	1		Heterozygous	61	173	35.2601		31	32	130	105	0.492063	33.6557				63	235	34	34	0.0387234	0.932619	no		No	1					No	No			KAL1578249.1	V4U94_003897	mRNA	Genbank	1	cds-KAL1578249.1	NCBI_GP:KAL1578249.1		CDS	V4U94_003897
CM084633.1	1450101	SNV	C	T	No	1		Heterozygous	41	92	44.5652		18	23	41	54	0.439024	35.439				41	95	22	25	0.101166	1	no	1.61	No	1	KAL1578249.1:c.1785C>T			KAL1578249.1:c.1785C>T	No	No			KAL1578249.1	V4U94_003897	mRNA	Genbank	1	cds-KAL1578249.1	NCBI_GP:KAL1578249.1		CDS	V4U94_003897
CM084633.1	1450101	SNV	C	C	Yes	1		Heterozygous	47	92	51.087		21	29	41	54	0.42	31.8936				50	95	24	25	0.204205	1	no		No	1					No	No			KAL1578249.1	V4U94_003897	mRNA	Genbank	1	cds-KAL1578249.1	NCBI_GP:KAL1578249.1		CDS	V4U94_003897
CM084634.1	833745	SNV	G	C	No	1		Heterozygous	15	28	53.5714		12	3	23	5	0.2	35.2667				15	28	12	12	0.662948	0.999128	no	0.41	No	1	KAL1577401.1:c.639G>C	KAL1577401.1:p.Lys213Asn	KAL1577401.1:p.Lys213Asn	KAL1577401.1:c.639G>C	No	Yes			KAL1577401.1	V4U94_004403	mRNA	Genbank	1	cds-KAL1577401.1	NCBI_GP:KAL1577401.1	FGR28	CDS	V4U94_004403
CM084633.1	1450834	SNV	T	T	Yes	1		Heterozygous	47	86	54.6512		28	19	47	39	0.404255	34.6596				47	86	30	30	0.961543	0.994044	no		No	1					No	No			KAL1578249.1	V4U94_003897	mRNA	Genbank	1	cds-KAL1578249.1	NCBI_GP:KAL1578249.1		CDS	V4U94_003897
CM084634.1	833760	SNV	T	G	No	1		Heterozygous	12	23	52.1739		8	4	17	6	0.333333	37				12	23	12	12	0.58527	0.971405	no	0.37	No	1	KAL1577401.1:c.654T>G	KAL1577401.1:p.Phe218Leu	KAL1577401.1:p.Phe218Leu	KAL1577401.1:c.654T>G	No	Yes			KAL1577401.1	V4U94_004403	mRNA	Genbank	1	cds-KAL1577401.1	NCBI_GP:KAL1577401.1	FGR28	CDS	V4U94_004403
CM084633.1	1451515	SNV	C	C	Yes	1		Heterozygous	36	60	60		19	18	39	22	0.486486	34.6111				37	61	21	21	0.581293	0.742542	no		No	1					No	No			KAL1578249.1	V4U94_003897	mRNA	Genbank	1	cds-KAL1578249.1	NCBI_GP:KAL1578249.1		CDS	V4U94_003897
CM084634.1	833762	SNV	C	A	No	1		Heterozygous	10	21	47.619		7	3	16	5	0.3	35.8				10	21	10	10	0.427268	0.981651	no	0.35	No	1	KAL1577401.1:c.656C>A	KAL1577401.1:p.Pro219His	KAL1577401.1:p.Pro219His	KAL1577401.1:c.656C>A	No	Yes			KAL1577401.1	V4U94_004403	mRNA	Genbank	1	cds-KAL1577401.1	NCBI_GP:KAL1577401.1	FGR28	CDS	V4U94_004403
CM084633.1	1451518	SNV	A	A	Yes	1		Heterozygous	35	61	57.377		18	18	40	22	0.5	35.1714				36	62	19	19	0.485725	0.634683	no		No	1					No	No			KAL1578249.1	V4U94_003897	mRNA	Genbank	1	cds-KAL1578249.1	NCBI_GP:KAL1578249.1		CDS	V4U94_003897
CM084633.1	1451538	SNV	A	G	No	1		Heterozygous	35	70	50		28	7	50	20	0.2	36.6571				35	70	15	15	0.70676	0.838193	no	1.31	No	1	KAL1578249.1:c.3222A>G			KAL1578249.1:c.3222A>G	No	No			KAL1578249.1	V4U94_003897	mRNA	Genbank	1	cds-KAL1578249.1	NCBI_GP:KAL1578249.1		CDS	V4U94_003897
CM084633.1	1451538	SNV	A	A	Yes	1		Heterozygous	33	70	47.1429		22	11	50	20	0.333333	33.6061				33	70	21	22	0.912377	0.983695	no		No	1					No	No			KAL1578249.1	V4U94_003897	mRNA	Genbank	1	cds-KAL1578249.1	NCBI_GP:KAL1578249.1		CDS	V4U94_003897
CM084633.1	1451634	SNV	C	T	No	1		Heterozygous	25	68	36.7647		19	6	50	19	0.24	36.04				25	69	10	10	0.0551334	0.992496	no	0.79	No	1	KAL1578249.1:c.3318C>T			KAL1578249.1:c.3318C>T	No	No			KAL1578249.1	V4U94_003897	mRNA	Genbank	1	cds-KAL1578249.1	NCBI_GP:KAL1578249.1		CDS	V4U94_003897
CM084633.1	1451634	SNV	C	C	Yes	1		Heterozygous	43	68	63.2353		31	13	50	19	0.295455	33.1395				44	69	24	25	0.633648	1	no		No	1					No	No			KAL1578249.1	V4U94_003897	mRNA	Genbank	1	cds-KAL1578249.1	NCBI_GP:KAL1578249.1		CDS	V4U94_003897
CM084633.1	1451659..1451660	MNV	TG	GT	No	2		Heterozygous	21	58	36.2069		17	4	45	14	0.190476	36.7143				21	59	6	6	0.0244349	0.974901	no	0.83	No	1	KAL1578249.1:c.3343_3344delinsGT	KAL1578249.1:p.Trp1115Val	KAL1578249.1:p.Trp1115Val	KAL1578249.1:c.3343_3344delinsGT	No	Yes			KAL1578249.1	V4U94_003897	mRNA	Genbank	1	cds-KAL1578249.1	NCBI_GP:KAL1578249.1		CDS	V4U94_003897
CM084633.1	1451659..1451660	MNV	TG	TG	Yes	2		Heterozygous	35	58	60.3448		26	10	45	14	0.277778	35				36	59	18	19	0.32766	0.988054	no		No	1					No	No			KAL1578249.1	V4U94_003897	mRNA	Genbank	1	cds-KAL1578249.1	NCBI_GP:KAL1578249.1		CDS	V4U94_003897
CM084633.1	1452009..1452010	MNV	CA	TG	No	2		Heterozygous	27	76	35.5263		21	12	67	18	0.363636	34.0252				33	85	19	19	0.0583918	0.416335	no	-0.75	No	1	KAL1578249.1:c.3693_3694delinsTG	KAL1578249.1:p.Lys1232Glu	KAL1578249.1:p.Lys1232Glu	KAL1578249.1:c.3693_3694delinsTG	No	Yes			KAL1578249.1	V4U94_003897	mRNA	Genbank	1	cds-KAL1578249.1	NCBI_GP:KAL1578249.1		CDS	V4U94_003897
CM084633.1	1452009..1452010	MNV	CA	CA	Yes	2		Heterozygous	46	76	60.5263		43	6	67	18	0.122449	34.4719				49	85	24	24	0.193537	0.637035	no		No	1					No	No			KAL1578249.1	V4U94_003897	mRNA	Genbank	1	cds-KAL1578249.1	NCBI_GP:KAL1578249.1		CDS	V4U94_003897
CM084633.1	1454013	SNV	T	C	No	1		Heterozygous	33	92	35.8696		4	29	27	65	0.121212	33.9697				33	92	14	15	0.145324	0.285982	no	-0.43	No	1					No	-
CM084633.1	1454013	SNV	T	T	Yes	1		Heterozygous	59	92	64.1304		23	36	27	65	0.389831	35.3729				59	92	29	30	0.730559	0.77925	no		No	1					No	-
CM084633.1	1557414^1557415	Insertion	-	GGCTG	No	5		Heterozygous	46	127	36.2205		21	26	68	62	0.446809	35.0435				47	130	25	26	0.350437	0.91353	no	2.74	No	1	KAL1578296.1:c.984_985insCAGCC	KAL1578296.1:p.Ser329fs	KAL1578296.1:p.Ser329fs	KAL1578296.1:c.984_985insCAGCC	Yes	Yes	1557414		KAL1578296.1	V4U94_003944	mRNA	Genbank	1	cds-KAL1578296.1	NCBI_GP:KAL1578296.1	TAF12	CDS	V4U94_003944
CM084633.1	1557414^1557415	Insertion	-	-	Yes	0		Heterozygous	79	127	62.2047		46	35	68	62	0.432099	31.9873				81	130	42	44	0.902974	0.998085	no		No	1					Yes	No			KAL1578296.1	V4U94_003944	mRNA	Genbank	1	cds-KAL1578296.1	NCBI_GP:KAL1578296.1	TAF12	CDS	V4U94_003944
CM084633.1	1557415^1557416	Insertion	-	T	No	1		Heterozygous	48	127	37.7953		22	27	68	62	0.44898	34.875				49	130	26	27	0.487146	0.921851	no	1.63	No	1	KAL1578296.1:c.983_984insA	KAL1578296.1:p.Ser329fs	KAL1578296.1:p.Ser329fs	KAL1578296.1:c.983_984insA	Yes	Yes	1557415		KAL1578296.1	V4U94_003944	mRNA	Genbank	1	cds-KAL1578296.1	NCBI_GP:KAL1578296.1	TAF12	CDS	V4U94_003944
CM084633.1	1557415^1557416	Insertion	-	-	Yes	0		Heterozygous	79	127	62.2047		46	35	68	62	0.432099	31.5316				81	130	42	43	0.903322	0.998085	no		No	1					Yes	No			KAL1578296.1	V4U94_003944	mRNA	Genbank	1	cds-KAL1578296.1	NCBI_GP:KAL1578296.1	TAF12	CDS	V4U94_003944
CM084633.1	1572410^1572411	Insertion	-	ATA	No	3		Heterozygous	47	126	37.3016		32	19	86	46	0.372549	36.0213				51	132	28	31	0.418791	1	no	3.64	No	1					No	-
CM084633.1	1572410^1572411	Insertion	-	-	Yes	0		Heterozygous	79	126	62.6984		54	27	86	46	0.333333	31.7089				81	132	44	47	0.655421	1	no		No	1					No	-
CM084633.1	1589311	SNV	T	C	No	1		Heterozygous	46	118	38.9831		26	20	53	71	0.434783	34.8261				46	124	23	26	0.0486332	0.56643	no	0	No	1					No	-
CM084633.1	1589311	SNV	T	T	Yes	1		Heterozygous	69	118	58.4746		27	48	53	71	0.36	34.8261				75	124	37	42	0.470992	0.943346	no		No	1					No	-
CM084633.1	1589317	SNV	C	T	No	1		Heterozygous	45	112	40.1786		25	20	50	68	0.444444	35.0444				45	118	22	26	0.0213385	0.616093	no	0.21	No	1					No	-
CM084633.1	1589317	SNV	C	C	Yes	1		Heterozygous	67	112	59.8214		25	48	50	68	0.342466	34.5522				73	118	35	40	0.197882	0.877934	no		No	1					No	-
CM084633.1	1589322	SNV	C	T	No	1		Heterozygous	35	99	35.3535		22	13	49	54	0.371429	34.4857				35	103	17	20	0.0222152	0.551283	no	-0.36	No	1					No	-
CM084633.1	1589322	SNV	C	C	Yes	1		Heterozygous	63	99	63.6364		26	41	49	54	0.38806	34.9683				67	103	35	42	0.200754	0.87504	no		No	1					No	-
CM084633.1	1589339	SNV	T	A	No	1		Heterozygous	40	88	45.4545		26	14	44	44	0.35	24.5				40	88	22	25	0.169515	0.557957	no	-2.83	No	1					No	-
CM084633.1	1589339	SNV	T	T	Yes	1		Heterozygous	38	88	43.1818		8	30	44	44	0.210526	32.6316				38	88	22	24	0.00736105	0.0404116	no		No	1					No	-
CM084633.1	1589343	SNV	T	A	No	1		Heterozygous	36	82	43.9024		25	11	42	40	0.305556	25.2222				36	82	18	22	0.162404	0.395095	no	-2.91	No	1					No	-
CM084633.1	1589343	SNV	T	T	Yes	1		Heterozygous	36	82	43.9024		8	28	42	40	0.222222	34.1667				36	82	21	23	0.0267892	0.0495911	no		No	1					No	-
CM084633.1	1589832^1589833	Insertion	-	AGTTT	No	5		Heterozygous	42	108	38.8889		33	13	80	36	0.282609	35.0762				46	116	22	24	0.899235	0.998295	no	4.54	No	1					No	-
CM084633.1	1589832^1589833	Insertion	-	-	Yes	0		Heterozygous	66	108	61.1111		47	23	80	36	0.328571	30.4545				70	116	34	40	0.995642	1	no		No	1					No	-
CM084633.1	1593297^1593298	Insertion	-	AT	No	2		Heterozygous	59	154	38.3117		47	12	96	58	0.20339	35.3729				59	154	34	35	0.169716	0.18464	no	1.5	No	1					No	-
CM084633.1	1593297^1593298	Insertion	-	-	Yes	0		Heterozygous	93	154	60.3896		49	44	96	58	0.473118	33.9032				93	154	44	46	0.634912	0.738396	no		No	1					No	-
CM084633.1	1601265^1601266	Insertion	-	GAC	No	3		Heterozygous	52	102	50.9804		39	14	67	37	0.264151	35				53	104	27	27	0.222267	0.799185	no	0.89	No	1					No	-
CM084633.1	1601265^1601266	Insertion	-	-	Yes	0		Heterozygous	50	102	49.0196		28	23	67	37	0.45098	34				51	104	29	31	0.356785	0.822112	no		No	1					No	-
CM084633.1	1601266^1601267	Insertion	-	G	No	1		Heterozygous	52	102	50.9804		38	15	66	38	0.283019	35.3077				53	104	27	27	0.0934957	0.862223	no	0.72	No	1					No	-
CM084633.1	1601266^1601267	Insertion	-	-	Yes	0		Heterozygous	50	102	49.0196		28	23	66	38	0.45098	34				51	104	28	30	0.255141	0.87566	no		No	1					No	-
CM084633.1	1601274^1601275	Insertion	-	GCTT	No	4		Heterozygous	52	104	50		38	15	68	38	0.283019	34.7692				53	106	27	27	0.146132	0.893211	no	-0.95	No	1					No	-
CM084633.1	1601274^1601275	Insertion	-	-	Yes	0		Heterozygous	52	104	50		30	23	68	38	0.433962	35.8077				53	106	32	33	0.419637	0.915558	no		No	1					No	-
CM084633.1	1610243..1610247	Deletion	AACAA	-	No	5		Heterozygous	42	103	40.7767		31	11	70	34	0.261905	33.4286				42	104	25	25	0.229152	0.931395	no	-2.85	No	1	KAL1578313.1:c.233_237delAACAA	KAL1578313.1:p.Gln78fs	KAL1578313.1:p.Gln78fs	KAL1578313.1:c.233_237delAACAA	No	Yes	1610242		KAL1578313.1	V4U94_003963	mRNA	Genbank	1	cds-KAL1578313.1	NCBI_GP:KAL1578313.1	SSN6	CDS	V4U94_003963
CM084633.1	1610243..1610247	MNV	AACAA	AACAA	Yes	5		Heterozygous	51	103	49.5146		37	15	70	34	0.288462	36.1405				52	104	34	33	0.903713	0.992247	no		No	1					No	No			KAL1578313.1	V4U94_003963	mRNA	Genbank	1	cds-KAL1578313.1	NCBI_GP:KAL1578313.1	SSN6	CDS	V4U94_003963
CM084633.1	1614060..1614065	Deletion	AGTATT	-	No	6		Heterozygous	32	86	37.2093		8	24	32	55	0.25	33.8125				32	87	15	15	0.587077	0.722552	no	-0.96	No	1	KAL1578314.1:c.2071_2076delAATACT	KAL1578314.1:p.Asn691_Thr692del	KAL1578314.1:p.Asn691_Thr692del	KAL1578314.1:c.2071_2076delAATACT	No	Yes	1614059		KAL1578314.1	V4U94_003964	mRNA	Genbank	1	cds-KAL1578314.1	NCBI_GP:KAL1578314.1	hypothetical protein	CDS	V4U94_003964
CM084633.1	1614060..1614065	MNV	AGTATT	AGTATT	Yes	6		Heterozygous	47	86	54.6512		19	29	32	55	0.395833	35.1064				48	87	31	31	0.995048	0.999999	no		No	1					No	No			KAL1578314.1	V4U94_003964	mRNA	Genbank	1	cds-KAL1578314.1	NCBI_GP:KAL1578314.1	hypothetical protein	CDS	V4U94_003964
CM084633.1	1616433..1616438	Deletion	TATATA	-	No	6		Heterozygous	52	141	36.8794		25	27	72	73	0.480769	35.3077				52	145	28	28	0.284645	1	no	-0.87	No	1					No	-
CM084633.1	1616433..1616438	MNV	TATATA	TATATA	Yes	6		Heterozygous	76	141	53.9007		39	41	72	73	0.4875	35.9157				79	145	37	41	0.910314	1	no		No	1					No	-
CM084633.1	1618254..1618260	Deletion	AGACAGA	-	No	7		Heterozygous	35	96	36.4583		29	8	61	39	0.216216	34.195				37	100	23	23	0.052776	0.352709	no	-1.21	No	1					No	-
CM084633.1	1618254..1618260	MNV	AGACAGA	AGACAGA	Yes	7		Heterozygous	59	96	61.4583		31	30	61	39	0.491803	35.4234				61	100	33	38	0.50465	0.793325	no		No	1					No	-
CM084633.1	1619610	Deletion	A	-	No	1		Heterozygous	52	141	36.8794		20	32	55	90	0.384615	34.3846				52	145	27	26	0.00453186	1	no	-0.1	No	1					No	-
CM084633.1	1619610	SNV	A	A	Yes	1		Heterozygous	87	141	61.7021		33	58	55	90	0.362637	34.4253				91	145	42	47	0.427414	1	no		No	1					No	-
CM084633.1	1619616	SNV	T	C	No	1		Heterozygous	47	134	35.0746		18	29	56	82	0.382979	34.5745				47	138	24	23	0.000422328	1	no	-0.23	No	1					No	-
CM084633.1	1619616	SNV	T	T	Yes	1		Heterozygous	85	134	63.4328		38	51	56	82	0.426966	35.2353				89	138	42	47	0.253758	1	no		No	1					No	-
CM084633.1	1621766..1621770	Deletion	TTTTT	-	No	5		Heterozygous	42	109	38.5321		23	19	59	57	0.452381	33.4762				42	116	21	22	0.0310893	0.998793	no	-2.29	Yes	5					No	-
CM084633.1	1621766..1621770	MNV	TTTTT	TTTTT	Yes	5		Heterozygous	56	109	51.3761		30	33	59	57	0.47619	35.2857				63	116	33	34	0.80793	1	no		Yes	5					No	-
CM084633.1	1621773..1621775	Deletion	ATA	-	No	3		Heterozygous	42	110	38.1818		23	19	60	57	0.452381	32.7143				42	117	21	22	0.0463876	0.999872	no	-1.55	No	1					No	-
CM084633.1	1621773..1621775	MNV	ATA	ATA	Yes	3		Heterozygous	65	110	59.0909		36	36	60	57	0.5	35.6082				72	117	37	39	0.736954	1	no		No	1					No	-
CM084633.1	1670840	SNV	A	G	No	1		Heterozygous	41	111	36.9369		26	15	71	48	0.365854	32.7073				41	119	20	20	0.120846	0.996498	no	-1.86	No	1	KAL1578337.1:c.156T>C			KAL1578337.1:c.156T>C	No	No			KAL1578337.1	V4U94_003987	mRNA	Genbank	1	cds-KAL1578337.1	NCBI_GP:KAL1578337.1	UBI4	CDS	V4U94_003987
CM084633.1	1670840	SNV	A	A	Yes	1		Heterozygous	68	111	61.2613		45	31	71	48	0.407895	36.4412				76	119	35	40	0.523859	1	no		No	1					No	No			KAL1578337.1	V4U94_003987	mRNA	Genbank	1	cds-KAL1578337.1	NCBI_GP:KAL1578337.1	UBI4	CDS	V4U94_003987
CM084633.1	1684153	Deletion	T	-	No	1		Heterozygous	45	127	35.4331		28	20	56	76	0.416667	31.8889				48	132	24	24	0.0482489	0.4087	no	-1.82	No	1					No	-
CM084633.1	1684153	SNV	T	T	Yes	1		Heterozygous	67	127	52.7559		24	45	56	76	0.347826	36.2537				69	132	36	36	0.889962	0.896497	no		No	1					No	-
CM084633.1	1769382	SNV	A	C	No	1		Homozygous	21	53	39.6226		0	21	17	36	0	16.7143				21	53	10	16	0.0401804	0.0301965	no		No	1					No	-
CM084634.1	23103	Deletion	T	-	No	1		Heterozygous	34	81	41.9753		23	11	57	28	0.323529	34.4706				34	85	27	28	0.847938	1	no	-0.52	Yes	10					No	-
CM084634.1	23103	SNV	T	T	Yes	1		Heterozygous	45	81	55.5556		33	16	57	28	0.326531	35.6667				49	85	25	27	0.96378	1	no		Yes	10					No	-
CM084634.1	28263..28264	Deletion	AA	-	No	2		Heterozygous	52	133	39.0977		21	32	52	88	0.396226	22.7308			DSY5713_L1_001_OWuCqK9fweQa (Reads, Variants, AAC, OA)	53	140	26	27	0.210657	1	no	-7.8	Yes	19					No	-
CM084634.1	28263..28264	MNV	AA	AA	Yes	2		Heterozygous	71	133	53.3835		29	48	52	88	0.376623	35.0704			DSY5713_L1_001_OWuCqK9fweQa (Reads, Variants, AAC, OA)	77	140	34	38	0.6234	1	no		Yes	19					No	-
CM084634.1	51485^51486	Insertion	-	CCGGTG	No	6		Heterozygous	51	128	39.8438		25	29	60	72	0.462963	35.7059				54	132	24	24	0.360234	1	no	5.9	No	1	KAL1577085.1:c.1130_1135dupCACCGG	KAL1577085.1:p.Pro378_Val379insAlaPro	KAL1577085.1:p.Pro378_Val379insAlaPro	KAL1577085.1:c.1130_1135dupCACCGG	No	Yes	51485		KAL1577085.1	V4U94_004070	mRNA	Genbank	1	cds-KAL1577085.1	NCBI_GP:KAL1577085.1	SWI1	CDS	V4U94_004070
CM084634.1	51485^51486	Insertion	-	-	Yes	0		Heterozygous	76	128	59.375		34	43	60	72	0.441558	30.6579				77	132	43	45	0.567258	1	no		No	1					No	No			KAL1577085.1	V4U94_004070	mRNA	Genbank	1	cds-KAL1577085.1	NCBI_GP:KAL1577085.1	SWI1	CDS	V4U94_004070
CM084634.1	76838	SNV	G	A	No	1		Heterozygous	56	130	43.0769		45	12	108	24	0.210526	35.0357				57	132	24	25	0.125963	0.983558	no	0.83	No	1					No	-
CM084634.1	76838	SNV	G	G	Yes	1		Heterozygous	72	130	55.3846		61	12	108	24	0.164384	33.3611				73	132	33	32	0.573628	0.998758	no		No	1					No	-
CM084634.1	79733	SNV	T	C	No	1		Heterozygous	38	102	37.2549		24	16	43	63	0.4	33.3684				40	106	27	26	0.518687	0.283004	no	-1.21	No	1	KAL1577101.1:c.2757A>G			KAL1577101.1:c.2757A>G	No	No			KAL1577101.1	V4U94_004086	mRNA	Genbank	1	cds-KAL1577101.1	NCBI_GP:KAL1577101.1	hypothetical protein	CDS	V4U94_004086
CM084634.1	79733	SNV	T	T	Yes	1		Heterozygous	62	102	60.7843		18	46	43	63	0.28125	35.7742				64	106	31	31	0.693607	0.570127	no		No	1					No	No			KAL1577101.1	V4U94_004086	mRNA	Genbank	1	cds-KAL1577101.1	NCBI_GP:KAL1577101.1	hypothetical protein	CDS	V4U94_004086
CM084634.1	115562	SNV	G	T	No	1		Heterozygous	26	68	38.2353		2	25	31	41	0.0740741	19.1538				27	72	14	20	0.022628	0.0130583	no	-3.15	No	1					No	-
CM084634.1	115562	SNV	G	G	Yes	1		Heterozygous	41	68	60.2941		29	15	31	41	0.340909	29.5366				44	72	22	28	0.252208	0.173276	no		No	1					No	-
CM084634.1	122801	SNV	A	G	No	1		Heterozygous	30	83	36.1446		22	10	46	42	0.3125	36.2				32	88	18	18	0.0883682	0.50968	no	-0.07	No	1	KAL1577121.1:c.1281T>C			KAL1577121.1:c.1281T>C	No	No			KAL1577121.1	V4U94_004107	mRNA	Genbank	1	cds-KAL1577121.1	NCBI_GP:KAL1577121.1	hypothetical protein	CDS	V4U94_004107
CM084634.1	122801	SNV	A	A	Yes	1		Heterozygous	53	83	63.8554		24	32	46	42	0.428571	36.0566				56	88	33	33	0.473578	0.866922	no		No	1					No	No			KAL1577121.1	V4U94_004107	mRNA	Genbank	1	cds-KAL1577121.1	NCBI_GP:KAL1577121.1	hypothetical protein	CDS	V4U94_004107
CM084634.1	128696	SNV	C	T	No	1		Heterozygous	38	106	35.8491		12	27	53	60	0.307692	33.4211				39	113	19	19	0.0574898	0.451088	no	-1.13	No	1					No	-
CM084634.1	128696	SNV	C	C	Yes	1		Heterozygous	68	106	64.1509		41	33	53	60	0.445946	35.3529				74	113	38	37	0.642313	0.886997	no		No	1					No	-
CM084634.1	128698	SNV	A	G	No	1		Heterozygous	38	105	36.1905		12	27	51	60	0.307692	35				39	111	19	19	0.0439629	0.508694	no	0.47	No	1					No	-
CM084634.1	128698	SNV	A	A	Yes	1		Heterozygous	67	105	63.8095		39	33	51	60	0.458333	34.403				72	111	37	36	0.566116	0.903797	no		No	1					No	-
CM084634.1	128701..128703	MNV	ACA	TGG	No	3		Heterozygous	38	108	35.1852		14	25	54	60	0.358974	34.6786				39	114	21	22	0.0449038	0.741652	no	-0.99	No	1					No	-
CM084634.1	128701..128703	MNV	ACA	ACA	Yes	3		Heterozygous	67	108	62.037		39	33	54	60	0.458333	35.8989				72	114	39	39	0.497092	0.960061	no		No	1					No	-
CM084634.1	131758..131760	Deletion	CTT	-	No	3		Heterozygous	40	105	38.0952		18	22	52	55	0.45	27.85				40	107	23	24	0.65925	0.999762	no	-4.85	No	1	KAL1577127.1:c.458_460delAAG	KAL1577127.1:p.Glu153del	KAL1577127.1:p.Glu153del	KAL1577127.1:c.458_460delAAG	No	Yes	131757		KAL1577127.1	V4U94_004113	mRNA	Genbank	1	cds-KAL1577127.1	NCBI_GP:KAL1577127.1	hypothetical protein	CDS	V4U94_004113
CM084634.1	131758..131760	MNV	CTT	CTT	Yes	3		Heterozygous	59	105	56.1905		29	32	52	55	0.47541	33.8811				61	107	29	29	0.982665	1	no		No	1					No	No			KAL1577127.1	V4U94_004113	mRNA	Genbank	1	cds-KAL1577127.1	NCBI_GP:KAL1577127.1	hypothetical protein	CDS	V4U94_004113
CM084634.1	152781..152784	Deletion	TGGT	-	No	4		Heterozygous	49	117	41.8803		21	31	44	77	0.403846	36.0204				52	121	33	34	0.367221	0.993985	no	0.31	No	1					No	-
CM084634.1	152781..152784	MNV	TGGT	TGGT	Yes	4		Heterozygous	51	117	43.5897		18	33	44	77	0.352941	35.27				51	121	35	36	0.532486	1	no		No	1					No	-
CM084634.1	169137..169138	Deletion	GC	-	No	2		Heterozygous	63	132	47.7273		48	16	84	50	0.25	34.2063				64	134	40	41	0.177932	0.517656	no	0.45	No	1					No	-
CM084634.1	169137..169138	MNV	GC	GC	Yes	2		Heterozygous	67	132	50.7576		34	34	84	50	0.5	33.6272				68	134	29	31	0.289226	0.567446	no		No	1					No	-
CM084634.1	171589..171592	MNV	TGCG	CATT	No	4		Heterozygous	47	104	45.1923		33	14	83	21	0.297872	35.1179				47	104	28	28	0.361649	0.699553	no	0.56	No	1					No	-
CM084634.1	171589..171592	MNV	TGCG	TGCG	Yes	4		Heterozygous	45	104	43.2692		38	7	83	21	0.155556	34.093				45	104	24	24	0.946693	0.904675	no		No	1					No	-
CM084634.1	173327	SNV	G	A	No	1		Heterozygous	30	81	37.037		23	7	59	23	0.233333	36.2				30	82	17	16	0.0982461	0.975305	no	1.65	No	1	KAL1577143.1:c.1794C>T			KAL1577143.1:c.1794C>T	No	No			KAL1577143.1	V4U94_004131	mRNA	Genbank	1	cds-KAL1577143.1	NCBI_GP:KAL1577143.1	hypothetical protein	CDS	V4U94_004131
CM084634.1	173327	SNV	G	G	Yes	1		Heterozygous	50	81	61.7284		36	15	59	23	0.294118	31.96				51	82	28	28	0.438825	1	no		No	1					No	No			KAL1577143.1	V4U94_004131	mRNA	Genbank	1	cds-KAL1577143.1	NCBI_GP:KAL1577143.1	hypothetical protein	CDS	V4U94_004131
CM084634.1	175212^175213	Insertion	-	AAC	No	3		Heterozygous	45	121	37.1901		31	15	89	35	0.326087	35.9926				46	124	26	26	0.483479	0.976964	no	3.58	No	1					No	-
CM084634.1	175212^175213	Insertion	-	-	Yes	0		Heterozygous	76	121	62.8099		58	20	89	35	0.25641	32.2368				78	124	34	39	0.914958	0.999273	no		No	1					No	-
CM084634.1	179064	SNV	A	C	No	1		Heterozygous	21	52	40.3846		1	20	21	31	0.047619	15.5714				21	52	12	17	0.0711955	0.0292049	no	-2.32	No	1					No	-
CM084634.1	179064	SNV	A	A	Yes	1		Heterozygous	25	52	48.0769		14	11	21	31	0.44	24.2				25	52	19	21	0.719935	0.67086	no		No	1					No	-
CM084634.1	205618^205619	Insertion	-	GTT	No	3		Heterozygous	39	106	36.7925		4	35	25	82	0.102564	34.9658				39	107	23	23	0.474643	0.377524	no	3.24	No	1					No	-
CM084634.1	205618^205619	Insertion	-	-	Yes	0		Heterozygous	67	106	63.2075		21	47	25	82	0.308824	31.8358				68	107	40	40	0.935888	0.822224	no		No	1					No	-
CM084634.1	210640..210642	Deletion	TAG	-	No	3		Heterozygous	42	114	36.8421		17	26	46	72	0.395349	32.9512				42	118	26	26	0.391365	1	no	-1.03	No	1	KAL1577151.1:c.3017_3019delCTA	KAL1577151.1:p.Thr1006del	KAL1577151.1:p.Thr1006del	KAL1577151.1:c.3017_3019delCTA	No	Yes	210639		KAL1577151.1	V4U94_004140	mRNA	Genbank	1	cds-KAL1577151.1	NCBI_GP:KAL1577151.1	hypothetical protein	CDS	V4U94_004140
CM084634.1	210640..210642	MNV	TAG	TAG	Yes	3		Heterozygous	65	114	57.0175		23	43	46	72	0.348485	34.9155				66	118	33	33	0.507749	0.991598	no		No	1					No	No			KAL1577151.1	V4U94_004140	mRNA	Genbank	1	cds-KAL1577151.1	NCBI_GP:KAL1577151.1	hypothetical protein	CDS	V4U94_004140
CM084634.1	221706^221707	Insertion	-	CTGCAC	No	6		Heterozygous	35	91	38.4615		26	10	49	47	0.277778	35.7714				36	96	18	18	0.0257342	0.234679	no	2.31	No	1	KAL1577152.1:c.5257_5262dupGCACCT	KAL1577152.1:p.Ala1753_Pro1754dup	KAL1577152.1:p.Ala1753_Pro1754dup	KAL1577152.1:c.5257_5262dupGCACCT	No	Yes	221726	221726: GCACCT	KAL1577152.1	V4U94_004141	mRNA	Genbank	1	cds-KAL1577152.1	NCBI_GP:KAL1577152.1	MLP1	CDS	V4U94_004141
CM084634.1	221706^221707	Insertion	-	-	Yes	0		Heterozygous	55	91	60.4396		22	37	49	47	0.372881	33.5818				59	96	38	41	0.281664	0.559432	no		No	1					No	No			KAL1577152.1	V4U94_004141	mRNA	Genbank	1	cds-KAL1577152.1	NCBI_GP:KAL1577152.1	MLP1	CDS	V4U94_004141
CM084634.1	240539	Deletion	C	-	No	1		Heterozygous	37	95	38.9474		8	30	32	67	0.210526	31.7568				38	99	21	21	0.0603484	0.673854	no	-0.93	No	1					No	-
CM084634.1	240539	SNV	C	C	Yes	1		Heterozygous	46	95	48.4211		23	26	32	67	0.469388	35.087				49	99	29	29	0.686955	0.483817	no		No	1					No	-
CM084634.1	246903..246908	Deletion	AGAGAG	-	No	6		Heterozygous	51	135	37.7778		30	21	83	57	0.411765	33.8627				51	140	29	30	0.0639149	1	no	-1.81	No	1					No	-
CM084634.1	246903..246908	MNV	AGAGAG	AGAGAG	Yes	6		Heterozygous	74	135	54.8148		44	35	83	57	0.443038	34.9495				79	140	35	38	0.221157	0.999514	no		No	1					No	-
CM084634.1	250875..250880	Deletion	ATAATG	-	No	6		Heterozygous	35	98	35.7143		22	16	57	47	0.421053	33.4571				38	104	25	25	0.463857	0.999992	no	-1.73	No	1	KAL1577163.1:c.2087_2092delATGATA	KAL1577163.1:p.Asn696_Asp697del	KAL1577163.1:p.Asn696_Asp697del	KAL1577163.1:c.2087_2092delATGATA	No	Yes	250889	250889: ATGATA	KAL1577163.1	V4U94_004153	mRNA	Genbank	1	cds-KAL1577163.1	NCBI_GP:KAL1577163.1	domain-containing protein	CDS	V4U94_004153
CM084634.1	250875..250880	MNV	ATAATG	ATAATG	Yes	6		Heterozygous	60	98	61.2245		33	30	57	47	0.47619	34.5638				63	104	45	47	0.974077	1	no		No	1					No	No			KAL1577163.1	V4U94_004153	mRNA	Genbank	1	cds-KAL1577163.1	NCBI_GP:KAL1577163.1	domain-containing protein	CDS	V4U94_004153
CM084634.1	255216^255217	Insertion	-	TGG	No	3		Heterozygous	39	103	37.8641		18	22	58	47	0.45	34.9487				40	105	26	27	0.251711	0.821363	no	3.72	No	1	KAL1577165.1:c.460_462dupCCA	KAL1577165.1:p.Pro154dup	KAL1577165.1:p.Pro154dup	KAL1577165.1:c.460_462dupCCA	No	Yes	255216		KAL1577165.1	V4U94_004156	mRNA	Genbank	1	cds-KAL1577165.1	NCBI_GP:KAL1577165.1	hypothetical protein	CDS	V4U94_004156
CM084634.1	255216^255217	Insertion	-	-	Yes	0		Heterozygous	64	103	62.1359		40	25	58	47	0.384615	29.8438				65	105	41	42	0.601823	0.969539	no		No	1					No	No			KAL1577165.1	V4U94_004156	mRNA	Genbank	1	cds-KAL1577165.1	NCBI_GP:KAL1577165.1	hypothetical protein	CDS	V4U94_004156
CM084634.1	255836	Deletion	C	-	No	1		Heterozygous	39	94	41.4894		15	25	30	65	0.375	33.1538				40	95	28	29	0.993167	0.961084	no	0.18	Yes	9					No	-
CM084634.1	255836	SNV	C	C	Yes	1		Heterozygous	54	94	57.4468		14	40	30	65	0.259259	32.2963				54	95	31	32	0.996408	0.954386	no		Yes	9					No	-
CM084634.1	268842	Deletion	T	-	No	1		Heterozygous	37	101	36.6337		18	20	58	50	0.473684	30.8378				38	108	23	23	0.758842	0.96405	no	-1.95	Yes	11					No	-
CM084634.1	268842	SNV	T	T	Yes	1		Heterozygous	63	101	62.3762		39	30	58	50	0.434783	35.4127				69	108	34	39	0.99752	1	no		Yes	11					No	-
CM084634.1	283450	Deletion	A	-	No	1		Heterozygous	52	117	44.4444		31	23	87	33	0.425926	31.6923				54	120	27	35	0.0297927	0.354617	no	0.03	No	1					No	-
CM084634.1	283450	SNV	A	A	Yes	1		Heterozygous	64	117	54.7009		55	10	87	33	0.153846	31.25				65	120	34	38	0.126929	0.38905	no		No	1					No	-
CM084634.1	286391^286392	Insertion	-	TGC	No	3		Heterozygous	39	109	35.7798		21	19	58	54	0.475	34.453				40	112	29	29	0.0209753	1	no	0.13	No	1	KAL1577180.1:c.374_376dupCTG	KAL1577180.1:p.Ala125_Val126insAla	KAL1577180.1:p.Ala125_Val126insAla	KAL1577180.1:c.374_376dupCTG	No	Yes	286405	286405: CTG	KAL1577180.1	V4U94_004171	mRNA	Genbank	1	cds-KAL1577180.1	NCBI_GP:KAL1577180.1	PGA53	CDS	V4U94_004171
CM084634.1	286391^286392	Insertion	-	-	Yes	0		Heterozygous	70	109	64.2202		37	35	58	54	0.486111	34.3429				72	112	32	33	0.391024	1	no		No	1					No	No			KAL1577180.1	V4U94_004171	mRNA	Genbank	1	cds-KAL1577180.1	NCBI_GP:KAL1577180.1	PGA53	CDS	V4U94_004171
CM084634.1	287607	SNV	C	T	No	1		Heterozygous	43	107	40.1869		9	34	25	83	0.209302	34.7209				43	108	21	23	0.486436	0.997977	no	-0.39	No	1					No	-
CM084634.1	287607	SNV	C	C	Yes	1		Heterozygous	62	107	57.9439		16	47	25	83	0.253968	34.9677				63	108	33	33	0.462639	0.999356	no		No	1					No	-
CM084634.1	289662^289663	Insertion	-	G	No	1		Heterozygous	42	105	40		22	21	59	47	0.488372	33.7143				43	106	14	15	0.00111305	0.995127	no	-0.29	No	1					No	-
CM084634.1	289662^289663	Insertion	-	-	Yes	0		Heterozygous	63	105	60		37	26	59	47	0.412698	34.4286				63	106	29	28	0.0778806	1	no		No	1					No	-
CM084634.1	289663^289664	Insertion	-	AGAAAACTG	No	9		Heterozygous	42	105	40		22	21	59	47	0.488372	35.2487				43	106	14	15	0.0212791	0.995127	no	3.45	No	1					No	-
CM084634.1	289663^289664	Insertion	-	-	Yes	0		Heterozygous	63	105	60		37	26	59	47	0.412698	33.0317				63	106	29	28	0.198416	1	no		No	1					No	-
CM084634.1	289904	SNV	T	C	No	1		Heterozygous	44	92	47.8261		21	24	38	55	0.466667	33.8636				45	93	27	28	0.218123	0.979291	no	-0.62	No	1					No	-
CM084634.1	289904	SNV	T	T	Yes	1		Heterozygous	47	92	51.087		17	30	38	55	0.361702	35.1277				47	93	32	33	0.305354	0.992079	no		No	1					No	-
CM084634.1	295328	SNV	T	C	No	1		Heterozygous	26	57	45.614		14	16	28	33	0.466667	32.6923				30	61	17	22	0.828914	1	no	-1.22	No	1					No	-
CM084634.1	295328	SNV	T	T	Yes	1		Heterozygous	28	57	49.1228		11	17	28	33	0.392857	35.6429				28	61	19	20	0.766637	0.975343	no		No	1					No	-
CM084634.1	298034..298037	Deletion	AAGA	-	No	4		Heterozygous	35	94	37.234		14	21	61	40	0.4	31.5714				35	101	21	21	0.0135926	0.273775	no	-2.1	No	1					No	-
CM084634.1	298034..298037	MNV	AAGA	AAGA	Yes	4		Heterozygous	55	94	58.5106		46	16	61	40	0.258065	34.1974				62	101	26	31	0.325244	0.466051	no		No	1					No	-
CM084634.1	298895..298896	Deletion	CC	-	No	2		Homozygous	17	45	37.7778		0	17	17	28	0	20.5294				17	45	7	10	0.0306846	0.0281716	no		No	1					No	-
CM084634.1	301511^301512	Insertion	-	CAC	No	3		Heterozygous	36	98	36.7347		13	23	48	51	0.361111	35.2407				36	99	25	25	0.132594	0.717917	no	1.62	No	1	KAL1577184.1:c.1484_1486dupCAC	KAL1577184.1:p.Pro495_Gln496insPro	KAL1577184.1:p.Pro495_Gln496insPro	KAL1577184.1:c.1484_1486dupCAC	No	Yes	301526		KAL1577184.1	V4U94_004175	mRNA	Genbank	1	cds-KAL1577184.1	NCBI_GP:KAL1577184.1	BEM1	CDS	V4U94_004175
CM084634.1	301511^301512	Insertion	-	-	Yes	0		Heterozygous	62	98	63.2653		35	28	48	51	0.444444	33.5806				63	99	43	48	0.756181	0.957671	no		No	1					No	No			KAL1577184.1	V4U94_004175	mRNA	Genbank	1	cds-KAL1577184.1	NCBI_GP:KAL1577184.1	BEM1	CDS	V4U94_004175
CM084634.1	301953..301954	Deletion	AG	-	No	2		Heterozygous	40	113	35.3982		13	30	29	89	0.302326	28.45				43	118	21	25	0.135166	0.934182	no	-3.34	No	1					No	-
CM084634.1	301953..301954	MNV	AG	AG	Yes	2		Heterozygous	66	113	58.4071		16	52	29	89	0.235294	33.7161				68	118	33	35	0.370297	1	no		No	1					No	-
CM084634.1	302410	Deletion	A	-	No	1		Heterozygous	35	87	40.2299		35	0	81	8	0	31.5714				35	89	18	20	0.249764	0.255862	no	-1.77	No	1					No	-
CM084634.1	302410	SNV	A	A	Yes	1		Heterozygous	41	87	47.1264		38	5	81	8	0.116279	36.0732				43	89	22	22	0.979082	0.958625	no		No	1					No	-
CM084634.1	302562^302563	Insertion	-	TTTTG	No	5		Heterozygous	38	108	35.1852		14	25	56	54	0.358974	33.5106				39	110	19	19	0.420143	0.535677	no	3.89	No	1					No	-
CM084634.1	302562^302563	Insertion	-	-	Yes	0		Heterozygous	68	108	62.963		42	27	56	54	0.391304	29.5294				69	110	30	40	0.534115	0.796069	no		No	1					No	-
CM084634.1	302824..302832	Deletion	AACAACAAC	-	No	9		Heterozygous	37	96	38.5417		21	16	58	42	0.432432	32.6757				37	100	21	21	0.0369523	1	no	-3.12	No	1	KAL1577185.1:c.109_117delCAACAACAA	KAL1577185.1:p.Gln37_Gln39del	KAL1577185.1:p.Gln37_Gln39del	KAL1577185.1:c.109_117delCAACAACAA	No	Yes	302840	302840: CAACAACAA	KAL1577185.1	V4U94_004176	mRNA	Genbank	1	cds-KAL1577185.1	NCBI_GP:KAL1577185.1	hypothetical protein	CDS	V4U94_004176
CM084634.1	302824..302832	MNV	AACAACAAC	AACAACAAC	Yes	9		Heterozygous	51	96	53.125		29	24	58	42	0.45283	34.2871				53	100	32	35	0.761184	0.999913	no		No	1					No	No			KAL1577185.1	V4U94_004176	mRNA	Genbank	1	cds-KAL1577185.1	NCBI_GP:KAL1577185.1	hypothetical protein	CDS	V4U94_004176
CM084634.1	303716..303718	Deletion	TAC	-	No	3		Heterozygous	35	91	38.4615		22	15	59	41	0.405405	33.8				37	100	25	25	0.967141	1	no	-0.6	No	1	KAL1577185.1:c.1003_1005delACT	KAL1577185.1:p.Thr335del	KAL1577185.1:p.Thr335del	KAL1577185.1:c.1003_1005delACT	No	Yes	303734	303734: ACT	KAL1577185.1	V4U94_004176	mRNA	Genbank	1	cds-KAL1577185.1	NCBI_GP:KAL1577185.1	hypothetical protein	CDS	V4U94_004176
CM084634.1	303716..303718	MNV	TAC	TAC	Yes	3		Heterozygous	54	91	59.3407		35	26	59	41	0.42623	34.1625				61	100	34	37	0.990165	1	no		No	1					No	No			KAL1577185.1	V4U94_004176	mRNA	Genbank	1	cds-KAL1577185.1	NCBI_GP:KAL1577185.1	hypothetical protein	CDS	V4U94_004176
CM084634.1	303984^303985	Insertion	-	ATA	No	3		Heterozygous	39	91	42.8571		30	9	66	26	0.230769	36.265				39	92	21	22	0.156073	0.96126	no	2.01	No	1	KAL1577185.1:c.1267_1269dupAAT	KAL1577185.1:p.Asn423dup	KAL1577185.1:p.Asn423dup	KAL1577185.1:c.1267_1269dupAAT	No	Yes	304001	304001: AAT	KAL1577185.1	V4U94_004176	mRNA	Genbank	1	cds-KAL1577185.1	NCBI_GP:KAL1577185.1	hypothetical protein	CDS	V4U94_004176
CM084634.1	303984^303985	Insertion	-	-	Yes	0		Heterozygous	52	91	57.1429		36	17	66	26	0.320755	33.8846				53	92	32	31	0.617157	0.992176	no		No	1					No	No			KAL1577185.1	V4U94_004176	mRNA	Genbank	1	cds-KAL1577185.1	NCBI_GP:KAL1577185.1	hypothetical protein	CDS	V4U94_004176
CM084634.1	313085^313086	Insertion	-	TT	No	2		Heterozygous	42	112	37.5		9	33	51	66	0.214286	33.1429				42	117	21	25	0.0445088	0.12759	no	2.71	Yes	8					No	-
CM084634.1	313085^313086	Insertion	-	-	Yes	0		Heterozygous	68	112	60.7143		40	33	51	66	0.452055	27.7353				73	117	29	37	0.679592	0.69707	no		Yes	8					No	-
CM084634.1	313094^313095	Insertion	-	T	No	1		Heterozygous	40	106	37.7358		6	34	44	68	0.15	33.3				40	112	20	23	0.00897504	0.0674786	no	1.36	Yes	9					No	-
CM084634.1	313094^313095	Insertion	-	-	Yes	0		Heterozygous	65	106	61.3208		38	33	44	68	0.464789	29.3385				71	112	30	33	0.189294	0.462121	no		Yes	9					No	-
CM084634.1	833776	SNV	A	G	No	1		Heterozygous	10	20	50		7	3	16	4	0.3	32				10	20	10	10	0.506116	0.91377	no	-1.13	No	1	KAL1577401.1:c.670A>G	KAL1577401.1:p.Thr224Ala	KAL1577401.1:p.Thr224Ala	KAL1577401.1:c.670A>G	No	Yes			KAL1577401.1	V4U94_004403	mRNA	Genbank	1	cds-KAL1577401.1	NCBI_GP:KAL1577401.1	FGR28	CDS	V4U94_004403
CM084634.1	329339	SNV	C	C	Yes	1		Heterozygous	72	111	64.8649		47	25	76	36	0.347222	35.1111				72	112	49	49	0.436508	1	no		No	1					No	No			KAL1577196.1	V4U94_004187	mRNA	Genbank	1	cds-KAL1577196.1	NCBI_GP:KAL1577196.1	CPA1	CDS	V4U94_004187
CM084634.1	329941	SNV	G	A	No	1		Heterozygous	39	90	43.3333		20	19	48	43	0.487179	35.7179				39	91	20	21	0.778826	1	no	0.2	No	1	KAL1577197.1:c.2667C>T			KAL1577197.1:c.2667C>T	No	No			KAL1577197.1	V4U94_004188	mRNA	Genbank	1	cds-KAL1577197.1	NCBI_GP:KAL1577197.1	hypothetical protein	CDS	V4U94_004188
CM084634.1	329941	SNV	G	G	Yes	1		Heterozygous	39	90	43.3333		23	17	48	43	0.425	35.0513				40	91	24	24	0.965622	0.994258	no		No	1					No	No			KAL1577197.1	V4U94_004188	mRNA	Genbank	1	cds-KAL1577197.1	NCBI_GP:KAL1577197.1	hypothetical protein	CDS	V4U94_004188
CM084634.1	330565..330567	Deletion	TTT	-	No	3		Heterozygous	34	97	35.0515		18	16	51	47	0.470588	31				34	98	17	18	0.00119083	1	no	-2.18	Yes	5	KAL1577197.1:c.2041_2043delAAA	KAL1577197.1:p.Lys681del	KAL1577197.1:p.Lys681del	KAL1577197.1:c.2041_2043delAAA	No	Yes	330564		KAL1577197.1	V4U94_004188	mRNA	Genbank	1	cds-KAL1577197.1	NCBI_GP:KAL1577197.1	hypothetical protein	CDS	V4U94_004188
CM084634.1	330565..330567	MNV	TTT	TTT	Yes	3		Heterozygous	57	97	58.7629		30	28	51	47	0.482759	34.6983				58	98	28	32	0.181414	1	no		Yes	5					No	No			KAL1577197.1	V4U94_004188	mRNA	Genbank	1	cds-KAL1577197.1	NCBI_GP:KAL1577197.1	hypothetical protein	CDS	V4U94_004188
CM084634.1	332652..332661	Deletion	GGGGGGGGGC	-	No	10		Homozygous	35	75	46.6667		31	5	58	21	0.138889	32.8878				36	79	20	23	0.181727	0.496909	no	0.51	No	1					No	-
CM084634.1	332698	SNV	G	T	No	1		Heterozygous	30	84	35.7143		12	18	51	33	0.4	20.7333				30	84	22	26	0.067875	0.318237	no	-2.68	No	1					No	-
CM084634.1	332698	SNV	G	G	Yes	1		Heterozygous	52	84	61.9048		38	14	51	33	0.269231	28.6154				52	84	29	36	0.5291	0.630575	no		No	1					No	-
CM084634.1	332747	SNV	C	A	No	1		Heterozygous	27	77	35.0649		8	19	39	40	0.296296	17.963				27	79	20	21	0.0515508	0.396001	no	-2.65	No	1					No	-
CM084634.1	332747	SNV	C	C	Yes	1		Heterozygous	48	77	62.3377		30	20	39	40	0.4	26.5				50	79	26	33	0.577855	0.813956	no		No	1					No	-
CM084634.1	332830	SNV	C	T	No	1		Heterozygous	37	88	42.0455		10	27	41	52	0.27027	36.6757				37	93	20	22	0.3376	0.416893	no	1.01	No	1					No	-
CM084634.1	332830	SNV	C	C	Yes	1		Heterozygous	37	88	42.0455		22	20	41	52	0.47619	34.2973				42	93	22	23	0.974814	0.915194	no		No	1					No	-
CM084634.1	333421^333422	Insertion	-	CCAC	No	4		Heterozygous	40	109	36.6972		23	17	69	43	0.425	35.3				40	112	24	24	0.478403	0.994402	no	4.03	No	1					No	-
CM084634.1	333421^333422	Insertion	-	-	Yes	0		Heterozygous	58	109	53.211		38	23	69	43	0.377049	30.931				61	112	33	35	0.938278	1	no		No	1					No	-
CM084634.1	335328	SNV	T	G	No	1		Heterozygous	42	120	35		4	38	33	89	0.0952381	32.7619				42	122	15	15	0.00720342	0.156265	no	-1.37	No	1					No	-
CM084634.1	335328	SNV	T	T	Yes	1		Heterozygous	78	120	65		29	51	33	89	0.3625	35.8718				80	122	41	43	0.405448	0.722678	no		No	1					No	-
CM084634.1	335626..335628	Deletion	TAT	-	No	3		Heterozygous	47	106	44.3396		29	22	67	45	0.431373	31.6809				51	112	27	27	0.252996	0.996492	no	-2.4	No	1	KAL1577198.1:c.1475_1477delATA	KAL1577198.1:p.Asn492del	KAL1577198.1:p.Asn492del	KAL1577198.1:c.1475_1477delATA	No	Yes	335625		KAL1577198.1	V4U94_004193	mRNA	Genbank	1	cds-KAL1577198.1	NCBI_GP:KAL1577198.1	hypothetical protein	CDS	V4U94_004193
CM084634.1	335626..335628	MNV	TAT	TAT	Yes	3		Heterozygous	55	106	51.8868		36	21	67	45	0.368421	34.4424				57	112	30	31	0.723159	1	no		No	1					No	No			KAL1577198.1	V4U94_004193	mRNA	Genbank	1	cds-KAL1577198.1	NCBI_GP:KAL1577198.1	hypothetical protein	CDS	V4U94_004193
CM084634.1	335752^335753	Insertion	-	TGG	No	3		Heterozygous	38	101	37.6238		14	25	37	69	0.358974	35.2456				39	106	21	23	0.338034	1	no	2.46	No	1	KAL1577198.1:c.1348_1350dupCCA	KAL1577198.1:p.Pro450dup	KAL1577198.1:p.Pro450dup	KAL1577198.1:c.1348_1350dupCCA	No	Yes	335752		KAL1577198.1	V4U94_004193	mRNA	Genbank	1	cds-KAL1577198.1	NCBI_GP:KAL1577198.1	hypothetical protein	CDS	V4U94_004193
CM084634.1	335752^335753	Insertion	-	-	Yes	0		Heterozygous	63	101	62.3762		23	44	37	69	0.343284	31.9841				67	106	41	42	0.813966	1	no		No	1					No	No			KAL1577198.1	V4U94_004193	mRNA	Genbank	1	cds-KAL1577198.1	NCBI_GP:KAL1577198.1	hypothetical protein	CDS	V4U94_004193
CM084634.1	342024..342026	Deletion	AGG	-	No	3		Heterozygous	49	108	45.3704		18	32	41	71	0.36	34.4694				50	112	25	25	0.736771	1	no	2.32	No	1					No	-
CM084634.1	342024..342026	MNV	AGG	AGG	Yes	3		Heterozygous	53	108	49.0741		23	33	41	71	0.410714	31.2054				56	112	32	34	0.880779	0.994645	no		No	1					No	-
CM084634.1	342029..342030	Deletion	GG	-	No	2		Heterozygous	49	108	45.3704		18	32	41	72	0.36	32.5918				50	113	25	25	0.721236	1	no	-0.4	Yes	4					No	-
CM084634.1	342029..342030	MNV	GG	GG	Yes	2		Heterozygous	53	108	49.0741		21	36	41	72	0.368421	33.4821				57	113	32	35	0.87807	1	no		Yes	4					No	-
CM084634.1	346010	Deletion	G	-	No	1		Homozygous	45	67	67.1642		44	1	53	15	0.0222222	26.4222				45	68	27	29	0.030063	0.0317352	no		No	1					No	-
CM084634.1	355241	SNV	T	A	No	1		Heterozygous	52	119	43.6975		19	35	29	92	0.351852	33.1538				54	121	28	29	0.59379	0.57058	no	-1.45	No	1					No	-
CM084634.1	355241	SNV	T	T	Yes	1		Heterozygous	67	119	56.3025		10	57	29	92	0.149254	35.6866				67	121	32	40	0.56738	0.59268	no		No	1					No	-
CM084634.1	356863^356864	Insertion	-	T	No	1		Heterozygous	56	107	52.3364		39	17	76	33	0.303571	31.7857				56	109	26	29	0.157499	1	no	0.33	Yes	10					No	-
CM084634.1	356863^356864	Insertion	-	-	Yes	0		Heterozygous	51	107	47.6636		37	16	76	33	0.301887	30.7255				53	109	24	25	0.134721	1	no		Yes	10					No	-
CM084634.1	365792	SNV	A	G	No	1		Heterozygous	44	123	35.7724		28	17	55	71	0.377778	35.2727				45	126	23	22	0.00102643	0.280454	no	-0.13	No	1					No	-
CM084634.1	365792	SNV	A	A	Yes	1		Heterozygous	78	123	63.4146		27	53	55	71	0.3375	35.5385				80	126	38	41	0.225838	0.748642	no		No	1					No	-
CM084634.1	411246..411251	Deletion	TATATA	-	No	6		Heterozygous	43	118	36.4407		19	24	38	80	0.44186	33.64				43	118	27	27	0.174851	0.438428	no	-2.44	No	1					No	-
CM084634.1	411246..411251	MNV	TATATA	TATATA	Yes	6		Heterozygous	69	118	58.4746		15	54	38	80	0.217391	36.0386				69	118	39	42	0.415404	0.65231	no		No	1					No	-
CM084634.1	418892	SNV	C	T	No	1		Heterozygous	65	118	55.0847		39	27	65	59	0.409091	33.8923				66	124	30	30	0.97981	0.953436	no	0.46	No	1	KAL1577236.1:c.414C>T			KAL1577236.1:c.414C>T	No	No			KAL1577236.1	V4U94_004231	mRNA	Genbank	1	cds-KAL1577236.1	NCBI_GP:KAL1577236.1	protein HGH1 homolog	CDS	V4U94_004231
CM084634.1	418892	SNV	C	C	Yes	1		Heterozygous	53	118	44.9153		26	32	65	59	0.448276	33.4906				58	124	32	33	0.951843	0.920494	no		No	1					No	No			KAL1577236.1	V4U94_004231	mRNA	Genbank	1	cds-KAL1577236.1	NCBI_GP:KAL1577236.1	protein HGH1 homolog	CDS	V4U94_004231
CM084634.1	425864^425865	Insertion	-	AA	No	2		Heterozygous	28	64	43.75		16	12	43	25	0.428571	34.9643				28	68	19	22	0.952161	0.976053	no	2.16	Yes	9					No	-
CM084634.1	425864^425865	Insertion	-	-	Yes	0		Heterozygous	36	64	56.25		27	13	43	25	0.325	31.0556				40	68	24	25	0.987393	0.995139	no		Yes	9					No	-
CM084634.1	428915..428916	Deletion	AT	-	No	2		Heterozygous	73	160	45.625		21	53	56	108	0.283784	32.3425				74	164	37	39	0.428662	0.935915	no	-2.8	No	1					No	-
CM084634.1	428915..428916	MNV	AT	AT	Yes	2		Heterozygous	72	160	45		31	44	56	108	0.413333	35.9489				75	164	37	39	0.899375	0.888409	no		No	1					No	-
CM084634.1	457291..457293	Deletion	GGT	-	No	3		Heterozygous	52	143	36.3636		33	20	90	59	0.377358	34.2288				53	149	33	34	0.925092	1	no	-0.16	No	1					No	-
CM084634.1	457291..457293	MNV	GGT	GGT	Yes	3		Heterozygous	84	143	58.7413		53	36	90	59	0.404494	34.208				89	149	41	45	0.99811	1	no		No	1					No	-
CM084634.1	457821^457822	Insertion	-	A	No	1		Heterozygous	49	124	39.5161		14	37	63	67	0.27451	35.4898				51	130	24	31	0.00175461	0.136065	no	3.73	Yes	16					No	-
CM084634.1	457821^457822	Insertion	-	-	Yes	0		Heterozygous	75	124	60.4839		49	30	63	67	0.379747	27.32				79	130	31	40	0.0794862	0.474417	no		Yes	16					No	-
CM084634.1	464943..464944	Deletion	TA	-	No	2		Heterozygous	57	128	44.5312		38	20	78	56	0.344828	35.9474				58	134	29	29	0.178833	0.911169	no	0.35	No	1					No	-
CM084634.1	464943..464944	MNV	TA	TA	Yes	2		Heterozygous	70	128	54.6875		39	36	78	56	0.48	35.1192				75	134	39	39	0.654793	0.964031	no		No	1					No	-
CM084634.1	474935^474936	Insertion	-	ATG	No	3		Heterozygous	42	113	37.1681		21	25	63	58	0.456522	35.3016				46	121	25	25	0.689608	0.958463	no	2.74	No	1	KAL1577266.1:c.2127_2129dupTGA	KAL1577266.1:p.Asp709_Glu710insAsp	KAL1577266.1:p.Asp709_Glu710insAsp	KAL1577266.1:c.2127_2129dupTGA	No	Yes	474954	474954: TGA	KAL1577266.1	V4U94_004261	mRNA	Genbank	1	cds-KAL1577266.1	NCBI_GP:KAL1577266.1	AMS1	CDS	V4U94_004261
CM084634.1	474935^474936	Insertion	-	-	Yes	0		Heterozygous	71	113	62.8319		42	33	63	58	0.44	31.4225				75	121	41	40	0.862697	0.999907	no		No	1					No	No			KAL1577266.1	V4U94_004261	mRNA	Genbank	1	cds-KAL1577266.1	NCBI_GP:KAL1577266.1	AMS1	CDS	V4U94_004261
CM084634.1	479359	SNV	A	T	No	1		Heterozygous	53	116	45.6897		34	23	68	55	0.403509	34.6226				57	123	25	29	0.617087	0.995521	no	0.36	No	1					No	-
CM084634.1	479359	SNV	A	A	Yes	1		Heterozygous	62	116	53.4483		34	31	68	55	0.476923	34.4194				65	123	20	24	0.855175	1	no		No	1					No	-
CM084634.1	481426	SNV	T	A	No	1		Heterozygous	41	83	49.3976		31	10	55	28	0.243902	35.439				41	83	26	28	0.5087	0.814638	no	0.58	No	1					No	-
CM084634.1	481426	SNV	T	T	Yes	1		Heterozygous	39	83	46.988		23	16	55	28	0.410256	34.7949				39	83	20	20	0.641579	0.935603	no		No	1					No	-
CM084634.1	482718^482719	Insertion	-	GAGTT	No	5		Heterozygous	49	121	40.4959		21	33	46	88	0.388889	35.2204				54	134	28	29	0.16398	0.983787	no	2.85	No	1					No	-
CM084634.1	482718^482719	Insertion	-	-	Yes	0		Heterozygous	71	121	58.6777		25	54	46	88	0.316456	32.1549				79	134	39	43	0.647347	0.999995	no		No	1					No	-
CM084634.1	503058..503060	Deletion	GCT	-	No	3		Heterozygous	49	117	41.8803		28	22	67	52	0.44	28.6327				50	119	28	29	0.0757472	1	no	-2.39	No	1					No	-
CM084634.1	503058..503060	MNV	GCT	GCT	Yes	3		Heterozygous	52	117	44.4444		33	20	67	52	0.377358	32.2516				53	119	33	35	0.636158	0.967648	no		No	1					No	-
CM084634.1	519923^519924	Insertion	-	TG	No	2		Heterozygous	61	153	39.8693		44	18	100	55	0.290323	34.3115				62	155	21	25	0.319228	0.916415	no	0.75	No	1					No	-
CM084634.1	519923^519924	Insertion	-	-	Yes	0		Heterozygous	90	153	58.8235		55	36	100	55	0.395604	33.5111				91	155	33	38	0.608627	0.993662	no		No	1					No	-
CM084634.1	527248^527249	Insertion	-	CAC	No	3		Heterozygous	45	111	40.5405		25	22	55	60	0.468085	34.8667				47	115	23	23	0.241255	0.984007	no	1.46	No	1	KAL1577282.1:c.2063_2065dupCCA	KAL1577282.1:p.Thr688_Ile689insThr	KAL1577282.1:p.Thr688_Ile689insThr	KAL1577282.1:c.2063_2065dupCCA	No	Yes	527256	527256: CCA	KAL1577282.1	V4U94_004277	mRNA	Genbank	1	cds-KAL1577282.1	NCBI_GP:KAL1577282.1	ARG83	CDS	V4U94_004277
CM084634.1	527248^527249	Insertion	-	-	Yes	0		Heterozygous	64	111	57.6577		29	37	55	60	0.439394	33.0625				66	115	35	35	0.570471	0.999842	no		No	1					No	No			KAL1577282.1	V4U94_004277	mRNA	Genbank	1	cds-KAL1577282.1	NCBI_GP:KAL1577282.1	ARG83	CDS	V4U94_004277
CM084634.1	528691^528692	Insertion	-	GGTAAATCCGTCT	No	13		Heterozygous	29	79	36.7089		14	15	43	36	0.482759	35.4615				29	79	15	15	0.523883	0.976668	no	8.59	No	1					No	-
CM084634.1	528691^528692	Insertion	-	-	Yes	0		Heterozygous	40	79	50.6329		22	18	43	36	0.45	28.75				40	79	33	36	0.794834	1	no		No	1					No	-
CM084634.1	528831	SNV	C	T	No	1		Heterozygous	22	49	44.898		11	11	24	25	0.5	30				22	49	14	15	0.98271	1	no	1.08	No	1					No	-
CM084634.1	528831	SNV	C	C	Yes	1		Heterozygous	21	49	42.8571		12	9	24	25	0.428571	26.0476				21	49	16	18	0.96448	0.957426	no		No	1					No	-
CM084634.1	535114..535115	MNV	CC	GG	No	2		Homozygous	13	37	35.1351		13	1	17	22	0.0714286	22.5				13	39	13	14	0.0126375	0.0125659	no	-1.98	No	1					No	-
CM084634.1	535242	SNV	A	T	No	1		Heterozygous	19	48	39.5833		12	7	25	23	0.368421	35.7368				19	48	12	14	0.329639	0.887069	no	0.27	No	1					No	-
CM084634.1	535242	SNV	A	A	Yes	1		Heterozygous	20	48	41.6667		6	14	25	23	0.3	34.5				20	48	15	15	0.430463	0.427742	no		No	1					No	-
CM084634.1	539940	SNV	A	G	No	1		Heterozygous	16	30	53.3333		0	16	0	30	0	29.875				16	30	13	13	0.754184	1	no	-1.08	No	1	KAL1577286.1:c.1467T>C			KAL1577286.1:c.1467T>C	No	No			KAL1577286.1	V4U94_004281	mRNA	Genbank	1	cds-KAL1577286.1	NCBI_GP:KAL1577286.1	hypothetical protein	CDS	V4U94_004281
CM084634.1	539940	SNV	A	A	Yes	1		Heterozygous	14	30	46.6667		0	14	0	30	0	34.2857				14	30	9	9	0.832416	1	no		No	1					No	No			KAL1577286.1	V4U94_004281	mRNA	Genbank	1	cds-KAL1577286.1	NCBI_GP:KAL1577286.1	hypothetical protein	CDS	V4U94_004281
CM084634.1	539946	SNV	T	C	No	1		Heterozygous	15	31	48.3871		0	15	0	31	0	31.1333				15	31	12	12	0.605141	1	no	-1.18	No	1	KAL1577286.1:c.1461A>G			KAL1577286.1:c.1461A>G	No	No			KAL1577286.1	V4U94_004281	mRNA	Genbank	1	cds-KAL1577286.1	NCBI_GP:KAL1577286.1	hypothetical protein	CDS	V4U94_004281
CM084634.1	539946	SNV	T	T	Yes	1		Heterozygous	15	31	48.3871		0	15	0	31	0	35.2667				15	31	10	10	0.724959	1	no		No	1					No	No			KAL1577286.1	V4U94_004281	mRNA	Genbank	1	cds-KAL1577286.1	NCBI_GP:KAL1577286.1	hypothetical protein	CDS	V4U94_004281
CM084634.1	539961	SNV	A	G	No	1		Heterozygous	13	25	52		0	13	0	25	0	37				13	25	10	10	0.737533	1	no	0.35	No	1	KAL1577286.1:c.1446T>C			KAL1577286.1:c.1446T>C	No	No			KAL1577286.1	V4U94_004281	mRNA	Genbank	1	cds-KAL1577286.1	NCBI_GP:KAL1577286.1	hypothetical protein	CDS	V4U94_004281
CM084634.1	539961	SNV	A	A	Yes	1		Heterozygous	12	25	48		0	12	0	25	0	36				12	25	10	10	0.749028	1	no		No	1					No	No			KAL1577286.1	V4U94_004281	mRNA	Genbank	1	cds-KAL1577286.1	NCBI_GP:KAL1577286.1	hypothetical protein	CDS	V4U94_004281
CM084634.1	539966..539967	MNV	TA	CG	No	2		Heterozygous	11	21	52.381		0	11	0	21	0	34.8182				11	21	9	9	0.697931	1	no	-0.4	No	1	KAL1577286.1:c.1440_1441delinsCG	KAL1577286.1:p.Lys481Glu	KAL1577286.1:p.Lys481Glu	KAL1577286.1:c.1440_1441delinsCG	No	Yes			KAL1577286.1	V4U94_004281	mRNA	Genbank	1	cds-KAL1577286.1	NCBI_GP:KAL1577286.1	hypothetical protein	CDS	V4U94_004281
CM084634.1	539966..539967	MNV	TA	TA	Yes	2		Heterozygous	10	21	47.619		0	10	0	21	0	35.1				10	21	9	9	0.681264	1	no		No	1					No	No			KAL1577286.1	V4U94_004281	mRNA	Genbank	1	cds-KAL1577286.1	NCBI_GP:KAL1577286.1	hypothetical protein	CDS	V4U94_004281
CM084634.1	539976	SNV	T	C	No	1		Heterozygous	11	21	52.381		0	11	0	21	0	34.8182				11	21	9	9	0.866723	1	no	-0.7	No	1	KAL1577286.1:c.1431A>G			KAL1577286.1:c.1431A>G	No	No			KAL1577286.1	V4U94_004281	mRNA	Genbank	1	cds-KAL1577286.1	NCBI_GP:KAL1577286.1	hypothetical protein	CDS	V4U94_004281
CM084634.1	539976	SNV	T	T	Yes	1		Heterozygous	10	21	47.619		0	10	0	21	0	37				10	21	9	9	0.854362	1	no		No	1					No	No			KAL1577286.1	V4U94_004281	mRNA	Genbank	1	cds-KAL1577286.1	NCBI_GP:KAL1577286.1	hypothetical protein	CDS	V4U94_004281
CM084634.1	539979	SNV	A	G	No	1		Heterozygous	11	21	52.381		0	11	0	21	0	34.6364				11	21	9	9	0.870664	1	no	-0.35	No	1	KAL1577286.1:c.1428T>C			KAL1577286.1:c.1428T>C	No	No			KAL1577286.1	V4U94_004281	mRNA	Genbank	1	cds-KAL1577286.1	NCBI_GP:KAL1577286.1	hypothetical protein	CDS	V4U94_004281
CM084634.1	539979	SNV	A	A	Yes	1		Heterozygous	10	21	47.619		0	10	0	21	0	37				10	21	9	9	0.866559	1	no		No	1					No	No			KAL1577286.1	V4U94_004281	mRNA	Genbank	1	cds-KAL1577286.1	NCBI_GP:KAL1577286.1	hypothetical protein	CDS	V4U94_004281
CM084634.1	549525..549527	Deletion	TAA	-	No	3		Heterozygous	54	109	49.5413		30	27	50	62	0.473684	30.8306				57	112	24	24	0.641051	0.912731	no	-3.18	No	1					No	-
CM084634.1	549525..549527	MNV	TAA	TAA	Yes	3		Heterozygous	52	109	47.7064		20	32	50	62	0.384615	34.7013				52	112	32	32	0.468638	0.965728	no		No	1					No	-
CM084634.1	563065	SNV	A	G	No	1		Homozygous	13	14	92.8571		13	0	14	0	0	34.0769				13	14	8	8	0.971656	1	no		No	1	KAL1577297.1:c.1380A>G			KAL1577297.1:c.1380A>G	No	No			KAL1577297.1	V4U94_004293	mRNA	Genbank	1	cds-KAL1577297.1	NCBI_GP:KAL1577297.1	hypothetical protein	CDS	V4U94_004293
CM084634.1	833784	SNV	A	T	No	1		Heterozygous	13	23	56.5217		10	3	19	4	0.230769	35				13	23	12	12	0.776748	0.969895	no	0.43	No	1	KAL1577401.1:c.678A>T	KAL1577401.1:p.Glu226Asp	KAL1577401.1:p.Glu226Asp	KAL1577401.1:c.678A>T	No	Yes			KAL1577401.1	V4U94_004403	mRNA	Genbank	1	cds-KAL1577401.1	NCBI_GP:KAL1577401.1	FGR28	CDS	V4U94_004403
CM084634.1	563092	SNV	C	T	No	1		Homozygous	15	18	83.3333		15	0	18	0	0	35.2667				15	18	10	10	0.899294	1	no		No	1	KAL1577297.1:c.1407C>T			KAL1577297.1:c.1407C>T	No	No			KAL1577297.1	V4U94_004293	mRNA	Genbank	1	cds-KAL1577297.1	NCBI_GP:KAL1577297.1	hypothetical protein	CDS	V4U94_004293
CM084634.1	590173..590174	Deletion	TG	-	No	2		Heterozygous	60	133	45.1128		28	39	67	76	0.41791	36				67	143	40	43	0.768771	0.986614	no	0.76	No	1					No	-
CM084634.1	590173..590174	MNV	TG	TG	Yes	2		Heterozygous	61	133	45.8647		34	30	67	76	0.46875	34.58				64	143	36	37	0.895508	0.953328	no		No	1					No	-
CM084634.1	672411^672412	Insertion	-	ATT	No	3		Heterozygous	36	92	39.1304		23	15	49	46	0.394737	35.8333				38	95	26	25	0.523094	0.88877	no	3.63	No	1					No	-			KAL1577339.1	V4U94_004336	mRNA	Genbank	1	cds-KAL1577339.1	NCBI_GP:KAL1577339.1	hypothetical protein	CDS	V4U94_004336
CM084634.1	672411^672412	Insertion	-	-	Yes	0		Heterozygous	48	92	52.1739		25	24	49	46	0.489796	31.25				49	95	35	35	0.909736	1	no		No	1					No	-			KAL1577339.1	V4U94_004336	mRNA	Genbank	1	cds-KAL1577339.1	NCBI_GP:KAL1577339.1	hypothetical protein	CDS	V4U94_004336
CM084634.1	833790	SNV	A	T	No	1		Heterozygous	14	24	58.3333		12	2	21	3	0.142857	32.5714				14	24	13	13	0.928186	0.998826	no	-0.79	No	1	KAL1577401.1:c.684A>T	KAL1577401.1:p.Glu228Asp	KAL1577401.1:p.Glu228Asp	KAL1577401.1:c.684A>T	Yes	Yes			KAL1577401.1	V4U94_004403	mRNA	Genbank	1	cds-KAL1577401.1	NCBI_GP:KAL1577401.1	FGR28	CDS	V4U94_004403
CM084634.1	678502	SNV	G	G	Yes	1		Heterozygous	21	34	61.7647		0	21	0	34	0	35.8571				21	34	11	11	0.708916	1	no		No	1					No	No			KAL1577341.1	V4U94_004338	mRNA	Genbank	1	cds-KAL1577341.1	NCBI_GP:KAL1577341.1	hypothetical protein	CDS	V4U94_004338
CM084634.1	833792	SNV	C	A	No	1		Heterozygous	13	23	56.5217		12	1	21	2	0.0769231	33.1538				13	23	12	12	0.794466	0.999607	no	0.28	No	1	KAL1577401.1:c.686C>A	KAL1577401.1:p.Thr229Asn	KAL1577401.1:p.Thr229Asn	KAL1577401.1:c.686C>A	No	Yes			KAL1577401.1	V4U94_004403	mRNA	Genbank	1	cds-KAL1577401.1	NCBI_GP:KAL1577401.1	FGR28	CDS	V4U94_004403
CM084634.1	679039	SNV	C	C	Yes	1		Heterozygous	16	28	57.1429		16	0	28	0	0	35.375				16	28	11	11	0.90924	1	no		No	1					No	No			KAL1577341.1	V4U94_004338	mRNA	Genbank	1	cds-KAL1577341.1	NCBI_GP:KAL1577341.1	hypothetical protein	CDS	V4U94_004338
CM084634.1	679047	SNV	A	G	No	1		Heterozygous	11	30	36.6667		11	0	30	0	0	35.9091				11	30	8	9	0.907581	1	no	0.32	No	1	KAL1577341.1:c.960A>G			KAL1577341.1:c.960A>G	No	No			KAL1577341.1	V4U94_004338	mRNA	Genbank	1	cds-KAL1577341.1	NCBI_GP:KAL1577341.1	hypothetical protein	CDS	V4U94_004338
CM084634.1	679047	SNV	A	A	Yes	1		Heterozygous	19	30	63.3333		19	0	30	0	0	34.3684				19	30	13	13	0.960695	1	no		No	1					No	No			KAL1577341.1	V4U94_004338	mRNA	Genbank	1	cds-KAL1577341.1	NCBI_GP:KAL1577341.1	hypothetical protein	CDS	V4U94_004338
CM084634.1	679059	SNV	G	A	No	1		Heterozygous	18	30	60		18	0	30	0	0	33.4444				18	30	10	11	0.890343	1	no	0.25	No	1	KAL1577341.1:c.972G>A			KAL1577341.1:c.972G>A	No	No			KAL1577341.1	V4U94_004338	mRNA	Genbank	1	cds-KAL1577341.1	NCBI_GP:KAL1577341.1	hypothetical protein	CDS	V4U94_004338
CM084634.1	679059	SNV	G	G	Yes	1		Heterozygous	12	30	40		12	0	30	0	0	34				12	30	12	12	0.862472	1	no		No	1					No	No			KAL1577341.1	V4U94_004338	mRNA	Genbank	1	cds-KAL1577341.1	NCBI_GP:KAL1577341.1	hypothetical protein	CDS	V4U94_004338
CM084634.1	679062	SNV	C	T	No	1		Heterozygous	18	30	60		18	0	30	0	0	37				18	30	10	11	0.890343	1	no	1.52	No	1	KAL1577341.1:c.975C>T			KAL1577341.1:c.975C>T	No	No			KAL1577341.1	V4U94_004338	mRNA	Genbank	1	cds-KAL1577341.1	NCBI_GP:KAL1577341.1	hypothetical protein	CDS	V4U94_004338
CM084634.1	679062	SNV	C	C	Yes	1		Heterozygous	12	30	40		12	0	30	0	0	33				12	30	12	12	0.862472	1	no		No	1					No	No			KAL1577341.1	V4U94_004338	mRNA	Genbank	1	cds-KAL1577341.1	NCBI_GP:KAL1577341.1	hypothetical protein	CDS	V4U94_004338
CM084634.1	833795	SNV	G	A	No	1		Heterozygous	13	23	56.5217		12	1	21	2	0.0769231	36.0769				13	23	12	12	0.739143	0.999607	no	0.53	No	1	KAL1577401.1:c.689G>A	KAL1577401.1:p.Cys230Tyr	KAL1577401.1:p.Cys230Tyr	KAL1577401.1:c.689G>A	No	Yes			KAL1577401.1	V4U94_004403	mRNA	Genbank	1	cds-KAL1577401.1	NCBI_GP:KAL1577401.1	FGR28	CDS	V4U94_004403
CM084634.1	679084	SNV	T	T	Yes	1		Heterozygous	13	32	40.625		13	0	32	0	0	36.0769				13	32	13	13	0.970169	1	no		No	1					No	No			KAL1577341.1	V4U94_004338	mRNA	Genbank	1	cds-KAL1577341.1	NCBI_GP:KAL1577341.1	hypothetical protein	CDS	V4U94_004338
CM084634.1	679089	SNV	T	C	No	1		Heterozygous	18	31	58.0645		18	0	31	0	0	33.5556				18	31	9	10	0.816993	1	no	-0.57	No	1	KAL1577341.1:c.1002T>C			KAL1577341.1:c.1002T>C	No	No			KAL1577341.1	V4U94_004338	mRNA	Genbank	1	cds-KAL1577341.1	NCBI_GP:KAL1577341.1	hypothetical protein	CDS	V4U94_004338
CM084634.1	679089	SNV	T	T	Yes	1		Heterozygous	12	31	38.7097		12	0	31	0	0	34.8333				12	31	12	12	0.578876	1	no		No	1					No	No			KAL1577341.1	V4U94_004338	mRNA	Genbank	1	cds-KAL1577341.1	NCBI_GP:KAL1577341.1	hypothetical protein	CDS	V4U94_004338
CM084634.1	679459	SNV	G	A	No	1		Heterozygous	35	95	36.8421		20	15	58	39	0.428571	35.1714				35	97	19	19	0.0994473	1	no	0.62	No	1					No	-
CM084634.1	679459	SNV	G	G	Yes	1		Heterozygous	60	95	63.1579		38	24	58	39	0.387097	34.0667				62	97	30	31	0.418648	1	no		No	1					No	-
CM084634.1	679467	SNV	A	G	No	1		Heterozygous	37	95	38.9474		21	16	56	42	0.432432	33.1622				37	98	21	21	0.577334	1	no	-0.47	No	1					No	-
CM084634.1	679467	SNV	A	A	Yes	1		Heterozygous	58	95	61.0526		35	26	56	42	0.42623	35.5517				61	98	29	30	0.818627	1	no		No	1					No	-
CM084634.1	679470	SNV	G	A	No	1		Heterozygous	35	96	36.4583		19	16	56	42	0.457143	34.1429				35	98	20	20	0.362391	1	no	-0.71	No	1					No	-
CM084634.1	679470	SNV	G	G	Yes	1		Heterozygous	60	96	62.5		36	26	56	42	0.419355	35.5333				62	98	32	33	0.825864	1	no		No	1					No	-
CM084634.1	692020^692021	Insertion	-	G	No	1		Heterozygous	29	82	35.3659		12	17	37	47	0.413793	33.8966				29	84	16	18	0.773078	1	no	-0.47	No	1					No	-
CM084634.1	692020^692021	Insertion	-	-	Yes	0		Heterozygous	53	82	64.6341		25	30	37	47	0.454545	35.3019				55	84	31	31	0.963936	1	no		No	1					No	-
CM084634.1	692034	SNV	A	T	No	1		Heterozygous	35	99	35.3535		16	20	39	62	0.444444	34.7714				36	101	22	24	0.406286	0.971743	no	-0.26	No	1					No	-
CM084634.1	692034	SNV	A	A	Yes	1		Heterozygous	52	99	52.5253		23	30	39	62	0.433962	36.3077				53	101	28	28	0.594026	0.991628	no		No	1					No	-
CM084634.1	697563^697564	Insertion	-	CC	No	2		Heterozygous	49	115	42.6087		29	24	65	55	0.45283	33.7959				53	120	32	32	0.752247	1	no	0.35	No	1					No	-
CM084634.1	697563^697564	Insertion	-	-	Yes	0		Heterozygous	66	115	57.3913		36	31	65	55	0.462687	33.3939				67	120	39	41	0.852882	1	no		No	1					No	-
CM084634.1	697565..697566	MNV	AT	CA	No	2		Heterozygous	49	116	42.2414		29	24	65	56	0.45283	35.0612				53	121	32	32	0.721431	1	no	-0.9	No	1					No	-
CM084634.1	697565..697566	MNV	AT	AT	Yes	2		Heterozygous	64	116	55.1724		36	29	65	56	0.446154	36.4141				65	121	38	39	0.858361	1	no		No	1					No	-
CM084634.1	699360^699361	Insertion	-	T	No	1		Heterozygous	40	112	35.7143		18	25	55	61	0.418605	35.45				43	116	22	23	0.194486	0.978582	no	3.15	No	1					No	-
CM084634.1	699360^699361	Insertion	-	-	Yes	0		Heterozygous	69	112	61.6071		35	35	55	61	0.5	28.1594				70	116	34	39	0.664994	1	no		No	1					No	-
CM084634.1	702907	SNV	G	A	No	1		Heterozygous	18	39	46.1538		0	18	0	39	0	34.8889				18	39	10	10	0.772781	1	no	0.66	No	1	KAL1577351.1:c.975C>T			KAL1577351.1:c.975C>T	No	No			KAL1577351.1	V4U94_004348	mRNA	Genbank	1	cds-KAL1577351.1	NCBI_GP:KAL1577351.1	AIF1	CDS	V4U94_004348
CM084634.1	702907	SNV	G	G	Yes	1		Heterozygous	21	39	53.8462		0	21	0	39	0	32.8095				21	39	11	11	0.883162	1	no		No	1					No	No			KAL1577351.1	V4U94_004348	mRNA	Genbank	1	cds-KAL1577351.1	NCBI_GP:KAL1577351.1	AIF1	CDS	V4U94_004348
CM084634.1	702922	SNV	T	C	No	1		Heterozygous	16	38	42.1053		0	16	0	38	0	37				16	38	11	11	0.88274	1	no	0.95	No	1	KAL1577351.1:c.960A>G			KAL1577351.1:c.960A>G	No	No			KAL1577351.1	V4U94_004348	mRNA	Genbank	1	cds-KAL1577351.1	NCBI_GP:KAL1577351.1	AIF1	CDS	V4U94_004348
CM084634.1	702922	SNV	T	T	Yes	1		Heterozygous	22	38	57.8947		0	22	0	38	0	33.5455				22	38	11	11	0.913276	1	no		No	1					No	No			KAL1577351.1	V4U94_004348	mRNA	Genbank	1	cds-KAL1577351.1	NCBI_GP:KAL1577351.1	AIF1	CDS	V4U94_004348
CM084634.1	833833	SNV	C	T	No	1		Heterozygous	11	27	40.7407		10	1	25	2	0.0909091	37				11	27	10	10	0.669599	0.995389	no	0	No	1	KAL1577401.1:c.727C>T	KAL1577401.1:p.Pro243Ser	KAL1577401.1:p.Pro243Ser	KAL1577401.1:c.727C>T	No	Yes			KAL1577401.1	V4U94_004403	mRNA	Genbank	1	cds-KAL1577401.1	NCBI_GP:KAL1577401.1	FGR28	CDS	V4U94_004403
CM084634.1	702930	SNV	G	G	Yes	1		Heterozygous	17	30	56.6667		0	17	0	30	0	37				17	30	10	10	0.897264	1	no		No	1					No	No			KAL1577351.1	V4U94_004348	mRNA	Genbank	1	cds-KAL1577351.1	NCBI_GP:KAL1577351.1	AIF1	CDS	V4U94_004348
CM084634.1	834562	SNV	T	C	No	1		Heterozygous	30	73	41.0959		12	19	28	46	0.387097	32				31	74	19	19	0.699199	1	no	-1.08	No	1	KAL1577401.1:c.1273T>C	KAL1577401.1:p.Phe425Leu	KAL1577401.1:p.Phe425Leu	KAL1577401.1:c.1273T>C	No	Yes			KAL1577401.1	V4U94_004403	mRNA	Genbank	1	cds-KAL1577401.1	NCBI_GP:KAL1577401.1	FGR28	CDS	V4U94_004403
CM084634.1	703921	SNV	C	A	No	1		Heterozygous	38	101	37.6238		33	5	75	28	0.131579	35.3158				38	103	12	14	0.0107132	0.398211	no	0.5	No	1					No	-
CM084634.1	703921	SNV	C	C	Yes	1		Heterozygous	63	101	62.3762		42	23	75	28	0.353846	34.619				65	103	28	29	0.279688	0.827398	no		No	1					No	-
CM084634.1	703940	SNV	G	T	No	1		Heterozygous	42	107	39.2523		33	9	79	29	0.214286	34.6667				42	108	15	17	0.249254	0.942588	no	-0.26	No	1					No	-
CM084634.1	703940	SNV	G	G	Yes	1		Heterozygous	62	107	57.9439		45	18	79	29	0.285714	34.5484				63	108	28	29	0.792456	1	no		No	1					No	-
CM084634.1	703944	SNV	T	C	No	1		Heterozygous	45	107	42.0561		34	11	80	30	0.244444	31.9333				45	110	18	20	0.224375	0.996021	no	-0.29	No	1					No	-
CM084634.1	703944	SNV	T	T	Yes	1		Heterozygous	60	107	56.0748		44	19	80	30	0.301587	32.5667				63	110	28	28	0.672548	0.998051	no		No	1					No	-
CM084635.1	384633	SNV	C	A	No	1		Heterozygous	28	80	35		2	28	30	52	0.0666667	34.7143				30	82	14	14	0.00453813	0.0261835	no	-0.24	No	1	KAL1576717.1:c.201G>T	KAL1576717.1:p.Lys67Asn	KAL1576717.1:p.Lys67Asn	KAL1576717.1:c.201G>T	No	Yes			KAL1576717.1	V4U94_004864	mRNA	Genbank	1	cds-KAL1576717.1	NCBI_GP:KAL1576717.1		CDS	V4U94_004864
CM084634.1	720054	SNV	A	A	Yes	1		Heterozygous	45	100	45		27	20	56	47	0.425532	35.6222				47	103	32	33	0.970566	1	no		No	1					No	No			KAL1577359.1	V4U94_004356	mRNA	Genbank	1	cds-KAL1577359.1	NCBI_GP:KAL1577359.1	DOT4	CDS	V4U94_004356
CM084634.1	721517^721518	Insertion	-	CA	No	2		Heterozygous	36	102	35.2941		21	15	54	49	0.416667	35.4444				36	103	23	27	0.900152	0.974119	no	2.71	No	1					No	-
CM084634.1	721517^721518	Insertion	-	-	Yes	0		Heterozygous	66	102	64.7059		33	34	54	49	0.492537	30.6364				67	103	38	44	0.992631	1	no		No	1					No	-
CM084634.1	722941..722949	Deletion	GTTGTTGTT	-	No	9		Heterozygous	33	85	38.8235		19	14	43	46	0.424242	32.0303				34	89	17	17	0.317116	0.893348	no	-4.3	No	1	KAL1577360.1:c.659_667delAACAACAAC	KAL1577360.1:p.Gln220_Gln222del	KAL1577360.1:p.Gln220_Gln222del	KAL1577360.1:c.659_667delAACAACAAC	No	Yes	722940		KAL1577360.1	V4U94_004357	mRNA	Genbank	1	cds-KAL1577360.1	NCBI_GP:KAL1577360.1	JAB1	CDS	V4U94_004357
CM084634.1	722941..722949	MNV	GTTGTTGTT	GTTGTTGTT	Yes	9		Heterozygous	34	85	40		15	21	43	46	0.416667	35.9177				37	89	23	25	0.988192	0.973468	no		No	1					No	No			KAL1577360.1	V4U94_004357	mRNA	Genbank	1	cds-KAL1577360.1	NCBI_GP:KAL1577360.1	JAB1	CDS	V4U94_004357
CM084634.1	746529	SNV	G	T	No	1		Heterozygous	49	129	37.9845		6	45	47	92	0.117647	35.5306				51	139	24	25	0.0044137	0.0450029	no	1.09	No	1	KAL1577368.1:c.1320C>A			KAL1577368.1:c.1320C>A	No	No			KAL1577368.1	V4U94_004365	mRNA	Genbank	1	cds-KAL1577368.1	NCBI_GP:KAL1577368.1	RBT1	CDS	V4U94_004365
CM084634.1	746529	SNV	G	G	Yes	1		Heterozygous	80	129	62.0155		41	47	47	92	0.465909	32.9				88	139	50	53	0.193253	0.46774	no		No	1					No	No			KAL1577368.1	V4U94_004365	mRNA	Genbank	1	cds-KAL1577368.1	NCBI_GP:KAL1577368.1	RBT1	CDS	V4U94_004365
CM084635.1	686844	SNV	A	C	No	1		Heterozygous	32	76	42.1053		17	17	43	36	0.5	32.375				34	79	17	20	0.846829	0.997326	no	-0.65	No	1	KAL1576836.1:c.419A>C	KAL1576836.1:p.Gln140Pro	KAL1576836.1:p.Gln140Pro	KAL1576836.1:c.419A>C	No	Yes			KAL1576836.1	V4U94_004983	mRNA	Genbank	1	cds-KAL1576836.1	NCBI_GP:KAL1576836.1	hypothetical protein	CDS	V4U94_004983
CM084634.1	746540	SNV	T	T	Yes	1		Heterozygous	78	124	62.9032		43	41	49	83	0.488095	33.4359				84	132	48	51	0.214191	0.405195	no		No	1					No	No			KAL1577368.1	V4U94_004365	mRNA	Genbank	1	cds-KAL1577368.1	NCBI_GP:KAL1577368.1	RBT1	CDS	V4U94_004365
CM084634.1	746553	SNV	A	T	No	1		Heterozygous	43	121	35.5372		6	39	50	77	0.133333	35.8837				45	127	20	21	0.00176799	0.0269471	no	-0.24	No	1	KAL1577368.1:c.1296T>A			KAL1577368.1:c.1296T>A	No	No			KAL1577368.1	V4U94_004365	mRNA	Genbank	1	cds-KAL1577368.1	NCBI_GP:KAL1577368.1	RBT1	CDS	V4U94_004365
CM084634.1	746553	SNV	A	A	Yes	1		Heterozygous	78	121	64.4628		44	38	50	77	0.463415	35.8718				82	127	49	51	0.115691	0.409571	no		No	1					No	No			KAL1577368.1	V4U94_004365	mRNA	Genbank	1	cds-KAL1577368.1	NCBI_GP:KAL1577368.1	RBT1	CDS	V4U94_004365
CM084634.1	746556	SNV	G	A	No	1		Heterozygous	43	120	35.8333		7	38	51	75	0.155556	35.8372				45	126	20	21	0.00311869	0.0426469	no	0.92	No	1	KAL1577368.1:c.1293C>T			KAL1577368.1:c.1293C>T	No	No			KAL1577368.1	V4U94_004365	mRNA	Genbank	1	cds-KAL1577368.1	NCBI_GP:KAL1577368.1	RBT1	CDS	V4U94_004365
CM084634.1	746556	SNV	G	G	Yes	1		Heterozygous	75	120	62.5		42	37	51	75	0.468354	34.36				79	126	47	49	0.0538392	0.548232	no		No	1					No	No			KAL1577368.1	V4U94_004365	mRNA	Genbank	1	cds-KAL1577368.1	NCBI_GP:KAL1577368.1	RBT1	CDS	V4U94_004365
CM084635.1	686847	SNV	C	A	No	1		Heterozygous	33	76	43.4211		17	18	43	36	0.485714	34.2727				35	79	19	21	0.465397	0.982791	no	1.11	No	1	KAL1576836.1:c.422C>A	KAL1576836.1:p.Pro141Gln	KAL1576836.1:p.Pro141Gln	KAL1576836.1:c.422C>A	No	Yes			KAL1576836.1	V4U94_004983	mRNA	Genbank	1	cds-KAL1576836.1	NCBI_GP:KAL1576836.1	hypothetical protein	CDS	V4U94_004983
CM084634.1	746743	SNV	C	C	Yes	1		Heterozygous	77	125	61.6		38	41	75	56	0.481013	31.8571				79	131	52	51	0.28926	0.826368	no		No	1					No	No			KAL1577368.1	V4U94_004365	mRNA	Genbank	1	cds-KAL1577368.1	NCBI_GP:KAL1577368.1	RBT1	CDS	V4U94_004365
CM084635.1	686849	SNV	G	T	No	1		Heterozygous	31	77	40.2597		16	17	44	36	0.484848	35.8387				33	80	17	19	0.523856	0.970451	no	0.47	No	1	KAL1576836.1:c.424G>T	KAL1576836.1:p.Val142Phe	KAL1576836.1:p.Val142Phe	KAL1576836.1:c.424G>T	No	Yes			KAL1576836.1	V4U94_004983	mRNA	Genbank	1	cds-KAL1576836.1	NCBI_GP:KAL1576836.1	hypothetical protein	CDS	V4U94_004983
CM084634.1	746747	SNV	A	A	Yes	1		Heterozygous	76	122	62.2951		40	38	72	55	0.487179	34.3421				78	127	51	50	0.704926	0.987237	no		No	1					No	No			KAL1577368.1	V4U94_004365	mRNA	Genbank	1	cds-KAL1577368.1	NCBI_GP:KAL1577368.1	RBT1	CDS	V4U94_004365
CM084634.1	763334	SNV	A	G	No	1		Heterozygous	39	110	35.4545		16	24	59	57	0.4	34.4872				40	116	24	24	0.257783	0.777445	no	-0.36	No	1	KAL1577373.1:c.177A>G			KAL1577373.1:c.177A>G	No	No			KAL1577373.1	V4U94_004370	mRNA	Genbank	1	cds-KAL1577373.1	NCBI_GP:KAL1577373.1	HWP1	CDS	V4U94_004370
CM084634.1	763334	SNV	A	A	Yes	1		Heterozygous	69	110	62.7273		43	31	59	57	0.418919	34.6232				74	116	43	46	0.771612	0.941974	no		No	1					No	No			KAL1577373.1	V4U94_004370	mRNA	Genbank	1	cds-KAL1577373.1	NCBI_GP:KAL1577373.1	HWP1	CDS	V4U94_004370
CM084634.1	763752..763757	Deletion	TCTTCT	-	No	6		Heterozygous	51	127	40.1575		27	25	75	59	0.480769	31.8235				52	134	29	30	0.476216	0.997371	no	-4.09	No	1	KAL1577373.1:c.612_617delTTCTTC	KAL1577373.1:p.Ser208_Ser209del	KAL1577373.1:p.Ser208_Ser209del	KAL1577373.1:c.612_617delTTCTTC	No	Yes	763768	763768: TTCTTC	KAL1577373.1	V4U94_004370	mRNA	Genbank	1	cds-KAL1577373.1	NCBI_GP:KAL1577373.1	HWP1	CDS	V4U94_004370
CM084634.1	763752..763757	MNV	TCTTCT	TCTTCT	Yes	6		Heterozygous	72	127	56.6929		45	32	75	59	0.415584	35.1697				77	134	46	48	0.99488	1	no		No	1					No	No			KAL1577373.1	V4U94_004370	mRNA	Genbank	1	cds-KAL1577373.1	NCBI_GP:KAL1577373.1	HWP1	CDS	V4U94_004370
CM084634.1	772652	SNV	C	T	No	1		Heterozygous	34	75	45.3333		13	21	26	49	0.382353	36.2941				34	75	20	20	0.273932	0.997892	no	0.11	No	1					No	-
CM084634.1	772652	SNV	C	C	Yes	1		Heterozygous	41	75	54.6667		13	28	26	49	0.317073	36.122				41	75	25	26	0.341985	0.999671	no		No	1					No	-
CM084634.1	772668	SNV	T	A	No	1		Heterozygous	32	72	44.4444		13	19	29	44	0.40625	36.25				32	73	18	19	0.0135204	1	no	0.31	No	1					No	-
CM084634.1	772668	SNV	T	T	Yes	1		Heterozygous	39	72	54.1667		16	24	29	44	0.4	35.0513				40	73	27	28	0.0913059	1	no		No	1					No	-
CM084634.1	772708	SNV	A	C	No	1		Heterozygous	28	77	36.3636		22	6	47	31	0.214286	34.7857				28	78	14	14	0.641806	0.407117	no	0.03	No	1					No	-
CM084634.1	772708	SNV	A	A	Yes	1		Heterozygous	49	77	63.6364		25	25	47	31	0.5	34.4286				50	78	30	31	0.924445	0.830107	no		No	1					No	-
CM084634.1	772712	SNV	A	G	No	1		Heterozygous	34	82	41.4634		25	10	49	36	0.285714	32.8824				35	85	17	17	0.744074	0.629627	no	-0.92	No	1					No	-
CM084634.1	772712	SNV	A	A	Yes	1		Heterozygous	48	82	58.5366		24	26	49	36	0.48	35.125				50	85	29	30	0.905655	0.859651	no		No	1					No	-
CM084634.1	772733..772736	MNV	AGGC	GAAT	No	4		Heterozygous	45	109	41.2844		24	22	56	57	0.478261	34.5889				46	113	18	19	0.104184	1	no	0.08	No	1					No	-
CM084634.1	772733..772736	MNV	AGGC	AGGC	Yes	4		Heterozygous	58	109	53.211		29	32	56	57	0.47541	34.1724				61	113	38	39	0.430396	1	no		No	1					No	-
CM084634.1	772742	Deletion	A	-	No	1		Heterozygous	45	106	42.4528		24	22	55	56	0.478261	33.1778				46	111	19	19	0.307142	1	no	-1.68	No	1					No	-
CM084634.1	772742	SNV	A	A	Yes	1		Heterozygous	57	106	53.7736		31	30	55	56	0.491803	35.9123				61	111	35	37	0.620549	1	no		No	1					No	-
CM084634.1	772763	SNV	A	G	No	1		Heterozygous	41	104	39.4231		18	23	47	61	0.439024	35.0976				41	108	15	15	0.417433	1	no	-0.11	No	1					No	-
CM084634.1	772763	SNV	A	A	Yes	1		Heterozygous	63	104	60.5769		29	38	47	61	0.432836	36.0159				67	108	31	34	0.882969	1	no		No	1					No	-
CM084635.1	687679	SNV	G	T	No	1		Heterozygous	34	90	37.7778		12	23	38	53	0.342857	34.1176				35	91	18	22	0.366997	0.93435	no	0.3	No	1	KAL1576836.1:c.1254G>T	KAL1576836.1:p.Lys418Asn	KAL1576836.1:p.Lys418Asn	KAL1576836.1:c.1254G>T	No	Yes			KAL1576836.1	V4U94_004983	mRNA	Genbank	1	cds-KAL1576836.1	NCBI_GP:KAL1576836.1	hypothetical protein	CDS	V4U94_004983
CM084634.1	804997	SNV	A	A	Yes	1		Heterozygous	57	101	56.4356		23	36	46	59	0.389831	33.9123				59	105	33	37	0.419718	0.99301	no		No	1					No	No			KAL1577391.1	V4U94_004393	mRNA	Genbank	1	cds-KAL1577391.1	NCBI_GP:KAL1577391.1	NUP84	CDS	V4U94_004393
CM084634.1	807795..807800	Deletion	GGAGAG	-	No	6		Heterozygous	50	124	40.3226		22	28	51	75	0.44	33				50	126	30	31	0.122041	0.998786	no	-2.95	No	1	KAL1577392.1:c.116_121delGGGAGA	KAL1577392.1:p.Arg39_Glu40del	KAL1577392.1:p.Arg39_Glu40del	KAL1577392.1:c.116_121delGGGAGA	No	Yes	807799	807799: GGGAGA	KAL1577392.1	V4U94_004394	mRNA	Genbank	1	cds-KAL1577392.1	NCBI_GP:KAL1577392.1	hypothetical protein	CDS	V4U94_004394
CM084634.1	807795..807800	MNV	GGAGAG	GGAGAG	Yes	6		Heterozygous	47	124	37.9032		20	28	51	75	0.416667	35.5331				48	126	34	34	0.877823	1	no		No	1					No	No			KAL1577392.1	V4U94_004394	mRNA	Genbank	1	cds-KAL1577392.1	NCBI_GP:KAL1577392.1	hypothetical protein	CDS	V4U94_004394
CM084635.1	871409	SNV	G	T	No	1		Heterozygous	42	112	37.5		17	27	38	76	0.386364	34				44	114	24	27	0.00646858	0.971827	no	-0.51	No	1	KAL1576911.1:c.110C>A	KAL1576911.1:p.Pro37Gln	KAL1576911.1:p.Pro37Gln	KAL1576911.1:c.110C>A	No	Yes			KAL1576911.1	V4U94_005060	mRNA	Genbank	1	cds-KAL1576911.1	NCBI_GP:KAL1576911.1	domain-containing protein	CDS	V4U94_005060
CM084634.1	808498	SNV	G	G	Yes	1		Heterozygous	37	102	36.2745		23	14	61	43	0.378378	34.2432				37	104	23	24	0.349951	0.998533	no		No	1					No	No			KAL1577392.1	V4U94_004394	mRNA	Genbank	1	cds-KAL1577392.1	NCBI_GP:KAL1577392.1	hypothetical protein	CDS	V4U94_004394
CM084634.1	814805	Deletion	G	-	No	1		Heterozygous	28	78	35.8974		21	7	41	37	0.25	35.6429				28	78	16	16	0.0485243	0.260847	no	1.26	No	1	KAL1577394.1:c.2491delG	KAL1577394.1:p.Asp831fs	KAL1577394.1:p.Asp831fs	KAL1577394.1:c.2491delG	No	Yes	814804		KAL1577394.1	V4U94_004396	mRNA	Genbank	1	cds-KAL1577394.1	NCBI_GP:KAL1577394.1	hypothetical protein	CDS	V4U94_004396
CM084634.1	814805	SNV	G	G	Yes	1		Heterozygous	43	78	55.1282		18	25	41	37	0.418605	33.2791				43	78	24	25	0.757908	0.824157	no		No	1					No	No			KAL1577394.1	V4U94_004396	mRNA	Genbank	1	cds-KAL1577394.1	NCBI_GP:KAL1577394.1	hypothetical protein	CDS	V4U94_004396
CM084634.1	816707..816708	Deletion	TG	-	No	2		Heterozygous	54	121	44.6281		26	33	61	68	0.440678	34.9259				59	129	30	33	0.774692	1	no	0.42	No	1					No	-
CM084634.1	816707..816708	MNV	TG	TG	Yes	2		Heterozygous	56	121	46.281		30	27	61	68	0.473684	33.7875				57	129	33	34	0.576495	0.98454	no		No	1					No	-
CM084634.1	820134..820135	Deletion	TA	-	No	2		Heterozygous	51	111	45.9459		13	40	38	76	0.245283	33.8235				53	114	29	30	0.722511	0.795332	no	-1.4	No	1					No	-
CM084634.1	820134..820135	MNV	TA	TA	Yes	2		Heterozygous	59	111	53.1532		24	36	38	76	0.4	35.6154				60	114	36	44	0.877805	0.935429	no		No	1					No	-
CM084634.1	825273..825278	Deletion	GTAAAT	-	No	6		Heterozygous	17	46	36.9565		11	6	27	19	0.352941	32.5294				17	46	11	12	0.923812	0.985076	no	-1.16	No	1					No	-
CM084634.1	825273..825278	MNV	GTAAAT	GTAAAT	Yes	6		Heterozygous	24	46	52.1739		12	12	27	19	0.5	34.4				24	46	18	20	0.890063	0.946599	no		No	1					No	-
CM084634.1	825751	SNV	C	T	No	1		Heterozygous	41	102	40.1961		36	5	79	23	0.121951	35.7805				41	102	16	16	0.000378937	0.570277	no	0.85	No	1					No	-
CM084634.1	825751	SNV	C	C	Yes	1		Heterozygous	43	102	42.1569		33	10	79	23	0.232558	34.7674				43	102	26	28	0.247693	1	no		No	1					No	-
CM084634.1	833481	SNV	C	T	No	1		Heterozygous	10	28	35.7143		1	9	3	25	0.1	35.8				10	28	7	7	0.181755	1	no	0.35	No	1	KAL1577401.1:c.375C>T			KAL1577401.1:c.375C>T	No	No			KAL1577401.1	V4U94_004403	mRNA	Genbank	1	cds-KAL1577401.1	NCBI_GP:KAL1577401.1	FGR28	CDS	V4U94_004403
CM084634.1	833481	SNV	C	C	Yes	1		Heterozygous	17	28	60.7143		2	15	3	25	0.117647	34.0588				17	28	12	12	0.607244	0.999926	no		No	1					No	No			KAL1577401.1	V4U94_004403	mRNA	Genbank	1	cds-KAL1577401.1	NCBI_GP:KAL1577401.1	FGR28	CDS	V4U94_004403
CM084634.1	833646	SNV	C	T	No	1		Homozygous	10	16	62.5		5	5	7	9	0.5	37				10	16	6	6	0.656989	0.996191	no		No	1	KAL1577401.1:c.540C>T			KAL1577401.1:c.540C>T	No	No			KAL1577401.1	V4U94_004403	mRNA	Genbank	1	cds-KAL1577401.1	NCBI_GP:KAL1577401.1	FGR28	CDS	V4U94_004403
CM084635.1	871412	SNV	G	T	No	1		Heterozygous	40	105	38.0952		15	27	37	70	0.357143	35.15				42	107	22	25	0.0308004	1	no	-0.11	No	1	KAL1576911.1:c.107C>A	KAL1576911.1:p.Pro36Gln	KAL1576911.1:p.Pro36Gln	KAL1576911.1:c.107C>A	No	Yes			KAL1576911.1	V4U94_005060	mRNA	Genbank	1	cds-KAL1576911.1	NCBI_GP:KAL1576911.1	domain-containing protein	CDS	V4U94_005060
CM084634.1	833652..833653	MNV	CC	TT	No	2		Homozygous	10	17	58.8235		5	5	8	9	0.5	35.8				10	17	6	6	0.671175	1	no		No	1	KAL1577401.1:c.546_547delinsTT	KAL1577401.1:p.Pro183Ser	KAL1577401.1:p.Pro183Ser	KAL1577401.1:c.546_547delinsTT	Yes	Yes			KAL1577401.1	V4U94_004403	mRNA	Genbank	1	cds-KAL1577401.1	NCBI_GP:KAL1577401.1	FGR28	CDS	V4U94_004403
CM084634.1	833655	SNV	C	T	No	1		Homozygous	10	18	55.5556		5	5	10	8	0.5	35.8				10	18	6	6	0.740824	0.997576	no		No	1	KAL1577401.1:c.549C>T			KAL1577401.1:c.549C>T	Yes	No			KAL1577401.1	V4U94_004403	mRNA	Genbank	1	cds-KAL1577401.1	NCBI_GP:KAL1577401.1	FGR28	CDS	V4U94_004403
CM084635.1	7343	SNV	C	A	No	1		Heterozygous	77	211	36.4929		42	37	122	94	0.468354	35.5195				79	216	42	42	0.785587	0.999614	no	0.49	No	1	KAL1576569.1:c.1795C>A	KAL1576569.1:p.His599Asn	KAL1576569.1:p.His599Asn	KAL1576569.1:c.1795C>A	No	Yes			KAL1576569.1	V4U94_004711	mRNA	Genbank	1	cds-KAL1576569.1	NCBI_GP:KAL1576569.1		CDS	V4U94_004711
CM084635.1	7350	SNV	C	T	No	1		Heterozygous	78	213	36.6197		44	36	127	91	0.45	34.3333				80	218	42	42	0.707273	0.999406	no	-0.36	No	1	KAL1576569.1:c.1802C>T	KAL1576569.1:p.Ala601Val	KAL1576569.1:p.Ala601Val	KAL1576569.1:c.1802C>T	No	Yes			KAL1576569.1	V4U94_004711	mRNA	Genbank	1	cds-KAL1576569.1	NCBI_GP:KAL1576569.1		CDS	V4U94_004711
CM084636.1	784833	SNV	G	T	No	1		Heterozygous	45	87	51.7241		14	32	27	61	0.304348	33.6222				46	88	27	26	0.87681	1	no	0.03	No	1	KAL1576488.1:c.841G>T	KAL1576488.1:p.Ala281Ser	KAL1576488.1:p.Ala281Ser	KAL1576488.1:c.841G>T	No	Yes			KAL1576488.1	V4U94_005537	mRNA	Genbank	1	cds-KAL1576488.1	NCBI_GP:KAL1576488.1		CDS	V4U94_005537
CM084636.1	784996	SNV	A	C	No	1		Heterozygous	43	105	40.9524		25	18	63	45	0.418605	33.5581				43	108	29	29	0.108669	1	no	-0.89	No	1	KAL1576488.1:c.1004A>C	KAL1576488.1:p.Asp335Ala	KAL1576488.1:p.Asp335Ala	KAL1576488.1:c.1004A>C	No	Yes			KAL1576488.1	V4U94_005537	mRNA	Genbank	1	cds-KAL1576488.1	NCBI_GP:KAL1576488.1		CDS	V4U94_005537
CM084634.1	833688..833689	MNV	AC	GT	No	2		Homozygous	15	21	71.4286		10	5	15	6	0.333333	36.2				15	21	11	11	0.969081	0.995459	no		No	1	KAL1577401.1:c.582_583delinsGT			KAL1577401.1:c.582_583delinsGT	No	No			KAL1577401.1	V4U94_004403	mRNA	Genbank	1	cds-KAL1577401.1	NCBI_GP:KAL1577401.1	FGR28	CDS	V4U94_004403
CM084636.1	785190	SNV	G	A	No	1		Heterozygous	38	102	37.2549		16	23	49	56	0.410256	36.0526				39	105	24	24	0.898896	0.978671	no	0.72	No	1	KAL1576488.1:c.1198G>A	KAL1576488.1:p.Ala400Thr	KAL1576488.1:p.Ala400Thr	KAL1576488.1:c.1198G>A	No	Yes			KAL1576488.1	V4U94_005537	mRNA	Genbank	1	cds-KAL1576488.1	NCBI_GP:KAL1576488.1		CDS	V4U94_005537
CM084636.1	785203	SNV	A	C	No	1		Heterozygous	37	105	35.2381		15	22	49	57	0.405405	34.8919				37	106	23	23	0.358846	0.977048	no	0.26	No	1	KAL1576488.1:c.1211A>C	KAL1576488.1:p.Asn404Thr	KAL1576488.1:p.Asn404Thr	KAL1576488.1:c.1211A>C	No	Yes			KAL1576488.1	V4U94_005537	mRNA	Genbank	1	cds-KAL1576488.1	NCBI_GP:KAL1576488.1		CDS	V4U94_005537
CM084634.1	833728	SNV	G	G	Yes	1		Heterozygous	12	27	44.4444		10	2	22	5	0.166667	35				12	27	8	8	0.987727	0.999506	no		No	1					No	No			KAL1577401.1	V4U94_004403	mRNA	Genbank	1	cds-KAL1577401.1	NCBI_GP:KAL1577401.1	FGR28	CDS	V4U94_004403
CM084637.1	586356	SNV	C	A	No	1		Homozygous	11	15	73.3333		3	9	6	10	0.25	37				12	16	5	5	0.551286	0.896564	no		No	1	KAL1576019.1:c.769C>A	KAL1576019.1:p.His257Asn	KAL1576019.1:p.His257Asn	KAL1576019.1:c.769C>A	No	Yes			KAL1576019.1	V4U94_005854	mRNA	Genbank	1	cds-KAL1576019.1	NCBI_GP:KAL1576019.1	domain-containing protein	CDS	V4U94_005854
CM084634.1	833745	SNV	G	G	Yes	1		Heterozygous	12	28	42.8571		11	1	23	5	0.0833333	33.8333				12	28	8	8	0.545681	0.830613	no		No	1					No	No			KAL1577401.1	V4U94_004403	mRNA	Genbank	1	cds-KAL1577401.1	NCBI_GP:KAL1577401.1	FGR28	CDS	V4U94_004403
CM084634.1	833748..833750	MNV	ATT	GCA	No	3		Heterozygous	11	29	37.931		8	3	24	5	0.272727	35.9091				11	29	11	11	0.404645	0.871107	no	0.59	No	1	KAL1577401.1:c.642_644delinsGCA	KAL1577401.1:p.Leu215Gln	KAL1577401.1:p.Leu215Gln	KAL1577401.1:c.642_644delinsGCA	No	Yes			KAL1577401.1	V4U94_004403	mRNA	Genbank	1	cds-KAL1577401.1	NCBI_GP:KAL1577401.1	FGR28	CDS	V4U94_004403
CM084634.1	833748..833750	MNV	ATT	ATT	Yes	3		Heterozygous	16	29	55.1724		14	2	24	5	0.125	33.5698				16	29	9	10	0.779492	0.971726	no		No	1					No	No			KAL1577401.1	V4U94_004403	mRNA	Genbank	1	cds-KAL1577401.1	NCBI_GP:KAL1577401.1	FGR28	CDS	V4U94_004403
CM084634.1	833754	SNV	A	T	No	1		Heterozygous	12	23	52.1739		8	4	17	6	0.333333	35				12	23	12	12	0.77887	0.971405	no	-0.31	No	1	KAL1577401.1:c.648A>T			KAL1577401.1:c.648A>T	No	No			KAL1577401.1	V4U94_004403	mRNA	Genbank	1	cds-KAL1577401.1	NCBI_GP:KAL1577401.1	FGR28	CDS	V4U94_004403
CM084634.1	833754	SNV	A	A	Yes	1		Heterozygous	11	23	47.8261		9	2	17	6	0.181818	35.9091				11	23	8	8	0.595745	0.94965	no		No	1					No	No			KAL1577401.1	V4U94_004403	mRNA	Genbank	1	cds-KAL1577401.1	NCBI_GP:KAL1577401.1	FGR28	CDS	V4U94_004403
CM084637.1	586741	SNV	T	A	No	1		Heterozygous	27	61	44.2623		27	0	61	0	0	37				27	61	16	16	0.379819	1	no	0.23	No	1	KAL1576019.1:c.1154T>A	KAL1576019.1:p.Leu385His	KAL1576019.1:p.Leu385His	KAL1576019.1:c.1154T>A	No	Yes			KAL1576019.1	V4U94_005854	mRNA	Genbank	1	cds-KAL1576019.1	NCBI_GP:KAL1576019.1	domain-containing protein	CDS	V4U94_005854
CM084634.1	833760	SNV	T	T	Yes	1		Heterozygous	11	23	47.8261		9	2	17	6	0.181818	34.6364				11	23	8	8	0.454668	0.94965	no		No	1					No	No			KAL1577401.1	V4U94_004403	mRNA	Genbank	1	cds-KAL1577401.1	NCBI_GP:KAL1577401.1	FGR28	CDS	V4U94_004403
CM084637.1	586748	SNV	A	C	No	1		Heterozygous	29	61	47.541		29	0	61	0	0	33.4828				29	61	18	18	0.349683	1	no	-0.56	No	1	KAL1576019.1:c.1161A>C	KAL1576019.1:p.Leu387Phe	KAL1576019.1:p.Leu387Phe	KAL1576019.1:c.1161A>C	No	Yes			KAL1576019.1	V4U94_005854	mRNA	Genbank	1	cds-KAL1576019.1	NCBI_GP:KAL1576019.1	domain-containing protein	CDS	V4U94_005854
CM084634.1	833762	SNV	C	C	Yes	1		Heterozygous	11	21	52.381		9	2	16	5	0.181818	33.5455				11	21	8	8	0.565701	0.979824	no		No	1					No	No			KAL1577401.1	V4U94_004403	mRNA	Genbank	1	cds-KAL1577401.1	NCBI_GP:KAL1577401.1	FGR28	CDS	V4U94_004403
CM084637.1	586773	SNV	T	G	No	1		Heterozygous	31	53	58.4906		31	0	53	0	0	33.7742				31	53	19	19	0.954413	1	no	-0.63	No	1	KAL1576019.1:c.1186T>G	KAL1576019.1:p.Ser396Ala	KAL1576019.1:p.Ser396Ala	KAL1576019.1:c.1186T>G	Yes	Yes			KAL1576019.1	V4U94_005854	mRNA	Genbank	1	cds-KAL1576019.1	NCBI_GP:KAL1576019.1	domain-containing protein	CDS	V4U94_005854
CM084634.1	833776	SNV	A	A	Yes	1		Heterozygous	10	20	50		9	1	16	4	0.1	37				10	20	7	7	0.688607	0.866465	no		No	1					No	No			KAL1577401.1	V4U94_004403	mRNA	Genbank	1	cds-KAL1577401.1	NCBI_GP:KAL1577401.1	FGR28	CDS	V4U94_004403
CM084638.1	1665083	SNV	C	T	No	1		Heterozygous	42	114	36.8421		21	21	46	69	0.5	33.381				42	115	27	27	0.28785	0.811088	no	-1.17	No	1	KAL1580022.1:c.1027G>A	KAL1580022.1:p.Gly343Ser	KAL1580022.1:p.Gly343Ser	KAL1580022.1:c.1027G>A	No	Yes			KAL1580022.1	V4U94_002036	mRNA	Genbank	1	cds-KAL1580022.1	NCBI_GP:KAL1580022.1	hypothetical protein	CDS	V4U94_002036
CM084634.1	833784	SNV	A	A	Yes	1		Heterozygous	10	23	43.4783		9	1	19	4	0.1	34.6				10	23	7	7	0.764503	0.92231	no		No	1					No	No			KAL1577401.1	V4U94_004403	mRNA	Genbank	1	cds-KAL1577401.1	NCBI_GP:KAL1577401.1	FGR28	CDS	V4U94_004403
CM084634.1	833787..833788	MNV	CG	AC	No	2		Heterozygous	13	24	54.1667		12	1	22	2	0.0769231	34.0769				13	24	12	12	0.96114	0.999999	no	-0.35	No	1	KAL1577401.1:c.681_682delinsAC	KAL1577401.1:p.Glu228Gln	KAL1577401.1:p.Glu228Gln	KAL1577401.1:c.681_682delinsAC	Yes	Yes			KAL1577401.1	V4U94_004403	mRNA	Genbank	1	cds-KAL1577401.1	NCBI_GP:KAL1577401.1	FGR28	CDS	V4U94_004403
CM084634.1	833787..833788	MNV	CG	CG	Yes	2		Heterozygous	10	24	41.6667		9	1	22	2	0.1	35.8				10	24	7	7	0.665106	0.996908	no		No	1					Yes	No			KAL1577401.1	V4U94_004403	mRNA	Genbank	1	cds-KAL1577401.1	NCBI_GP:KAL1577401.1	FGR28	CDS	V4U94_004403
CM084638.1	1665085	SNV	C	G	No	1		Heterozygous	44	116	37.931		22	22	48	69	0.5	35.2727				44	117	28	29	0.674708	0.86083	no	-0.44	No	1	KAL1580022.1:c.1025G>C	KAL1580022.1:p.Ser342Thr	KAL1580022.1:p.Ser342Thr	KAL1580022.1:c.1025G>C	No	Yes			KAL1580022.1	V4U94_002036	mRNA	Genbank	1	cds-KAL1580022.1	NCBI_GP:KAL1580022.1	hypothetical protein	CDS	V4U94_002036
CM084634.1	833790	SNV	A	A	Yes	1		Heterozygous	10	24	41.6667		9	1	21	3	0.1	35.8				10	24	7	7	0.637738	0.993916	no		No	1					Yes	No			KAL1577401.1	V4U94_004403	mRNA	Genbank	1	cds-KAL1577401.1	NCBI_GP:KAL1577401.1	FGR28	CDS	V4U94_004403
CM084638.1	488950	SNV	T	C	No	1		Heterozygous	56	132	42.4242		31	28	68	70	0.474576	32.75				59	138	30	30	0.984031	1	no	-1.38	No	1	KAL1579546.1:c.2261A>G	KAL1579546.1:p.Lys754Arg	KAL1579546.1:p.Lys754Arg	KAL1579546.1:c.2261A>G	No	Yes			KAL1579546.1	V4U94_001540	mRNA	Genbank	1	cds-KAL1579546.1	NCBI_GP:KAL1579546.1	OPT3	CDS	V4U94_001540
CM084634.1	833792	SNV	C	C	Yes	1		Heterozygous	10	23	43.4783		9	1	21	2	0.1	32				10	23	7	7	0.630098	0.998864	no		No	1					No	No			KAL1577401.1	V4U94_004403	mRNA	Genbank	1	cds-KAL1577401.1	NCBI_GP:KAL1577401.1	FGR28	CDS	V4U94_004403
CM084638.1	488967	SNV	T	A	No	1		Heterozygous	54	132	40.9091		26	29	65	71	0.472727	36.5556				55	136	29	29	0.797363	1	no	0.68	No	1	KAL1579546.1:c.2244A>T	KAL1579546.1:p.Glu748Asp	KAL1579546.1:p.Glu748Asp	KAL1579546.1:c.2244A>T	No	Yes			KAL1579546.1	V4U94_001540	mRNA	Genbank	1	cds-KAL1579546.1	NCBI_GP:KAL1579546.1	OPT3	CDS	V4U94_001540
CM084634.1	833795	SNV	G	G	Yes	1		Heterozygous	10	23	43.4783		9	1	21	2	0.1	33.2				10	23	7	7	0.585645	0.998864	no		No	1					No	No			KAL1577401.1	V4U94_004403	mRNA	Genbank	1	cds-KAL1577401.1	NCBI_GP:KAL1577401.1	FGR28	CDS	V4U94_004403
CM084638.1	488996	SNV	T	C	No	1		Heterozygous	54	139	38.8489		29	26	73	69	0.472727	33.1111				55	142	30	30	0.767563	1	no	-1.61	No	1	KAL1579546.1:c.2215A>G	KAL1579546.1:p.Ile739Val	KAL1579546.1:p.Ile739Val	KAL1579546.1:c.2215A>G	No	Yes			KAL1579546.1	V4U94_001540	mRNA	Genbank	1	cds-KAL1579546.1	NCBI_GP:KAL1579546.1	OPT3	CDS	V4U94_001540
CM084634.1	833833	SNV	C	C	Yes	1		Heterozygous	16	27	59.2593		15	1	25	2	0.0625	37				16	27	10	10	0.843066	0.998234	no		No	1					No	No			KAL1577401.1	V4U94_004403	mRNA	Genbank	1	cds-KAL1577401.1	NCBI_GP:KAL1577401.1	FGR28	CDS	V4U94_004403
CM084634.1	834507	SNV	G	T	No	1		Heterozygous	27	74	36.4865		9	18	32	43	0.333333	35.0741				27	75	19	19	0.783442	0.891428	no	0.36	No	1	KAL1577401.1:c.1233-15G>T			KAL1577401.1:c.1233-15G>T	No	-				V4U94_004403	mRNA
CM084634.1	834507	SNV	G	G	Yes	1		Heterozygous	47	74	63.5135		23	25	32	43	0.479167	34.2766				48	75	31	32	0.977953	0.994185	no		No	1					No	-				V4U94_004403	mRNA
CM084638.1	1429183	SNV	T	A	No	1		Heterozygous	27	69	39.1304		16	11	28	45	0.407407	34.2593				27	73	14	14	0.0200718	0.350435	no	-0.17	No	1	KAL1579927.1:c.1153T>A	KAL1579927.1:p.Ser385Thr	KAL1579927.1:p.Ser385Thr	KAL1579927.1:c.1153T>A	Yes	Yes			KAL1579927.1	V4U94_001939	mRNA	Genbank	1	cds-KAL1579927.1	NCBI_GP:KAL1579927.1	SEO1	CDS	V4U94_001939
CM084634.1	834562	SNV	T	T	Yes	1		Heterozygous	42	73	57.5342		16	26	28	46	0.380952	34.2857				42	74	29	30	0.908138	1	no		No	1					No	No			KAL1577401.1	V4U94_004403	mRNA	Genbank	1	cds-KAL1577401.1	NCBI_GP:KAL1577401.1	FGR28	CDS	V4U94_004403
CM084634.1	835752^835753	Insertion	-	GTG	No	3		Heterozygous	43	122	35.2459		10	33	40	82	0.232558	35.7597				43	122	22	22	0.742333	0.759443	no	2.58	No	1	KAL1577402.1:c.340_342dupGGT	KAL1577402.1:p.Gly114dup	KAL1577402.1:p.Gly114dup	KAL1577402.1:c.340_342dupGGT	No	Yes	835766	835766: GGT	KAL1577402.1	V4U94_004404	mRNA	Genbank	1	cds-KAL1577402.1	NCBI_GP:KAL1577402.1	hypothetical protein	CDS	V4U94_004404
CM084634.1	835752^835753	Insertion	-	-	Yes	0		Heterozygous	78	122	63.9344		30	48	40	82	0.384615	32.641				78	122	44	46	0.974283	0.964015	no		No	1					No	No			KAL1577402.1	V4U94_004404	mRNA	Genbank	1	cds-KAL1577402.1	NCBI_GP:KAL1577402.1	hypothetical protein	CDS	V4U94_004404
CM084634.1	836868^836869	Insertion	-	CAA	No	3		Heterozygous	44	117	37.6068		26	21	63	63	0.446809	35				47	126	25	24	0.258587	0.982293	no	2.67	No	1	KAL1577402.1:c.1446_1448dupAAC	KAL1577402.1:p.Thr490_Lys491insThr	KAL1577402.1:p.Thr490_Lys491insThr	KAL1577402.1:c.1446_1448dupAAC	No	Yes	836872	836872: AAC	KAL1577402.1	V4U94_004404	mRNA	Genbank	1	cds-KAL1577402.1	NCBI_GP:KAL1577402.1	hypothetical protein	CDS	V4U94_004404
CM084634.1	836868^836869	Insertion	-	-	Yes	0		Heterozygous	72	117	61.5385		36	42	63	63	0.461538	31.3333				78	126	39	41	0.257101	1	no		No	1					No	No			KAL1577402.1	V4U94_004404	mRNA	Genbank	1	cds-KAL1577402.1	NCBI_GP:KAL1577402.1	hypothetical protein	CDS	V4U94_004404
CM084634.1	845430^845431	Insertion	-	A	No	1		Heterozygous	56	137	40.8759		35	22	81	61	0.385965	35.7143				57	142	32	34	0.229746	0.992635	no	0.46	No	1					No	-
CM084634.1	845430^845431	Insertion	-	-	Yes	0		Heterozygous	80	137	58.3942		45	39	81	61	0.464286	34.675				84	142	44	46	0.67376	1	no		No	1					No	-
CM084634.1	845433..845434	MNV	GT	AC	No	2		Heterozygous	63	144	43.75		42	29	87	70	0.408451	33.9796				71	157	37	43	0.399086	0.998948	no	-0.22	No	1					No	-
CM084634.1	845433..845434	MNV	GT	GT	Yes	2		Heterozygous	54	144	37.5		33	25	87	70	0.431034	34.31				58	157	36	36	0.905543	1	no		No	1					No	-
CM084634.1	845436^845437	Insertion	-	AT	No	2		Heterozygous	58	138	42.029		36	26	81	65	0.419355	33.4676				62	146	34	36	0.564223	1	no	2.54	No	1					No	-
CM084634.1	845436^845437	Insertion	-	-	Yes	0		Heterozygous	74	138	53.6232		42	36	81	65	0.461538	29.7838				78	146	39	42	0.739712	1	no		No	1					No	-
CM084634.1	846710	SNV	T	G	No	1		Heterozygous	27	76	35.5263		25	2	54	22	0.0740741	15.0741				27	76	9	14	0.00134412	0.156212	no	-5.59	No	1					No	-
CM084634.1	846710	SNV	T	T	Yes	1		Heterozygous	44	76	57.8947		24	20	54	22	0.454545	32.6818				44	76	27	31	0.0105355	0.407034	no		No	1					No	-
CM084634.1	847170..847171	Deletion	TC	-	No	2		Heterozygous	44	121	36.3636		20	25	68	59	0.444444	32.6083				44	127	25	25	0.491742	0.849069	no	0.31	No	1					No	-
CM084634.1	847170..847171	MNV	TC	TC	Yes	2		Heterozygous	51	121	42.1488		30	25	68	59	0.454545	31.5997				55	127	29	32	0.814982	1	no		No	1					No	-
CM084634.1	847183..847185	Deletion	TAC	-	No	3		Heterozygous	45	115	39.1304		17	28	62	57	0.377778	32.2				45	119	26	28	0.332803	0.542721	no	-0.74	No	1					No	-
CM084634.1	847183..847185	MNV	TAC	TAC	Yes	3		Heterozygous	57	115	49.5652		33	28	62	57	0.459016	33.1471				61	119	31	36	0.733146	1	no		No	1					No	-
CM084634.1	847680..847682	Deletion	TCT	-	No	3		Heterozygous	51	119	42.8571		39	13	84	38	0.25	33.5882				52	122	27	27	0.593959	0.926002	no	-1.98	No	1					No	-
CM084634.1	847680..847682	MNV	TCT	TCT	Yes	3		Heterozygous	58	119	48.7395		41	19	84	38	0.316667	35.4828				60	122	34	34	0.570362	1	no		No	1					No	-
CM084634.1	847684..847686	Deletion	TAT	-	No	3		Heterozygous	51	116	43.9655		39	13	85	34	0.25	33.549				52	119	27	27	0.680055	0.988389	no	-1.75	No	1					No	-
CM084634.1	847684..847686	MNV	TAT	TAT	Yes	3		Heterozygous	58	116	50		41	19	85	34	0.316667	35.6437				60	119	35	35	0.94034	0.996629	no		No	1					No	-
CM084638.1	1429193	SNV	A	C	No	1		Heterozygous	31	75	41.3333		17	15	31	49	0.46875	31.2581				32	80	17	17	0.0460021	0.639429	no	-1.31	No	1	KAL1579927.1:c.1163A>C	KAL1579927.1:p.Asn388Thr	KAL1579927.1:p.Asn388Thr	KAL1579927.1:c.1163A>C	No	Yes			KAL1579927.1	V4U94_001939	mRNA	Genbank	1	cds-KAL1579927.1	NCBI_GP:KAL1579927.1	SEO1	CDS	V4U94_001939
CM084634.1	852653	SNV	G	G	Yes	1		Heterozygous	63	109	57.7982		38	29	57	58	0.432836	35				67	115	29	32	0.102406	0.945686	no		No	1					No	No			KAL1577406.1	V4U94_004408	mRNA	Genbank	1	cds-KAL1577406.1	NCBI_GP:KAL1577406.1		CDS	V4U94_004408
CM084634.1	852657^852658	Insertion	-	TCC	No	3		Heterozygous	38	108	35.1852		18	22	58	56	0.45	33.7018				40	114	15	15	0.00116909	0.972948	no	-0.22	No	1	KAL1577406.1:c.1813_1814insTCC	KAL1577406.1:p.Ser605delinsPhePro	KAL1577406.1:p.Ser605delinsPhePro	KAL1577406.1:c.1813_1814insTCC	No	Yes	852657		KAL1577406.1	V4U94_004408	mRNA	Genbank	1	cds-KAL1577406.1	NCBI_GP:KAL1577406.1		CDS	V4U94_004408
CM084634.1	852657^852658	Insertion	-	-	Yes	0		Heterozygous	67	108	62.037		40	31	58	56	0.43662	34.0149				71	114	33	37	0.0693491	0.988866	no		No	1					No	No			KAL1577406.1	V4U94_004408	mRNA	Genbank	1	cds-KAL1577406.1	NCBI_GP:KAL1577406.1		CDS	V4U94_004408
CM084634.1	852660	Replacement	T	CA	No	2		Heterozygous	41	110	37.2727		18	25	57	59	0.418605	35.8049				43	116	16	16	0.00216663	0.93365	no	0.97	No	1	KAL1577406.1:c.1816delinsCA	KAL1577406.1:p.Leu606fs	KAL1577406.1:p.Leu606fs	KAL1577406.1:c.1816delinsCA	No	Yes			KAL1577406.1	V4U94_004408	mRNA	Genbank	1	cds-KAL1577406.1	NCBI_GP:KAL1577406.1		CDS	V4U94_004408
CM084634.1	852660	SNV	T	T	Yes	1		Heterozygous	52	110	47.2727		35	21	57	59	0.375	33.9615				56	116	27	28	0.275268	0.570678	no		No	1					No	No			KAL1577406.1	V4U94_004408	mRNA	Genbank	1	cds-KAL1577406.1	NCBI_GP:KAL1577406.1		CDS	V4U94_004408
CM084634.1	857709	SNV	A	G	No	1		Heterozygous	33	78	42.3077		6	27	40	38	0.181818	35.9091				33	78	18	19	0.0115748	0.0215297	no	-0.5	No	1					No	-
CM084634.1	857709	SNV	A	A	Yes	1		Heterozygous	45	78	57.6923		34	11	40	38	0.244444	36.4222				45	78	30	30	0.0920461	0.102688	no		No	1					No	-
CM084634.1	872778..872783	MNV	TGTTGT	ATCACC	No	6		Heterozygous	36	95	37.8947		12	24	40	57	0.333333	35.7778				36	97	21	23	0.00147795	0.914763	no	-0.08	No	1					No	-
CM084634.1	872778..872783	MNV	TGTTGT	TGTTGT	Yes	6		Heterozygous	54	95	56.8421		24	32	40	57	0.428571	36.0199				56	97	30	31	0.178584	1	no		No	1					No	-
CM084634.1	872786..872787	MNV	TA	CT	No	2		Heterozygous	36	88	40.9091		14	22	34	55	0.388889	35.5915				36	89	21	23	0.053234	1	no	-0.41	No	1					No	-
CM084634.1	872786..872787	MNV	TA	TA	Yes	2		Heterozygous	52	88	59.0909		20	33	34	55	0.377358	36.0291				53	89	30	30	0.462892	1	no		No	1					No	-
CM084634.1	873362	SNV	A	G	No	1		Heterozygous	27	71	38.0282		19	8	49	23	0.296296	32.3333				27	72	15	15	0.112544	0.99994	no	-1.36	No	1					No	-
CM084634.1	873362	SNV	A	A	Yes	1		Heterozygous	44	71	61.9718		30	15	49	23	0.333333	35.8636				45	72	25	26	0.576996	1	no		No	1					No	-
CM084634.1	873368	SNV	T	C	No	1		Heterozygous	29	82	35.3659		21	8	56	27	0.275862	36.1034				29	83	16	16	0.042345	0.979615	no	0.58	No	1					No	-
CM084634.1	873368	SNV	T	T	Yes	1		Heterozygous	52	82	63.4146		35	18	56	27	0.339623	35.3462				53	83	28	29	0.67792	1	no		No	1					No	-
CM084634.1	873371	SNV	T	C	No	1		Heterozygous	29	82	35.3659		20	9	56	27	0.310345	35.2759				29	83	17	17	0.18012	1	no	-0.06	No	1					No	-
CM084634.1	873371	SNV	T	T	Yes	1		Heterozygous	53	82	64.6341		36	18	56	27	0.333333	35.3396				54	83	28	29	0.757855	1	no		No	1					No	-
CM084634.1	873374	SNV	A	C	No	1		Heterozygous	30	82	36.5854		21	9	56	27	0.3	36.6				30	83	17	17	0.163247	0.999668	no	0.48	No	1					No	-
CM084634.1	873374	SNV	A	A	Yes	1		Heterozygous	52	82	63.4146		35	18	56	27	0.339623	35.5769				53	83	28	29	0.719595	1	no		No	1					No	-
CM084634.1	873382..873383	MNV	TA	GT	No	2		Heterozygous	34	88	38.6364		24	10	57	32	0.294118	36.0588				34	89	20	20	0.239848	0.950159	no	0.55	No	1					No	-
CM084634.1	873382..873383	MNV	TA	TA	Yes	2		Heterozygous	53	88	60.2273		33	21	57	32	0.388889	35.2075				54	89	28	29	0.766334	1	no		No	1					No	-
CM084634.1	878662	Deletion	C	-	No	1		Heterozygous	37	103	35.9223		15	24	42	66	0.384615	33.973				39	108	25	26	0.331508	1	no	-0.79	No	1					No	-
CM084634.1	878662	SNV	C	C	Yes	1		Heterozygous	57	103	55.3398		22	38	42	66	0.366667	35.2105				60	108	35	35	0.930364	1	no		No	1					No	-
CM084634.1	878701	Deletion	A	-	No	1		Heterozygous	44	104	42.3077		16	28	48	59	0.363636	33.9091				44	107	30	30	0.342798	0.888478	no	-0.61	No	1					No	-
CM084634.1	878701	SNV	A	A	Yes	1		Heterozygous	60	104	57.6923		32	31	48	59	0.492063	34.9333				63	107	33	34	0.778473	0.980372	no		No	1					No	-
CM084634.1	878744	SNV	A	G	No	1		Heterozygous	58	110	52.7273		28	32	61	54	0.466667	35.069				60	115	37	37	0.869146	0.966229	no	-0.23	No	1					No	-
CM084634.1	878744	SNV	A	A	Yes	1		Heterozygous	52	110	47.2727		33	22	61	54	0.4	35.5769				55	115	27	27	0.877445	0.945265	no		No	1					No	-
CM084634.1	878869..878873	Deletion	TTTTT	-	No	5		Heterozygous	46	114	40.3509		33	15	71	50	0.3125	30.8667				48	121	23	23	0.750764	0.776754	no	-3.41	Yes	12					No	-
CM084634.1	878869..878873	MNV	TTTTT	TTTTT	Yes	5		Heterozygous	60	114	52.6316		33	32	71	50	0.492308	34.4303				65	121	32	38	0.846451	0.892798	no		Yes	12					No	-
CM084634.1	880224^880225	Insertion	-	T	No	1		Heterozygous	39	88	44.3182		23	17	43	50	0.425	36.3846				40	93	24	23	0.48297	0.782003	no	1.28	Yes	9					No	-
CM084634.1	880224^880225	Insertion	-	-	Yes	0		Heterozygous	48	88	54.5455		20	32	43	50	0.384615	33.625				52	93	30	32	0.850547	0.929703	no		Yes	9					No	-
CM084634.1	885482..885484	MNV	AAA	TGC	No	3		Heterozygous	15	42	35.7143		15	0	39	3	0	34.6429				15	42	10	10	0.0907439	0.548523	no	0.42	No	1					No	-
CM084634.1	885482..885484	MNV	AAA	AAA	Yes	3		Heterozygous	23	42	54.7619		23	0	39	3	0	34.8235				23	42	14	14	0.556426	0.819275	no		No	1					No	-
CM084634.1	885488	SNV	G	T	No	1		Heterozygous	17	42	40.4762		15	2	38	4	0.117647	31.9412				17	42	12	12	0.327016	0.989792	no	-0.9	No	1					No	-
CM084634.1	885488	SNV	G	G	Yes	1		Heterozygous	24	42	57.1429		23	1	38	4	0.0416667	33.8333				24	42	14	14	0.59318	0.807576	no		No	1					No	-
CM084634.1	885493	Deletion	C	-	No	1		Heterozygous	18	44	40.9091		16	2	40	6	0.111111	31.3333				18	46	13	13	0.568147	0.995807	no	0.44	No	1					No	-
CM084634.1	885493	SNV	C	C	Yes	1		Heterozygous	24	44	54.5455		23	3	40	6	0.115385	30.1667				26	46	14	14	0.865255	0.998823	no		No	1					No	-
CM084634.1	886091..886095	Deletion	TGAAA	-	No	5		Heterozygous	45	127	35.4331		27	19	83	46	0.413043	35.3556				46	129	25	25	0.94699	0.963986	no	1.37	No	1					No	-
CM084634.1	886091..886095	MNV	TGAAA	TGAAA	Yes	5		Heterozygous	81	127	63.7795		55	27	83	46	0.329268	33.9235				82	129	41	42	0.997903	1	no		No	1					No	-
CM084634.1	887049^887050	Insertion	-	TCATTCAT	No	8		Heterozygous	38	107	35.514		25	15	55	55	0.375	35.7434				40	110	24	24	0.422917	0.68734	no	1.98	No	1					No	-
CM084634.1	887049^887050	Insertion	-	-	Yes	0		Heterozygous	66	107	61.6822		29	38	55	55	0.432836	34.3636				67	110	37	40	0.677796	0.962241	no		No	1					No	-
CM084638.1	1429222	SNV	G	A	No	1		Heterozygous	35	75	46.6667		22	14	31	45	0.388889	34.8286				36	76	18	18	0.00260914	0.310181	no	0.46	No	1	KAL1579927.1:c.1192G>A	KAL1579927.1:p.Gly398Arg	KAL1579927.1:p.Gly398Arg	KAL1579927.1:c.1192G>A	Yes	Yes			KAL1579927.1	V4U94_001939	mRNA	Genbank	1	cds-KAL1579927.1	NCBI_GP:KAL1579927.1	SEO1	CDS	V4U94_001939
CM084634.1	888709	SNV	G	G	Yes	1		Heterozygous	77	128	60.1562		40	41	78	56	0.493827	35.3636				81	134	42	41	0.456821	0.842211	no		No	1					No	No			KAL1577414.1	V4U94_004416	mRNA	Genbank	1	cds-KAL1577414.1	NCBI_GP:KAL1577414.1	AXL2	CDS	V4U94_004416
CM084634.1	897722^897723	Insertion	-	TGGTGG	No	6		Heterozygous	42	113	37.1681		23	19	56	60	0.452381	35.6984				42	116	26	26	0.312114	0.957934	no	3.28	No	1	KAL1577419.1:c.77_82dupGTGGTG	KAL1577419.1:p.Gly27_Glu28insGlyGly	KAL1577419.1:p.Gly27_Glu28insGlyGly	KAL1577419.1:c.77_82dupGTGGTG	No	Yes	897736	897736: GTGGTG	KAL1577419.1	V4U94_004421	mRNA	Genbank	1	cds-KAL1577419.1	NCBI_GP:KAL1577419.1	hypothetical protein	CDS	V4U94_004421
CM084634.1	897722^897723	Insertion	-	-	Yes	0		Heterozygous	71	113	62.8319		33	41	56	60	0.445946	33.507				74	116	40	44	0.895156	1	no		No	1					No	No			KAL1577419.1	V4U94_004421	mRNA	Genbank	1	cds-KAL1577419.1	NCBI_GP:KAL1577419.1	hypothetical protein	CDS	V4U94_004421
CM084634.1	900732..900735	Deletion	TTTG	-	No	4		Heterozygous	34	93	36.5591		14	22	43	52	0.388889	35.5672				36	95	27	27	0.688725	0.985809	no	-0.66	No	1					No	-
CM084634.1	900732..900735	MNV	TTTG	TTTG	Yes	4		Heterozygous	58	93	62.3656		29	29	43	52	0.5	35.8276				58	95	33	33	0.920935	0.999684	no		No	1					No	-
CM084638.1	630225	SNV	G	A	No	1		Heterozygous	41	105	39.0476		38	6	72	39	0.136364	36.4146				44	111	25	25	0.0668063	0.093184	no	0.43	No	1	KAL1579595.1:c.48G>A	KAL1579595.1:p.Met16Ile	KAL1579595.1:p.Met16Ile	KAL1579595.1:c.48G>A	No	Yes			KAL1579595.1	V4U94_001590	mRNA	Genbank	1	cds-KAL1579595.1	NCBI_GP:KAL1579595.1	CIRT4B	CDS	V4U94_001590
CM084634.1	943214	SNV	A	A	Yes	1		Heterozygous	67	114	58.7719		30	39	46	71	0.434783	35.1493				69	117	33	33	0.986135	0.997212	no		No	1					No	No			KAL1577436.1	V4U94_004438	mRNA	Genbank	1	cds-KAL1577436.1	NCBI_GP:KAL1577436.1	FZO1	CDS	V4U94_004438
CM084634.1	950980..950981	Deletion	CC	-	No	2		Homozygous	29	62	46.7742		0	29	12	50	0	24.7931				29	62	13	15	0.0291656	0.0756481	no	-0.7	No	1					No	-
CM084634.1	968622^968623	Insertion	-	G	No	1		Heterozygous	45	106	42.4528		19	27	59	49	0.413043	35.5778				46	108	26	28	0.0270965	0.619662	no	0.82	No	1					No	-
CM084634.1	968622^968623	Insertion	-	-	Yes	0		Heterozygous	61	106	57.5472		40	22	59	49	0.354839	34.3443				62	108	37	38	0.215314	0.798412	no		No	1					No	-
CM084634.1	977112	Deletion	A	-	No	1		Heterozygous	48	131	36.6412		30	19	89	46	0.387755	35.1667				49	135	24	24	0.70281	0.980372	no	-0.04	No	1					No	-
CM084634.1	977112	SNV	A	A	Yes	1		Heterozygous	70	131	53.4351		52	21	89	46	0.287671	35.2				73	135	37	39	0.85494	0.961315	no		No	1					No	-
CM084634.1	977122..977123	MNV	TC	AT	No	2		Heterozygous	41	108	37.963		24	17	71	41	0.414634	35.3659				41	112	21	21	0.67524	0.984558	no	-0.02	No	1					No	-
CM084634.1	977122..977123	MNV	TC	TC	Yes	2		Heterozygous	65	108	60.1852		45	24	71	41	0.347826	34.8615				69	112	37	39	0.972769	1	no		No	1					No	-
CM084634.1	977142	SNV	T	C	No	1		Heterozygous	35	97	36.0825		20	15	54	46	0.428571	33.0571				35	100	20	20	0.280796	0.999982	no	-0.45	No	1					No	-
CM084634.1	977142	SNV	T	T	Yes	1		Heterozygous	62	97	63.9175		34	31	54	46	0.476923	34.1935				65	100	36	38	0.859134	1	no		No	1					No	-
CM084634.1	990719^990720	Insertion	-	ATTG	No	4		Heterozygous	42	114	36.8421		29	14	70	48	0.325581	35.6548				43	118	23	23	0.320437	0.886636	no	3.32	No	1					No	-
CM084634.1	990719^990720	Insertion	-	-	Yes	0		Heterozygous	72	114	63.1579		41	34	70	48	0.453333	32.4722				75	118	37	39	0.876927	0.99541	no		No	1					No	-
CM084634.1	1012046^1012047	Insertion	-	TT	No	2		Heterozygous	39	106	36.7925		33	6	85	24	0.153846	34.7436				39	109	21	22	0.294974	0.851528	no	0.87	Yes	13					No	-
CM084634.1	1012046^1012047	Insertion	-	-	Yes	0		Heterozygous	59	106	55.6604		45	17	85	24	0.274194	33.6102				62	109	27	31	0.729896	0.92477	no		Yes	13					No	-
CM084634.1	1024043	SNV	G	T	No	1		Heterozygous	45	125	36		20	25	57	71	0.444444	35.0444				45	128	25	26	0.114706	1	no	0.77	No	1					No	-
CM084634.1	1024043	SNV	G	G	Yes	1		Heterozygous	71	125	56.8		30	44	57	71	0.405405	33.6479				74	128	39	39	0.822422	0.998791	no		No	1					No	-
CM084634.1	1024064	SNV	T	C	No	1		Heterozygous	38	106	35.8491		22	16	49	59	0.421053	35.7368				38	108	24	24	0.307879	0.697045	no	0.16	No	1					No	-
CM084634.1	1024064	SNV	T	T	Yes	1		Heterozygous	67	106	63.2075		26	43	49	59	0.376812	34.9403				69	108	37	37	0.699908	0.919894	no		No	1					No	-
CM084634.1	1024725	SNV	A	T	No	1		Heterozygous	63	148	42.5676		24	39	78	70	0.380952	35.8254				63	148	42	38	0.476613	0.422887	no	-0.32	No	1					No	-
CM084634.1	1024725	SNV	A	A	Yes	1		Heterozygous	64	148	43.2432		36	28	78	70	0.4375	36.4375				64	148	39	39	0.238953	0.999811	no		No	1					No	-
CM084634.1	1024727	SNV	G	A	No	1		Heterozygous	66	149	44.2953		26	40	79	70	0.393939	34.7273				66	149	43	39	0.717626	0.485936	no	0.13	No	1					No	-
CM084634.1	1024727	SNV	G	G	Yes	1		Heterozygous	74	149	49.6644		45	29	79	70	0.391892	34.4595				74	149	43	43	0.916731	0.890767	no		No	1					No	-
CM084634.1	1024752	SNV	C	T	No	1		Heterozygous	63	146	43.1507		28	35	80	67	0.444444	35.8254				63	147	37	34	0.225327	0.77011	no	0.97	No	1					No	-
CM084634.1	1024752	SNV	C	C	Yes	1		Heterozygous	81	146	55.4795		50	32	80	67	0.390244	34.2346				82	147	44	46	0.557397	0.947629	no		No	1					No	-
CM084634.1	1024760	SNV	T	A	No	1		Heterozygous	62	142	43.662		28	34	76	66	0.451613	35.6129				62	142	36	32	0.178899	0.872073	no	0	No	1					No	-
CM084634.1	1024760	SNV	T	T	Yes	1		Heterozygous	64	142	45.0704		39	25	76	66	0.390625	35.2188				64	142	37	39	0.313858	0.912018	no		No	1					No	-
CM084634.1	1024790	SNV	G	C	No	1		Heterozygous	62	148	41.8919		49	14	82	67	0.222222	34.5484				63	149	23	26	2.39205e-05	0.0449724	no	-0.36	No	1					No	-
CM084634.1	1024790	SNV	G	G	Yes	1		Heterozygous	85	148	57.4324		32	53	82	67	0.376471	35.2118				85	149	50	47	0.000997553	0.185476	no		No	1					No	-
CM084634.1	1026061	SNV	A	G	No	1		Heterozygous	39	102	38.2353		2	39	24	80	0.0487805	34.6923				41	104	13	14	0.0248527	0.0889116	no	0.9	No	1					No	-
CM084634.1	1026061	SNV	A	A	Yes	1		Heterozygous	60	102	58.8235		22	38	24	80	0.366667	33				60	104	34	34	0.494772	0.401807	no		No	1					No	-
CM084634.1	1026072	SNV	C	T	No	1		Heterozygous	39	102	38.2353		2	39	26	78	0.0487805	36.0769				41	104	13	14	0.0268608	0.0596908	no	1.22	No	1					No	-
CM084634.1	1026072	SNV	C	C	Yes	1		Heterozygous	60	102	58.8235		21	39	26	78	0.35	33.2333				60	104	32	33	0.82205	0.687619	no		No	1					No	-
CM084634.1	1026075	SNV	T	G	No	1		Heterozygous	39	103	37.8641		2	39	30	75	0.0487805	33.7179				41	105	13	14	0.0112204	0.0267468	no	-0.71	No	1					No	-
CM084634.1	1026075	SNV	T	T	Yes	1		Heterozygous	64	103	62.1359		28	36	30	75	0.4375	36.0625				64	105	34	36	0.423008	0.354797	no		No	1					No	-
CM084634.1	1043524^1043525	Insertion	-	CAG	No	3		Heterozygous	51	118	43.2203		28	25	65	60	0.471698	35.5359				53	125	26	26	0.5074	1	no	1.2	No	1	KAL1577475.1:c.2130_2132dupGCA	KAL1577475.1:p.Gln713_Lys714insGln	KAL1577475.1:p.Gln713_Lys714insGln	KAL1577475.1:c.2130_2132dupGCA	No	Yes	1043535	1043535: GCA	KAL1577475.1	V4U94_004480	mRNA	Genbank	1	cds-KAL1577475.1	NCBI_GP:KAL1577475.1	BAS1	CDS	V4U94_004480
CM084634.1	1043524^1043525	Insertion	-	-	Yes	0		Heterozygous	66	118	55.9322		36	35	65	60	0.492958	34.3636				71	125	34	37	0.934231	1	no		No	1					No	No			KAL1577475.1	V4U94_004480	mRNA	Genbank	1	cds-KAL1577475.1	NCBI_GP:KAL1577475.1	BAS1	CDS	V4U94_004480
CM084634.1	1059428^1059429	Insertion	-	CCTAGGA	No	7		Heterozygous	30	79	37.9747		19	11	50	30	0.366667	35.6476				30	80	19	20	0.949065	1	no	1.32	No	1					No	-
CM084634.1	1059428^1059429	Insertion	-	-	Yes	0		Heterozygous	45	79	56.962		29	17	50	30	0.369565	34.2				46	80	26	28	0.989127	1	no		No	1					No	-
CM084634.1	1060039..1060044	Deletion	AAAATT	-	No	6		Heterozygous	56	137	40.8759		19	41	57	88	0.316667	33.8				60	145	29	29	0.156621	0.872591	no	-1.99	No	1					No	-
CM084634.1	1060039..1060044	MNV	AAAATT	AAAATT	Yes	6		Heterozygous	58	137	42.3358		24	36	57	88	0.4	35.2991				60	145	33	34	0.853011	1	no		No	1					No	-
CM084634.1	1106540	Deletion	G	-	No	1		Heterozygous	39	110	35.4545		18	21	62	49	0.461538	32.7949				39	111	22	22	0.870655	0.841119	no	-0.63	No	1	KAL1577504.1:c.922delC	KAL1577504.1:p.His308fs	KAL1577504.1:p.His308fs	KAL1577504.1:c.922delC	No	Yes	1106539		KAL1577504.1	V4U94_004510	mRNA	Genbank	1	cds-KAL1577504.1	NCBI_GP:KAL1577504.1	PPG1	CDS	V4U94_004510
CM084634.1	1106540	SNV	G	G	Yes	1		Heterozygous	67	110	60.9091		40	28	62	49	0.411765	34.403				68	111	36	37	0.985962	1	no		No	1					No	No			KAL1577504.1	V4U94_004510	mRNA	Genbank	1	cds-KAL1577504.1	NCBI_GP:KAL1577504.1	PPG1	CDS	V4U94_004510
CM084634.1	1107997	SNV	T	G	No	1		Heterozygous	24	63	38.0952		1	23	20	43	0.0416667	18.9167				24	63	13	20	0.0661091	0.0633156	no	-3.52	No	1					No	-
CM084634.1	1107997	SNV	T	T	Yes	1		Heterozygous	34	63	53.9683		19	15	20	43	0.441176	30.2353				34	63	23	25	0.0388297	0.177142	no		No	1					No	-
CM084638.1	630268	SNV	C	T	No	1		Heterozygous	41	116	35.3448		36	6	81	39	0.142857	36.122				42	120	22	21	0.0072772	0.193673	no	0.31	No	1	KAL1579595.1:c.91C>T	KAL1579595.1:p.Leu31Phe	KAL1579595.1:p.Leu31Phe	KAL1579595.1:c.91C>T	No	Yes			KAL1579595.1	V4U94_001590	mRNA	Genbank	1	cds-KAL1579595.1	NCBI_GP:KAL1579595.1	CIRT4B	CDS	V4U94_001590
CM084634.1	1109228	SNV	C	C	Yes	1		Heterozygous	39	90	43.3333		15	26	37	60	0.365854	34.7949				41	97	28	29	0.996594	1	no		No	1					No	No			KAL1577505.1	V4U94_004511	mRNA	Genbank	1	cds-KAL1577505.1	NCBI_GP:KAL1577505.1	CDL1	CDS	V4U94_004511
CM084634.1	1121623..1121624	Deletion	CT	-	No	2		Heterozygous	30	82	36.5854		17	13	43	41	0.433333	34				30	84	18	18	0.535897	0.985693	no	-0.91	No	1	KAL1577509.1:c.3140_3141delAG	KAL1577509.1:p.Gln1047fs	KAL1577509.1:p.Gln1047fs	KAL1577509.1:c.3140_3141delAG	No	Yes	1121622		KAL1577509.1	V4U94_004515	mRNA	Genbank	1	cds-KAL1577509.1	NCBI_GP:KAL1577509.1	MYO5	CDS	V4U94_004515
CM084634.1	1121623..1121624	MNV	CT	CT	Yes	2		Heterozygous	49	82	59.7561		26	25	43	41	0.490196	36.2449				51	84	27	27	0.90646	1	no		No	1					No	No			KAL1577509.1	V4U94_004515	mRNA	Genbank	1	cds-KAL1577509.1	NCBI_GP:KAL1577509.1	MYO5	CDS	V4U94_004515
CM084634.1	1121627	Deletion	G	-	No	1		Heterozygous	33	80	41.25		18	15	42	40	0.454545	30.8788				33	82	19	19	0.753638	1	no	-2.04	No	1	KAL1577509.1:c.3137delC	KAL1577509.1:p.Pro1046fs	KAL1577509.1:p.Pro1046fs	KAL1577509.1:c.3137delC	No	Yes	1121626		KAL1577509.1	V4U94_004515	mRNA	Genbank	1	cds-KAL1577509.1	NCBI_GP:KAL1577509.1	MYO5	CDS	V4U94_004515
CM084634.1	1121627	SNV	G	G	Yes	1		Heterozygous	46	80	57.5		24	24	42	40	0.5	35.913				48	82	23	24	0.980276	1	no		No	1					No	No			KAL1577509.1	V4U94_004515	mRNA	Genbank	1	cds-KAL1577509.1	NCBI_GP:KAL1577509.1	MYO5	CDS	V4U94_004515
CM084634.1	1159835..1159837	Deletion	ATC	-	No	3		Heterozygous	39	108	36.1111		20	22	56	56	0.47619	31.8205				42	112	29	28	0.201893	1	no	-2.25	No	1	KAL1577520.1:c.810_812delGAT	KAL1577520.1:p.Met270del	KAL1577520.1:p.Met270del	KAL1577520.1:c.810_812delGAT	No	Yes	1159834		KAL1577520.1	V4U94_004526	mRNA	Genbank	1	cds-KAL1577520.1	NCBI_GP:KAL1577520.1	hypothetical protein	CDS	V4U94_004526
CM084634.1	1159835..1159837	MNV	ATC	ATC	Yes	3		Heterozygous	68	108	62.963		36	33	56	56	0.478261	34.8409				69	112	47	47	0.536424	1	no		No	1					No	No			KAL1577520.1	V4U94_004526	mRNA	Genbank	1	cds-KAL1577520.1	NCBI_GP:KAL1577520.1	hypothetical protein	CDS	V4U94_004526
CM084634.1	1159976..1159977	MNV	GG	AA	No	2		Heterozygous	53	123	43.0894		22	32	55	70	0.407407	35.2642				54	125	36	37	0.79905	0.999902	no	0.37	No	1	KAL1577520.1:c.670_671delinsTT	KAL1577520.1:p.Pro224Leu	KAL1577520.1:p.Pro224Leu	KAL1577520.1:c.670_671delinsTT	No	Yes			KAL1577520.1	V4U94_004526	mRNA	Genbank	1	cds-KAL1577520.1	NCBI_GP:KAL1577520.1	hypothetical protein	CDS	V4U94_004526
CM084634.1	1159976..1159977	MNV	GG	GG	Yes	2		Heterozygous	69	123	56.0976		32	38	55	70	0.457143	34.3478				70	125	37	39	0.940681	1	no		No	1					No	No			KAL1577520.1	V4U94_004526	mRNA	Genbank	1	cds-KAL1577520.1	NCBI_GP:KAL1577520.1	hypothetical protein	CDS	V4U94_004526
CM084634.1	1168640	SNV	T	A	No	1		Heterozygous	41	88	46.5909		23	19	49	44	0.452381	35.2439				42	93	18	18	0.376434	1	no	-0.45	No	1					No	-
CM084634.1	1168640	SNV	T	T	Yes	1		Heterozygous	46	88	52.2727		25	25	49	44	0.5	35.6522				50	93	22	26	0.628309	1	no		No	1					No	-
CM084634.1	1171156^1171157	Insertion	-	TGC	No	3		Heterozygous	46	94	48.9362		26	20	53	41	0.434783	35.5362				46	94	33	33	0.425501	1	no	0.93	No	1					No	-
CM084634.1	1171156^1171157	Insertion	-	-	Yes	0		Heterozygous	48	94	51.0638		27	21	53	41	0.4375	34.6667				48	94	34	34	0.726667	1	no		No	1					No	-
CM084634.1	1173540..1173545	Deletion	ATGGTG	-	No	6		Heterozygous	35	90	38.8889		20	19	40	54	0.487179	33.6726				39	94	21	22	0.519458	0.896816	no	-1.83	No	1					No	-
CM084634.1	1173540..1173545	MNV	ATGGTG	ATGGTG	Yes	6		Heterozygous	48	90	53.3333		17	31	40	54	0.354167	34.8622				48	94	25	30	0.751845	0.944801	no		No	1					No	-
CM084634.1	1195285..1195290	Deletion	ACAACA	-	No	6		Heterozygous	42	106	39.6226		27	17	75	34	0.386364	35.0344				44	109	26	28	0.385917	0.94039	no	0.96	No	1					No	-
CM084634.1	1195285..1195290	MNV	ACAACA	ACAACA	Yes	6		Heterozygous	57	106	53.7736		43	15	75	34	0.258621	34.0573				58	109	30	31	0.645718	0.97415	no		No	1					No	-
CM084634.1	1195409^1195410	Insertion	-	TC	No	2		Heterozygous	29	80	36.25		19	10	55	26	0.344828	35.069				29	81	25	25	0.160873	0.999937	no	2.58	No	1					No	-
CM084634.1	1195409^1195410	Insertion	-	-	Yes	0		Heterozygous	50	80	62.5		35	16	55	26	0.313725	30.44				51	81	33	35	0.725808	1	no		No	1					No	-
CM084634.1	1195410^1195411	Insertion	-	AT	No	2		Heterozygous	28	80	35		18	10	55	26	0.357143	33.9286				28	81	24	25	0.0708852	0.995466	no	0.2	No	1					No	-
CM084634.1	1195410^1195411	Insertion	-	-	Yes	0		Heterozygous	51	80	63.75		36	16	55	26	0.307692	32.7647				52	81	33	36	0.612594	1	no		No	1					No	-
CM084634.1	1197841	Deletion	C	-	No	1		Heterozygous	42	113	37.1681		29	13	75	38	0.309524	30.9048				42	113	25	27	0.592588	0.999404	no	0.25	No	1					No	-
CM084634.1	1197841	SNV	C	C	Yes	1		Heterozygous	66	113	58.4071		41	25	75	38	0.378788	29.9697				66	113	40	43	0.90953	0.992036	no		No	1					No	-
CM084634.1	1197844	Deletion	T	-	No	1		Heterozygous	41	108	37.963		28	13	76	32	0.317073	29.5366				41	108	23	25	0.87991	1	no	-2.63	No	1					No	-
CM084634.1	1197844	SNV	T	T	Yes	1		Heterozygous	67	108	62.037		48	19	76	32	0.283582	35.6567				67	108	42	44	0.885467	1	no		No	1					No	-
CM084634.1	1280761	SNV	A	G	No	1		Heterozygous	55	113	48.6726		40	19	76	42	0.322034	34.7455				59	118	27	28	0.854376	0.997537	no	-0.2	No	1	KAL1577560.1:c.360A>G			KAL1577560.1:c.360A>G	No	No			KAL1577560.1	V4U94_004566	mRNA	Genbank	1	cds-KAL1577560.1	NCBI_GP:KAL1577560.1	SEC23	CDS	V4U94_004566
CM084634.1	1280761	SNV	A	A	Yes	1		Heterozygous	56	113	49.5575		35	22	76	42	0.385965	35.25				57	118	31	31	0.96689	0.999699	no		No	1					No	No			KAL1577560.1	V4U94_004566	mRNA	Genbank	1	cds-KAL1577560.1	NCBI_GP:KAL1577560.1	SEC23	CDS	V4U94_004566
CM084634.1	1400921	SNV	G	C	No	1		Heterozygous	45	81	55.5556		1	44	20	61	0.0222222	24.1556				45	81	20	24	0.000233874	0.0163214	no	-2.84	No	1					No	-
CM084634.1	1400921	SNV	G	G	Yes	1		Heterozygous	36	81	44.4444		19	17	20	61	0.472222	32.3889				36	81	20	22	0.000389965	0.0420094	no		No	1					No	-
CM084634.1	1400923	SNV	A	C	No	1		Heterozygous	36	77	46.7532		0	36	20	57	0	24.1111				36	77	18	21	0.00087361	0.0105917	no	-0.1	No	1					No	-
CM084634.1	1400923	SNV	A	A	Yes	1		Heterozygous	40	77	51.9481		20	20	20	57	0.5	24.4				40	77	22	25	0.0162761	0.10454	no		No	1					No	-
CM084634.1	1466774	SNV	G	C	No	1		Heterozygous	41	108	37.963		4	37	43	67	0.097561	11.6829				41	110	18	28	0.0206436	0.0119024	no	-1.6	No	1					No	-
CM084634.1	1466774	SNV	G	G	Yes	1		Heterozygous	51	108	47.2222		33	20	43	67	0.377358	16.4118				53	110	25	30	0.0968217	0.0902645	no		No	1					No	-
CM084634.1	1626490	SNV	A	T	No	1		Heterozygous	10	27	37.037		1	9	7	21	0.1	24.2				10	28	7	9	0.0633468	0.722385	no	-1.76	No	1					No	-
CM084634.1	1626490	SNV	A	A	Yes	1		Heterozygous	14	27	51.8519		5	10	7	21	0.333333	33.2857				15	28	9	9	0.177931	0.943098	no		No	1					No	-
CM084634.1	1626667	SNV	C	T	No	1		Homozygous	119	170	70		116	9	159	29	0.072	34.7983				125	188	14	19	0.0360752	0.217804	no		No	1					No	-
CM084634.1	1626907	SNV	C	A	No	1		Homozygous	12	20	60		12	0	18	2	0	17.6667				12	20	9	11	0.374162	0.589157	no		No	1					No	-
CM084634.1	1627114	SNV	T	G	No	1		Heterozygous	27	74	36.4865		5	22	17	58	0.185185	27.963			DSY5713_L1_001_OWuCqK9fweQa (Reads, Variants, AAC, OA)	27	75	10	17	0.531665	0.975955	no	0.1	No	1					No	-
CM084634.1	1627114	SNV	T	T	Yes	1		Heterozygous	40	74	54.0541		10	31	17	58	0.243902	27.7			DSY5713_L1_001_OWuCqK9fweQa (Reads, Variants, AAC, OA)	41	75	20	24	0.894947	1	no		No	1					No	-
CM084634.1	1627117	SNV	C	A	No	1		Homozygous	28	75	37.3333		3	25	17	59	0.107143	26.2143				28	76	18	20	0.867198	0.580507	no	-0.28	No	1					No	-
CM084634.1	1627124	SNV	A	T	No	1		Heterozygous	28	77	36.3636		2	26	19	61	0.0714286	24.6429				28	80	12	15	0.400378	0.280248	no	-2.04	No	1					No	-
CM084634.1	1627124	SNV	A	A	Yes	1		Heterozygous	35	77	45.4545		12	26	19	61	0.315789	31.1143				38	80	19	25	0.434215	0.865576	no		No	1					No	-
CM084634.1	1627708	SNV	G	T	No	1		Homozygous	10	19	52.6316		0	10	0	19	0	21.8				10	19	4	8	0.228294	1	no		No	1					No	-
CM084634.1	1627939	SNV	A	C	No	1		Heterozygous	10	25	40		9	1	20	8	0.1	26.6				10	28	5	7	0.42036	0.62075	no	-0.68	No	1					No	-
CM084634.1	1627939	SNV	A	A	Yes	1		Heterozygous	13	25	52		9	7	20	8	0.4375	31				16	28	8	11	0.561068	0.764975	no		No	1					No	-
CM084634.1	1627942..1627943	MNV	CA	TT	No	2		Homozygous	10	24	41.6667		10	0	20	5	0	32.5				10	25	4	7	0.206686	0.396649	no		No	1					No	-
CM084634.1	1627945	SNV	A	T	No	1		Homozygous	11	23	47.8261		11	0	21	2	0	34.6364				11	23	5	8	0.393022	0.659111	no		No	1					No	-
CM084634.1	1627947	SNV	A	C	No	1		Homozygous	10	22	45.4545		9	1	21	1	0.1	24				10	22	5	7	0.386821	0.879294	no		No	1					No	-
CM084634.1	1627950	SNV	T	A	No	1		Homozygous	15	23	65.2174		15	0	21	2	0	34.4667				15	23	6	9	0.368755	0.562173	no		No	1					No	-
CM084634.1	1627952	Deletion	A	-	No	1		Heterozygous	10	23	43.4783		10	0	21	2	0	27				10	23	4	7	0.406921	0.685459	no	-1.27	No	1					No	-
CM084634.1	1627952	SNV	A	A	Yes	1		Heterozygous	11	23	47.8261		11	0	21	2	0	32.4545				11	23	7	10	0.846185	0.659111	no		No	1					No	-
CM084634.1	1627955	Deletion	A	-	No	1		Homozygous	10	23	43.4783		10	0	21	2	0	25.8				10	23	4	7	0.521386	0.685459	no		No	1					No	-
CM084634.1	1627957..1627960	MNV	TATT	ACGC	No	4		Homozygous	11	24	45.8333		11	0	21	3	0	30.8182				11	24	5	8	0.390091	0.545207	no		No	1					No	-
CM084634.1	1627962..1627965	MNV	TTTT	GCCG	No	4		Homozygous	11	24	45.8333		11	0	21	3	0	28.2273				11	24	5	7	0.390091	0.545207	no		No	1					No	-
CM084634.1	1627968	SNV	C	G	No	1		Homozygous	15	24	62.5		15	0	21	3	0	25.1333				15	24	5	9	0.278711	0.43448	no		No	1					No	-
CM084634.1	1627973	SNV	A	G	No	1		Homozygous	13	23	56.5217		12	1	20	3	0.0769231	28.2308				13	23	6	10	0.685399	0.934654	no		No	1					No	-
CM084634.1	1627976..1627978	MNV	AAA	GGG	No	3		Homozygous	12	22	54.5455		12	0	19	3	0	29.2778				12	22	4	8	0.322961	0.482827	no		No	1					No	-
CM084634.1	1627980	SNV	T	G	No	1		Homozygous	15	22	68.1818		15	0	19	3	0	27.6667				15	22	5	9	0.244976	0.400126	no		No	1					No	-
CM084634.1	1627983	SNV	C	G	No	1		Homozygous	13	22	59.0909		13	0	19	3	0	25.3077				13	22	5	8	0.294507	0.453685	no		No	1					No	-
CM084634.1	1627986	SNV	A	C	No	1		Heterozygous	10	22	45.4545		9	1	19	3	0.1	26.8				10	22	5	6	0.777005	0.98377	no	-0.26	No	1					No	-
CM084634.1	1627986	SNV	A	A	Yes	1		Heterozygous	10	22	45.4545		8	2	19	3	0.2	28				10	22	5	9	0.774466	0.949704	no		No	1					No	-
CM084634.1	1627992..1627993	MNV	TT	GG	No	2		Homozygous	11	22	50		11	0	19	3	0	27.7273				11	22	4	6	0.35421	0.513631	no		No	1					No	-
CM084634.1	1627999	SNV	A	G	No	1		Homozygous	12	20	60		11	1	17	3	0.0833333	25.1667				12	20	5	7	0.650361	0.915456	no		No	1					No	-
CM084634.1	1629109	SNV	T	C	No	1		Homozygous	10	14	71.4286		8	2	10	4	0.2	35.8				10	14	6	7	0.962585	0.956709	no		No	1					No	-
CM084634.1	1629902	SNV	T	G	No	1		Homozygous	11	14	78.5714		11	1	12	3	0.0833333	33.5455				12	15	6	8	0.715376	0.788435	no		No	1					No	-
CM084635.1	6721	SNV	G	A	No	1		Heterozygous	84	240	35		40	45	122	120	0.470588	35.7857				85	242	45	45	0.89515	1	no	0.87	No	1	KAL1576569.1:c.1173G>A			KAL1576569.1:c.1173G>A	No	No			KAL1576569.1	V4U94_004711	mRNA	Genbank	1	cds-KAL1576569.1	NCBI_GP:KAL1576569.1		CDS	V4U94_004711
CM084635.1	6721	SNV	G	G	Yes	1		Heterozygous	154	240	64.1667		81	74	122	120	0.477419	34.8052				155	242	53	55	0.988636	1	no		No	1					No	No			KAL1576569.1	V4U94_004711	mRNA	Genbank	1	cds-KAL1576569.1	NCBI_GP:KAL1576569.1		CDS	V4U94_004711
CM084638.1	630318	SNV	A	T	No	1		Heterozygous	48	126	38.0952		40	10	90	39	0.2	36.25				50	129	24	23	0.100205	0.650578	no	0.65	No	1	KAL1579595.1:c.141A>T	KAL1579595.1:p.Lys47Asn	KAL1579595.1:p.Lys47Asn	KAL1579595.1:c.141A>T	No	Yes			KAL1579595.1	V4U94_001590	mRNA	Genbank	1	cds-KAL1579595.1	NCBI_GP:KAL1579595.1	CIRT4B	CDS	V4U94_001590
CM084635.1	7343	SNV	C	C	Yes	1		Heterozygous	134	211	63.5071		80	57	122	94	0.416058	34.9403				137	216	45	44	0.976344	1	no		No	1					No	No			KAL1576569.1	V4U94_004711	mRNA	Genbank	1	cds-KAL1576569.1	NCBI_GP:KAL1576569.1		CDS	V4U94_004711
CM084638.1	630486	SNV	T	A	No	1		Heterozygous	50	140	35.7143		28	23	83	61	0.45098	35.24				51	144	28	28	0.673111	1	no	0.92	No	1	KAL1579595.1:c.309T>A	KAL1579595.1:p.Asp103Glu	KAL1579595.1:p.Asp103Glu	KAL1579595.1:c.309T>A	No	Yes			KAL1579595.1	V4U94_001590	mRNA	Genbank	1	cds-KAL1579595.1	NCBI_GP:KAL1579595.1	CIRT4B	CDS	V4U94_001590
CM084635.1	7350	SNV	C	C	Yes	1		Heterozygous	133	213	62.4413		81	55	127	91	0.404412	34.4737				136	218	43	42	0.962436	1	no		No	1					No	No			KAL1576569.1	V4U94_004711	mRNA	Genbank	1	cds-KAL1576569.1	NCBI_GP:KAL1576569.1		CDS	V4U94_004711
CM084635.1	7402	SNV	T	C	No	1		Heterozygous	86	229	37.5546		42	48	118	117	0.466667	34.6977				90	235	42	42	0.958298	0.999898	no	0	No	1	KAL1576569.1:c.1854T>C			KAL1576569.1:c.1854T>C	No	No			KAL1576569.1	V4U94_004711	mRNA	Genbank	1	cds-KAL1576569.1	NCBI_GP:KAL1576569.1		CDS	V4U94_004711
CM084635.1	7402	SNV	T	T	Yes	1		Heterozygous	140	229	61.1354		75	67	118	117	0.471831	34.0857				142	235	52	51	0.991655	1	no		No	1					No	No			KAL1576569.1	V4U94_004711	mRNA	Genbank	1	cds-KAL1576569.1	NCBI_GP:KAL1576569.1		CDS	V4U94_004711
CM084635.1	7870	SNV	T	C	No	1		Heterozygous	82	229	35.8079		33	51	91	145	0.392857	33.3171				84	236	48	49	0.977131	1	no	-1.44	No	1	KAL1576569.1:c.2322T>C			KAL1576569.1:c.2322T>C	No	No			KAL1576569.1	V4U94_004711	mRNA	Genbank	1	cds-KAL1576569.1	NCBI_GP:KAL1576569.1		CDS	V4U94_004711
CM084635.1	7870	SNV	T	T	Yes	1		Heterozygous	147	229	64.1921		58	94	91	145	0.381579	35.4762				152	236	60	59	0.998606	1	no		No	1					No	No			KAL1576569.1	V4U94_004711	mRNA	Genbank	1	cds-KAL1576569.1	NCBI_GP:KAL1576569.1		CDS	V4U94_004711
CM084635.1	99829..99834	Deletion	AGTTGT	-	No	6		Heterozygous	45	116	38.7931		22	25	50	68	0.468085	34.5094				47	118	26	26	0.714929	0.986725	no	-1.02	No	1	KAL1576610.1:c.85_90delACAACT	KAL1576610.1:p.Thr29_Thr30del	KAL1576610.1:p.Thr29_Thr30del	KAL1576610.1:c.85_90delACAACT	No	Yes	99828		KAL1576610.1	V4U94_004753	mRNA	Genbank	1	cds-KAL1576610.1	NCBI_GP:KAL1576610.1	KRE62	CDS	V4U94_004753
CM084635.1	99829..99834	MNV	AGTTGT	AGTTGT	Yes	6		Heterozygous	65	116	56.0345		24	41	50	68	0.369231	34.8591				65	118	42	43	0.711559	0.971182	no		No	1					No	No			KAL1576610.1	V4U94_004753	mRNA	Genbank	1	cds-KAL1576610.1	NCBI_GP:KAL1576610.1	KRE62	CDS	V4U94_004753
CM084635.1	171523..171525	Deletion	TCT	-	No	3		Heterozygous	61	151	40.3974		42	24	91	66	0.363636	34.1803				66	157	36	36	0.139578	0.963057	no	-1.49	No	1	KAL1576630.1:c.1005_1007delTTC	KAL1576630.1:p.Ser336del	KAL1576630.1:p.Ser336del	KAL1576630.1:c.1005_1007delTTC	No	Yes	171539	171539: TTC	KAL1576630.1	V4U94_004773	mRNA	Genbank	1	cds-KAL1576630.1	NCBI_GP:KAL1576630.1	RMT2	CDS	V4U94_004773
CM084635.1	171523..171525	MNV	TCT	TCT	Yes	3		Heterozygous	86	151	56.9536		47	40	91	66	0.45977	34.9755				87	157	39	38	0.513778	0.998911	no		No	1					No	No			KAL1576630.1	V4U94_004773	mRNA	Genbank	1	cds-KAL1576630.1	NCBI_GP:KAL1576630.1	RMT2	CDS	V4U94_004773
CM084635.1	186861	SNV	C	T	No	1		Heterozygous	37	99	37.3737		15	22	45	56	0.405405	34.6216				37	101	30	29	0.35179	0.99748	no	-0.07	No	1	KAL1576634.1:c.2148C>T			KAL1576634.1:c.2148C>T	Yes	No			KAL1576634.1	V4U94_004777	mRNA	Genbank	1	cds-KAL1576634.1	NCBI_GP:KAL1576634.1	domain-containing protein	CDS	V4U94_004777
CM084635.1	186861	SNV	C	C	Yes	1		Heterozygous	61	99	61.6162		29	34	45	56	0.460317	35.1967				63	101	37	39	0.933478	1	no		No	1					Yes	No			KAL1576634.1	V4U94_004777	mRNA	Genbank	1	cds-KAL1576634.1	NCBI_GP:KAL1576634.1	domain-containing protein	CDS	V4U94_004777
CM084635.1	217408..217410	MNV	GTA	ACC	No	3		Heterozygous	48	108	44.4444		22	26	56	54	0.458333	35.4216				48	110	24	24	0.791051	0.989096	no	-0.36	No	1	KAL1576650.1:c.450_452delinsGGT	KAL1576650.1:p.Thr151Val	KAL1576650.1:p.Thr151Val	KAL1576650.1:c.450_452delinsGGT	No	Yes			KAL1576650.1	V4U94_004793	mRNA	Genbank	1	cds-KAL1576650.1	NCBI_GP:KAL1576650.1	GIT3	CDS	V4U94_004793
CM084635.1	217408..217410	MNV	GTA	GTA	Yes	3		Heterozygous	58	108	53.7037		32	27	56	54	0.457627	35.911				59	110	33	34	0.800104	1	no		No	1					No	No			KAL1576650.1	V4U94_004793	mRNA	Genbank	1	cds-KAL1576650.1	NCBI_GP:KAL1576650.1	GIT3	CDS	V4U94_004793
CM084638.1	630528	SNV	T	G	No	1		Heterozygous	55	149	36.9128		31	25	93	57	0.446429	34.9636				56	150	31	32	0.973578	0.930032	no	-0.55	No	1	KAL1579595.1:c.351T>G	KAL1579595.1:p.Ser117Arg	KAL1579595.1:p.Ser117Arg	KAL1579595.1:c.351T>G	No	Yes			KAL1579595.1	V4U94_001590	mRNA	Genbank	1	cds-KAL1579595.1	NCBI_GP:KAL1579595.1	CIRT4B	CDS	V4U94_001590
CM084635.1	243798	SNV	T	T	Yes	1		Heterozygous	69	107	64.486		27	47	39	73	0.364865	34.971				74	112	32	36	0.999817	1	no		No	1					No	No			KAL1576666.1	V4U94_004813	mRNA	Genbank	1	cds-KAL1576666.1	NCBI_GP:KAL1576666.1	GDS1	CDS	V4U94_004813
CM084638.1	630727	SNV	G	A	No	1		Heterozygous	60	171	35.0877		23	41	74	102	0.359375	36.1667				64	176	25	25	0.423498	0.941828	no	0.15	No	1	KAL1579595.1:c.550G>A	KAL1579595.1:p.Glu184Lys	KAL1579595.1:p.Glu184Lys	KAL1579595.1:c.550G>A	No	Yes			KAL1579595.1	V4U94_001590	mRNA	Genbank	1	cds-KAL1579595.1	NCBI_GP:KAL1579595.1	CIRT4B	CDS	V4U94_001590
CM084635.1	249660	SNV	G	G	Yes	1		Heterozygous	61	132	46.2121		21	42	56	79	0.333333	34.5082				63	135	35	35	0.236096	0.864908	no		No	1					No	No			KAL1576667.1	V4U94_004814	mRNA	Genbank	1	cds-KAL1576667.1	NCBI_GP:KAL1576667.1	hypothetical protein	CDS	V4U94_004814
CM084635.1	271836^271837	Insertion	-	A	No	1		Heterozygous	57	120	47.5		30	29	67	58	0.491525	35.7018				59	125	32	32	0.781896	1	no	0.39	Yes	6					No	-
CM084635.1	271836^271837	Insertion	-	-	Yes	0		Heterozygous	63	120	52.5		37	29	67	58	0.439394	34.8095				66	125	38	42	0.827482	1	no		Yes	6					No	-
CM084635.1	303994	SNV	G	A	No	1		Heterozygous	58	112	51.7857		32	28	60	54	0.466667	36.5862				60	114	24	22	0.902803	1	no	0.72	No	1					No	-
CM084635.1	303994	SNV	G	G	Yes	1		Heterozygous	53	112	47.3214		27	26	60	54	0.490566	35.3774				53	114	28	30	0.550036	1	no		No	1					No	-
CM084635.1	307975^307976	Insertion	-	ACAACA	No	6		Heterozygous	55	122	45.082		29	27	61	63	0.482143	36.1152				56	124	24	26	0.57314	1	no	1.38	No	1	KAL1576685.1:c.559_564dupACAACA	KAL1576685.1:p.Thr187_Thr188dup	KAL1576685.1:p.Thr187_Thr188dup	KAL1576685.1:c.559_564dupACAACA	No	Yes	307987		KAL1576685.1	V4U94_004832	mRNA	Genbank	1	cds-KAL1576685.1	NCBI_GP:KAL1576685.1	hypothetical protein	CDS	V4U94_004832
CM084635.1	307975^307976	Insertion	-	-	Yes	0		Heterozygous	65	122	53.2787		32	34	61	63	0.484848	34.6615				66	124	34	35	0.740056	1	no		No	1					No	No			KAL1576685.1	V4U94_004832	mRNA	Genbank	1	cds-KAL1576685.1	NCBI_GP:KAL1576685.1	hypothetical protein	CDS	V4U94_004832
CM084635.1	311622	SNV	A	G	No	1		Heterozygous	56	110	50.9091		34	22	64	50	0.392857	33.2143				56	114	34	35	0.969195	0.993891	no	-1.21	No	1	KAL1576687.1:c.324A>G			KAL1576687.1:c.324A>G	No	No			KAL1576687.1	V4U94_004834	mRNA	Genbank	1	cds-KAL1576687.1	NCBI_GP:KAL1576687.1	HST3	CDS	V4U94_004834
CM084635.1	311622	SNV	A	A	Yes	1		Heterozygous	49	110	44.5455		26	27	64	50	0.490566	35.7755				53	114	29	29	0.969799	0.942391	no		No	1					No	No			KAL1576687.1	V4U94_004834	mRNA	Genbank	1	cds-KAL1576687.1	NCBI_GP:KAL1576687.1	HST3	CDS	V4U94_004834
CM084635.1	360170^360171	Insertion	-	TTGTTGTTG	No	9		Heterozygous	35	96	36.4583		22	14	62	36	0.388889	34.6254				36	98	22	22	0.13235	1	no	3.86	No	1	KAL1576708.1:c.640_648dupCAACAACAA	KAL1576708.1:p.Gln214_Gln216dup	KAL1576708.1:p.Gln214_Gln216dup	KAL1576708.1:c.640_648dupCAACAACAA	No	Yes	360170		KAL1576708.1	V4U94_004855	mRNA	Genbank	1	cds-KAL1576708.1	NCBI_GP:KAL1576708.1	SPO1	CDS	V4U94_004855
CM084635.1	360170^360171	Insertion	-	-	Yes	0		Heterozygous	59	96	61.4583		38	22	62	36	0.366667	32.1186				60	98	40	41	0.448884	1	no		No	1					No	No			KAL1576708.1	V4U94_004855	mRNA	Genbank	1	cds-KAL1576708.1	NCBI_GP:KAL1576708.1	SPO1	CDS	V4U94_004855
CM084635.1	370511	Deletion	A	-	No	1		Heterozygous	42	102	41.1765		17	25	57	47	0.404762	27				42	104	27	32	0.548666	0.574548	no	-3.55	Yes	19	KAL1576712.1:c.33delA	KAL1576712.1:p.Lys11fs	KAL1576712.1:p.Lys11fs	KAL1576712.1:c.33delA	No	Yes	370528		KAL1576712.1	V4U94_004859	mRNA	Genbank	1	cds-KAL1576712.1	NCBI_GP:KAL1576712.1	hypothetical protein	CDS	V4U94_004859
CM084635.1	370511	SNV	A	A	Yes	1		Heterozygous	58	102	56.8627		40	20	57	47	0.333333	35.5172				60	104	31	42	0.839534	0.663775	no		Yes	19					No	No			KAL1576712.1	V4U94_004859	mRNA	Genbank	1	cds-KAL1576712.1	NCBI_GP:KAL1576712.1	hypothetical protein	CDS	V4U94_004859
CM084635.1	381375..381386	Deletion	TGTTGTTGTTGC	-	No	12		Heterozygous	34	90	37.7778		23	12	50	43	0.342857	34.7537				35	93	20	22	0.0270066	0.713372	no	-1.04	No	1	KAL1576715.1:c.473_484delGCAACAACAACA	KAL1576715.1:p.Ser158_Asn161del	KAL1576715.1:p.Ser158_Asn161del	KAL1576715.1:c.473_484delGCAACAACAACA	No	Yes	381374		KAL1576715.1	V4U94_004862	mRNA	Genbank	1	cds-KAL1576715.1	NCBI_GP:KAL1576715.1	MYO1	CDS	V4U94_004862
CM084635.1	381375..381386	MNV	TGTTGTTGTTGC	TGTTGTTGTTGC	Yes	12		Heterozygous	51	90	56.6667		26	27	50	43	0.490566	35.5023				53	93	24	25	0.375839	0.988124	no		No	1					No	No			KAL1576715.1	V4U94_004862	mRNA	Genbank	1	cds-KAL1576715.1	NCBI_GP:KAL1576715.1	MYO1	CDS	V4U94_004862
CM084638.1	630926	SNV	T	C	No	1		Homozygous	66	185	35.6757		45	22	121	67	0.328358	33.9697				67	188	30	30	0.804048	0.996988	no	0.15	No	1	KAL1579595.1:c.749T>C	KAL1579595.1:p.Ile250Thr	KAL1579595.1:p.Ile250Thr	KAL1579595.1:c.749T>C	No	Yes			KAL1579595.1	V4U94_001590	mRNA	Genbank	1	cds-KAL1579595.1	NCBI_GP:KAL1579595.1	CIRT4B	CDS	V4U94_001590
CM084635.1	384633	SNV	C	C	Yes	1		Heterozygous	51	80	63.75		28	23	30	52	0.45098	35.7843				51	82	27	27	0.363115	0.313717	no		No	1					No	No			KAL1576717.1	V4U94_004864	mRNA	Genbank	1	cds-KAL1576717.1	NCBI_GP:KAL1576717.1		CDS	V4U94_004864
CM084635.1	386018	SNV	A	G	No	1		Heterozygous	34	80	42.5		24	11	43	40	0.314286	34.8235				35	83	19	19	0.651971	0.481066	no	0.81	No	1					No	-
CM084635.1	386018	SNV	A	A	Yes	1		Heterozygous	43	80	53.75		18	27	43	40	0.4	33.2791				45	83	29	29	0.768505	0.751022	no		No	1					No	-
CM084635.1	386057	SNV	A	C	No	1		Heterozygous	30	76	39.4737		16	17	30	51	0.484848	34.4667				33	81	18	18	0.442544	0.783489	no	-0.02	No	1					No	-
CM084635.1	386057	SNV	A	A	Yes	1		Heterozygous	45	76	59.2105		14	33	30	51	0.297872	34.7778				47	81	28	28	0.828651	0.929724	no		No	1					No	-
CM084635.1	386088	SNV	A	G	No	1		Heterozygous	30	77	38.961		17	19	39	48	0.472222	33.6667				36	87	19	19	0.903282	1	no	-0.21	No	1					No	-
CM084635.1	386088	SNV	A	A	Yes	1		Heterozygous	46	77	59.7403		22	28	39	48	0.44	34.3043				50	87	29	31	0.978596	1	no		No	1					No	-
CM084635.1	386097^386098	Insertion	-	T	No	1		Heterozygous	30	80	37.5		16	20	39	51	0.444444	32.4				36	90	18	18	0.635131	1	no	1.15	Yes	8					No	-
CM084635.1	386097^386098	Insertion	-	-	Yes	0		Heterozygous	50	80	62.5		23	31	39	51	0.425926	29.72				54	90	32	34	0.902574	1	no		Yes	8					No	-
CM084635.1	386118	Deletion	C	-	No	1		Heterozygous	29	78	37.1795		13	20	34	52	0.393939	35.6897				33	86	17	17	0.486873	1	no	1.64	No	1					No	-
CM084635.1	386118	SNV	C	C	Yes	1		Heterozygous	47	78	60.2564		21	30	34	52	0.411765	32.234				51	86	29	31	0.960496	1	no		No	1					No	-
CM084635.1	386120	Deletion	A	-	No	1		Heterozygous	28	80	35		12	20	34	54	0.375	34.3571				32	88	17	17	0.486005	1	no	-0.02	No	1					No	-
CM084635.1	386120	SNV	A	A	Yes	1		Heterozygous	47	80	58.75		20	31	34	54	0.392157	34.0638				51	88	29	31	0.977464	1	no		No	1					No	-
CM084635.1	386122	SNV	T	A	No	1		Heterozygous	29	80	36.25		12	21	33	55	0.363636	35.3448				33	88	18	18	0.437674	1	no	0.06	No	1					No	-
CM084635.1	386122	SNV	T	T	Yes	1		Heterozygous	50	80	62.5		20	34	33	55	0.37037	34.76				54	88	31	33	0.892319	1	no		No	1					No	-
CM084635.1	386140	SNV	G	A	No	1		Heterozygous	38	94	40.4255		12	29	37	66	0.292683	36.0526				41	103	21	21	0.820058	0.938439	no	0.59	No	1					No	-
CM084635.1	386140	SNV	G	G	Yes	1		Heterozygous	55	94	58.5106		25	36	37	66	0.409836	34.2364				61	103	31	33	0.959353	0.986672	no		No	1					No	-
CM084635.1	386265	SNV	T	A	No	1		Heterozygous	47	110	42.7273		33	14	75	37	0.297872	35.4255				47	112	26	26	0.404426	0.996573	no	-0.36	No	1					No	-
CM084635.1	386265	SNV	T	T	Yes	1		Heterozygous	61	110	55.4545		40	23	75	37	0.365079	35.9836				63	112	32	32	0.769236	0.997632	no		No	1					No	-
CM084635.1	393506	SNV	C	A	No	1		Heterozygous	47	119	39.4958		46	3	92	32	0.0612245	18.2766				49	124	15	21	0.00827638	0.0473723	no	-1.62	No	1					No	-
CM084635.1	393506	SNV	C	C	Yes	1		Heterozygous	65	119	54.6218		39	29	92	32	0.426471	22.0154				68	124	40	47	0.110496	0.195205	no		No	1					No	-
CM084635.1	397543	Deletion	A	-	No	1		Heterozygous	40	110	36.3636		18	24	44	70	0.428571	26.5			DSY5713_L1_001_OWuCqK9fweQa (Reads, Variants, AAC, OA)	42	114	16	19	0.530173	0.993284	no	-2.72	Yes	18					No	-
CM084635.1	397543	SNV	A	A	Yes	1		Heterozygous	55	110	50		26	31	44	70	0.45614	33.4364			DSY5713_L1_001_OWuCqK9fweQa (Reads, Variants, AAC, OA)	57	114	28	33	0.799878	0.938225	no		Yes	18					No	-
CM084635.1	457671..457673	Deletion	ACT	-	No	3		Heterozygous	42	118	35.5932		17	25	50	73	0.404762	33.9524				42	123	24	24	0.237226	1	no	0.21	No	1					No	-
CM084635.1	457671..457673	MNV	ACT	ACT	Yes	3		Heterozygous	62	118	52.5424		27	40	50	73	0.402985	33.8906				67	123	36	40	0.810485	1	no		No	1					No	-
CM084635.1	480135	SNV	T	C	No	1		Homozygous	30	43	69.7674		0	30	0	43	0	34.9333				30	43	13	13	0.840093	1	no	-0.3	No	1					No	-
CM084635.1	480137	SNV	T	C	No	1		Homozygous	29	42	69.0476		0	29	0	42	0	35.7586				29	42	12	12	0.818967	1	no	-0.53	No	1					No	-
CM084635.1	483449	SNV	T	C	No	1		Heterozygous	47	110	42.7273		10	40	34	81	0.2	33.8511				50	115	32	31	0.667672	0.704565	no	-1.36	No	1					No	-
CM084635.1	483449	SNV	T	T	Yes	1		Heterozygous	63	110	57.2727		24	41	34	81	0.369231	36.2381				65	115	23	24	0.947935	0.883325	no		No	1					No	-
CM084635.1	483746^483747	Insertion	-	G	No	1		Heterozygous	37	102	36.2745		22	16	64	41	0.421053	33.5946				38	105	21	22	0.916795	0.999697	no	0.17	No	1					No	-
CM084635.1	483746^483747	Insertion	-	-	Yes	0		Heterozygous	65	102	63.7255		42	25	64	41	0.373134	33.5538				67	105	32	32	0.992813	1	no		No	1					No	-
CM084635.1	483774	SNV	T	A	No	1		Heterozygous	44	114	38.5965		25	20	72	46	0.444444	35.2727				45	118	26	27	0.554547	0.975996	no	-0.08	No	1					No	-
CM084635.1	483774	SNV	T	T	Yes	1		Heterozygous	70	114	61.4035		47	26	72	46	0.356164	35.9714				73	118	35	35	0.921645	0.999632	no		No	1					No	-
CM084635.1	483813	SNV	A	T	No	1		Heterozygous	45	115	39.1304		26	19	65	53	0.422222	34.8222				45	118	25	26	0.265726	1	no	-0.87	No	1					No	-
CM084635.1	483813	SNV	A	A	Yes	1		Heterozygous	69	115	60		39	33	65	53	0.458333	36.1014				72	118	36	36	0.620525	1	no		No	1					No	-
CM084635.1	483844	SNV	A	T	No	1		Heterozygous	36	95	37.8947		19	17	44	51	0.472222	36				36	95	18	19	0.730196	0.965951	no	0.91	No	1					No	-
CM084635.1	483844	SNV	A	A	Yes	1		Heterozygous	59	95	62.1053		25	34	44	51	0.423729	33.339				59	95	35	35	0.967851	0.999757	no		No	1					No	-
CM084635.1	484348	SNV	T	A	No	1		Heterozygous	30	83	36.1446		16	15	41	46	0.483871	36.6				31	87	17	17	0.0876808	0.995885	no	1.48	No	1					No	-
CM084635.1	484348	SNV	T	T	Yes	1		Heterozygous	53	83	63.8554		25	31	41	46	0.446429	32.6981				56	87	31	31	0.66501	1	no		No	1					No	-
CM084635.1	486050	SNV	T	C	No	1		Homozygous	11	15	73.3333		0	11	0	15	0	32.2727				11	15	8	8	0.86881	1	no		No	1					No	-
CM084635.1	487677	SNV	T	C	No	1		Heterozygous	50	125	40		35	16	76	53	0.313725	34.2				51	129	28	29	0.422275	0.784145	no	-0.82	No	1					No	-
CM084635.1	487677	SNV	T	T	Yes	1		Heterozygous	75	125	60		41	37	76	53	0.474359	35.9867				78	129	39	39	0.761115	0.96263	no		No	1					No	-
CM084635.1	493783	SNV	A	G	No	1		Heterozygous	44	98	44.898		26	21	60	41	0.446809	31.5909				47	101	28	32	0.703272	0.997299	no	0.11	No	1					No	-
CM084635.1	493783	SNV	A	A	Yes	1		Heterozygous	45	98	45.9184		25	20	60	41	0.444444	30.7778				45	101	31	31	0.619992	0.998224	no		No	1					No	-
CM084635.1	511361..511363	Deletion	CCA	-	No	3		Heterozygous	50	127	39.3701		22	29	49	79	0.431373	34.76				51	128	31	31	0.654063	0.984979	no	-0.78	No	1					No	-
CM084635.1	511361..511363	MNV	CCA	CCA	Yes	3		Heterozygous	72	127	56.6929		26	46	49	79	0.361111	35.5732				72	128	40	40	0.970056	1	no		No	1					No	-
CM084635.1	535932	Deletion	T	-	No	1		Heterozygous	52	146	35.6164		35	20	69	82	0.363636	33.1538				55	151	27	29	0.52176	0.245001	no	-0.71	No	1					No	-
CM084635.1	535932	SNV	T	T	Yes	1		Heterozygous	79	146	54.1096		28	53	69	82	0.345679	34.6709				81	151	37	40	0.875882	0.632374	no		No	1					No	-
CM084635.1	557410^557411	Insertion	-	T	No	1		Heterozygous	53	134	39.5522		20	34	53	83	0.37037	34.3585				54	136	23	25	0.961276	1	no	0.35	No	1					No	-
CM084635.1	557410^557411	Insertion	-	-	Yes	0		Heterozygous	81	134	60.4478		33	49	53	83	0.402439	34.0617				82	136	38	38	0.989722	1	no		No	1					No	-
CM084635.1	557412^557413	Insertion	-	TT	No	2		Heterozygous	53	135	39.2593		20	34	54	83	0.37037	35.3208				54	137	23	25	0.961877	1	no	1.35	No	1					No	-
CM084635.1	557412^557413	Insertion	-	-	Yes	0		Heterozygous	81	135	60		34	48	54	83	0.414634	33.7407				82	137	39	40	0.994287	1	no		No	1					No	-
CM084635.1	559979	Deletion	A	-	No	1		Heterozygous	44	117	37.6068		35	11	81	41	0.23913	33.3182			DSY5713_L1_001_OWuCqK9fweQa (Reads, Variants, AAC, OA)	46	122	19	19	0.261512	0.747446	no	-1.48	Yes	3					No	-
CM084635.1	559979	SNV	A	A	Yes	1		Heterozygous	63	117	53.8462		41	25	81	41	0.378788	36.2381			DSY5713_L1_001_OWuCqK9fweQa (Reads, Variants, AAC, OA)	66	122	34	34	0.821687	0.990323	no		Yes	3					No	-
CM084635.1	567367	SNV	A	G	No	1		Heterozygous	35	98	35.7143		20	15	52	50	0.428571	35.6286				35	102	27	27	0.521233	0.969566	no	-0.25	No	1	KAL1576788.1:c.720A>G			KAL1576788.1:c.720A>G	No	No			KAL1576788.1	V4U94_004935	mRNA	Genbank	1	cds-KAL1576788.1	NCBI_GP:KAL1576788.1	hypothetical protein	CDS	V4U94_004935
CM084635.1	567367	SNV	A	A	Yes	1		Heterozygous	61	98	62.2449		31	34	52	50	0.476923	35.7869				65	102	34	36	0.916498	1	no		No	1					No	No			KAL1576788.1	V4U94_004935	mRNA	Genbank	1	cds-KAL1576788.1	NCBI_GP:KAL1576788.1	hypothetical protein	CDS	V4U94_004935
CM084635.1	567626	Deletion	C	-	No	1		Heterozygous	30	77	38.961		16	14	41	39	0.466667	32				30	80	19	19	0.540432	1	no	0.59	No	1					No	-
CM084635.1	567626	SNV	C	C	Yes	1		Heterozygous	44	77	57.1429		24	23	41	39	0.489362	30.0909				47	80	24	28	0.804009	1	no		No	1					No	-
CM084635.1	567629	Deletion	A	-	No	1		Heterozygous	31	73	42.4658		16	15	38	35	0.483871	30.871				31	73	19	19	0.573775	1	no	-0.03	No	1					No	-
CM084635.1	567629	SNV	A	A	Yes	1		Heterozygous	36	73	49.3151		21	15	38	35	0.416667	30.6111				36	73	20	23	0.329924	0.978434	no		No	1					No	-
CM084635.1	569428..569429	Deletion	GG	-	No	2		Homozygous	17	43	39.5349		17	0	31	12	0	34.7647			DSY5713_L1_001_OWuCqK9fweQa (Reads, Variants, AAC, OA)	17	43	10	10	0.105753	0.0944092	no	0.13	No	1					No	-
CM084635.1	577597	Replacement	T	CCAA	No	4		Heterozygous	37	98	37.7551		26	11	56	42	0.297297	35.1965				37	98	21	21	0.0552284	0.65091	no	0.8	No	1					No	-
CM084635.1	577597	SNV	T	T	Yes	1		Heterozygous	43	98	43.8776		20	23	56	42	0.465116	35.0116				43	98	30	31	0.752979	0.802118	no		No	1					No	-
CM084635.1	577728	SNV	A	T	No	1		Heterozygous	37	103	35.9223		19	21	56	52	0.475	34.9459				40	108	22	23	0.347206	0.99634	no	-0.13	No	1					No	-
CM084635.1	577728	SNV	A	A	Yes	1		Heterozygous	65	103	63.1068		36	31	56	52	0.462687	35.2462				67	108	34	35	0.546185	1	no		No	1					No	-
CM084635.1	601093..601101	Deletion	TTCTTCTTC	-	No	9		Heterozygous	37	100	37		6	31	41	61	0.162162	32.3998				37	102	18	18	0.205072	0.183851	no	-2.97	No	1	KAL1576800.1:c.457_465delGAAGAAGAA	KAL1576800.1:p.Glu153_Glu155del	KAL1576800.1:p.Glu153_Glu155del	KAL1576800.1:c.457_465delGAAGAAGAA	No	Yes	601092		KAL1576800.1	V4U94_004947	mRNA	Genbank	1	cds-KAL1576800.1	NCBI_GP:KAL1576800.1	hypothetical protein	CDS	V4U94_004947
CM084635.1	601093..601101	MNV	TTCTTCTTC	TTCTTCTTC	Yes	9		Heterozygous	55	100	55		29	27	41	61	0.482143	34.2788				56	102	32	32	0.875723	0.792962	no		No	1					No	No			KAL1576800.1	V4U94_004947	mRNA	Genbank	1	cds-KAL1576800.1	NCBI_GP:KAL1576800.1	hypothetical protein	CDS	V4U94_004947
CM084635.1	608187	Deletion	T	-	No	1		Heterozygous	34	72	47.2222		24	10	52	20	0.294118	24.6471				34	72	17	18	0.240047	1	no	-2.48	No	1					No	-
CM084635.1	608187	SNV	T	T	Yes	1		Heterozygous	37	72	51.3889		27	10	52	20	0.27027	31.4865				37	72	26	26	0.488732	1	no		No	1					No	-
CM084635.1	612058	SNV	C	T	No	1		Heterozygous	36	101	35.6436		15	21	57	47	0.416667	35.9444				36	104	25	26	0.0143578	0.672654	no	0.05	No	1					No	-
CM084635.1	612058	SNV	C	C	Yes	1		Heterozygous	64	101	63.3663		42	25	57	47	0.373134	36.0312				67	104	29	30	0.290462	0.913487	no		No	1					No	-
CM084635.1	623779	Deletion	T	-	No	1		Heterozygous	53	150	35.3333		31	22	87	65	0.415094	33				53	152	25	25	0.327122	1	no	-1.34	No	1					No	-
CM084635.1	623779	SNV	T	T	Yes	1		Heterozygous	78	150	52		39	41	87	65	0.4875	35.6154				80	152	37	40	0.333101	0.851263	no		No	1					No	-
CM084635.1	632800	SNV	C	T	No	1		Heterozygous	37	105	35.2381		14	23	34	71	0.378378	35				37	105	20	20	0.495445	0.968931	no	0.65	No	1					No	-
CM084635.1	632800	SNV	C	C	Yes	1		Heterozygous	68	105	64.7619		20	48	34	71	0.294118	33.2941				68	105	42	46	0.917727	0.999365	no		No	1					No	-
CM084635.1	632802	SNV	T	C	No	1		Heterozygous	38	106	35.8491		14	24	34	72	0.368421	33.6316				38	106	21	21	0.679385	0.980758	no	-0.35	No	1					No	-
CM084635.1	632802	SNV	T	T	Yes	1		Heterozygous	68	106	64.1509		20	48	34	72	0.294118	34.5588				68	106	42	46	0.944843	0.999945	no		No	1					No	-
CM084635.1	657941	Deletion	T	-	No	1		Heterozygous	39	104	37.5		24	15	60	47	0.384615	32.1795				39	107	23	23	0.0135005	0.979655	no	-1.89	No	1					No	-
CM084635.1	657941	SNV	T	T	Yes	1		Heterozygous	65	104	62.5		36	32	60	47	0.470588	36.0462				68	107	38	44	0.348442	1	no		No	1					No	-
CM084635.1	668724	SNV	A	T	No	1		Heterozygous	69	139	49.6403		35	38	65	81	0.479452	33.1739				73	146	36	39	0.798176	1	no	-0.24	No	1					No	-
CM084635.1	668724	SNV	A	A	Yes	1		Heterozygous	68	139	48.9209		30	41	65	81	0.422535	33.4706				71	146	36	38	0.824868	1	no		No	1					No	-
CM084635.1	679588..679593	Deletion	TACTAC	-	No	6		Heterozygous	43	120	35.8333		19	25	56	65	0.431818	29.2326				44	121	27	27	0.258516	1	no	-4.86	No	1	KAL1576834.1:c.1760_1765delCTACTA	KAL1576834.1:p.Thr587_Thr588del	KAL1576834.1:p.Thr587_Thr588del	KAL1576834.1:c.1760_1765delCTACTA	No	Yes	679598	679598: CTACTA	KAL1576834.1	V4U94_004981	mRNA	Genbank	1	cds-KAL1576834.1	NCBI_GP:KAL1576834.1	hypothetical protein	CDS	V4U94_004981
CM084635.1	679588..679593	MNV	TACTAC	TACTAC	Yes	6		Heterozygous	66	120	55		34	32	56	65	0.484848	34.4576				66	121	40	43	0.341278	0.991535	no		No	1					No	No			KAL1576834.1	V4U94_004981	mRNA	Genbank	1	cds-KAL1576834.1	NCBI_GP:KAL1576834.1	hypothetical protein	CDS	V4U94_004981
CM084638.1	631026	SNV	A	C	No	1		Heterozygous	68	190	35.7895		27	44	88	113	0.380282	34.2059				71	201	41	41	0.873546	0.951403	no	0.06	No	1	KAL1579595.1:c.849A>C	KAL1579595.1:p.Glu283Asp	KAL1579595.1:p.Glu283Asp	KAL1579595.1:c.849A>C	No	Yes			KAL1579595.1	V4U94_001590	mRNA	Genbank	1	cds-KAL1579595.1	NCBI_GP:KAL1579595.1	CIRT4B	CDS	V4U94_001590
CM084635.1	686844	SNV	A	A	Yes	1		Heterozygous	42	76	55.2632		26	17	43	36	0.395349	33.4286				43	79	30	30	0.87121	0.980845	no		No	1					No	No			KAL1576836.1	V4U94_004983	mRNA	Genbank	1	cds-KAL1576836.1	NCBI_GP:KAL1576836.1	hypothetical protein	CDS	V4U94_004983
CM084638.1	631393	SNV	G	A	No	1		Heterozygous	64	159	40.2516		27	40	76	90	0.402985	34.6875				67	166	32	33	0.785728	0.971095	no	0.09	No	1	KAL1579595.1:c.1216G>A	KAL1579595.1:p.Gly406Arg	KAL1579595.1:p.Gly406Arg	KAL1579595.1:c.1216G>A	No	Yes			KAL1579595.1	V4U94_001590	mRNA	Genbank	1	cds-KAL1579595.1	NCBI_GP:KAL1579595.1	CIRT4B	CDS	V4U94_001590
CM084635.1	686847	SNV	C	C	Yes	1		Heterozygous	43	76	56.5789		26	18	43	36	0.409091	31.6977				44	79	30	31	0.765343	0.996673	no		No	1					No	No			KAL1576836.1	V4U94_004983	mRNA	Genbank	1	cds-KAL1576836.1	NCBI_GP:KAL1576836.1	hypothetical protein	CDS	V4U94_004983
CM084638.1	631399	SNV	A	G	No	1		Heterozygous	57	155	36.7742		20	38	71	90	0.344828	32.7544				58	161	28	29	0.707325	0.768327	no	0.06	No	1	KAL1579595.1:c.1222A>G	KAL1579595.1:p.Arg408Gly	KAL1579595.1:p.Arg408Gly	KAL1579595.1:c.1222A>G	No	Yes			KAL1579595.1	V4U94_001590	mRNA	Genbank	1	cds-KAL1579595.1	NCBI_GP:KAL1579595.1	CIRT4B	CDS	V4U94_001590
CM084635.1	686849	SNV	G	G	Yes	1		Heterozygous	46	77	59.7403		28	19	44	36	0.404255	33.9565				47	80	31	33	0.873639	0.997211	no		No	1					No	No			KAL1576836.1	V4U94_004983	mRNA	Genbank	1	cds-KAL1576836.1	NCBI_GP:KAL1576836.1	hypothetical protein	CDS	V4U94_004983
CM084635.1	686857	SNV	G	A	No	1		Heterozygous	31	77	40.2597		17	16	44	37	0.484848	36.2258				33	81	16	19	0.413911	1	no	0.42	No	1	KAL1576836.1:c.432G>A			KAL1576836.1:c.432G>A	No	No			KAL1576836.1	V4U94_004983	mRNA	Genbank	1	cds-KAL1576836.1	NCBI_GP:KAL1576836.1	hypothetical protein	CDS	V4U94_004983
CM084635.1	686857	SNV	G	G	Yes	1		Heterozygous	42	77	54.5455		25	19	44	37	0.431818	34.9048				44	81	29	30	0.842143	1	no		No	1					No	No			KAL1576836.1	V4U94_004983	mRNA	Genbank	1	cds-KAL1576836.1	NCBI_GP:KAL1576836.1	hypothetical protein	CDS	V4U94_004983
CM084635.1	686872	SNV	A	G	No	1		Heterozygous	27	70	38.5714		14	15	42	32	0.482759	32.2593				29	74	13	15	0.219992	0.926235	no	-0.54	No	1	KAL1576836.1:c.447A>G			KAL1576836.1:c.447A>G	No	No			KAL1576836.1	V4U94_004983	mRNA	Genbank	1	cds-KAL1576836.1	NCBI_GP:KAL1576836.1	hypothetical protein	CDS	V4U94_004983
CM084635.1	686872	SNV	A	A	Yes	1		Heterozygous	40	70	57.1429		27	15	42	32	0.357143	34.15				42	74	26	29	0.82062	0.945296	no		No	1					No	No			KAL1576836.1	V4U94_004983	mRNA	Genbank	1	cds-KAL1576836.1	NCBI_GP:KAL1576836.1	hypothetical protein	CDS	V4U94_004983
CM084635.1	686875	SNV	G	A	No	1		Heterozygous	29	71	40.8451		16	15	43	32	0.483871	33.6207				31	75	14	17	0.517097	0.983964	no	0	No	1	KAL1576836.1:c.450G>A			KAL1576836.1:c.450G>A	No	No			KAL1576836.1	V4U94_004983	mRNA	Genbank	1	cds-KAL1576836.1	NCBI_GP:KAL1576836.1	hypothetical protein	CDS	V4U94_004983
CM084635.1	686875	SNV	G	G	Yes	1		Heterozygous	40	71	56.338		26	16	43	32	0.380952	32.9				42	75	29	30	0.820937	0.996052	no		No	1					No	No			KAL1576836.1	V4U94_004983	mRNA	Genbank	1	cds-KAL1576836.1	NCBI_GP:KAL1576836.1	hypothetical protein	CDS	V4U94_004983
CM084635.1	686878	SNV	T	C	No	1		Heterozygous	30	70	42.8571		17	15	43	31	0.46875	32.7333				32	74	14	17	0.517326	0.992522	no	-0.87	No	1	KAL1576836.1:c.453T>C			KAL1576836.1:c.453T>C	No	No			KAL1576836.1	V4U94_004983	mRNA	Genbank	1	cds-KAL1576836.1	NCBI_GP:KAL1576836.1	hypothetical protein	CDS	V4U94_004983
CM084635.1	686878	SNV	T	T	Yes	1		Heterozygous	39	70	55.7143		26	15	43	31	0.365854	35.359				41	74	28	29	0.793428	0.989215	no		No	1					No	No			KAL1576836.1	V4U94_004983	mRNA	Genbank	1	cds-KAL1576836.1	NCBI_GP:KAL1576836.1	hypothetical protein	CDS	V4U94_004983
CM084638.1	631409	SNV	A	G	No	1		Heterozygous	61	153	39.8693		21	41	69	90	0.33871	32.6393				62	159	32	33	0.422093	0.768266	no	-1.58	No	1	KAL1579595.1:c.1232A>G	KAL1579595.1:p.Lys411Arg	KAL1579595.1:p.Lys411Arg	KAL1579595.1:c.1232A>G	No	Yes			KAL1579595.1	V4U94_001590	mRNA	Genbank	1	cds-KAL1579595.1	NCBI_GP:KAL1579595.1	CIRT4B	CDS	V4U94_001590
CM084635.1	687679	SNV	G	G	Yes	1		Heterozygous	55	90	61.1111		26	29	38	53	0.472727	33.1455				55	91	35	35	0.994152	0.988402	no		No	1					No	No			KAL1576836.1	V4U94_004983	mRNA	Genbank	1	cds-KAL1576836.1	NCBI_GP:KAL1576836.1	hypothetical protein	CDS	V4U94_004983
CM084635.1	690812	SNV	C	T	No	1		Homozygous	41	82	50		20	24	46	41	0.454545	32.9512				44	87	31	28	0.75185	0.949467	no	0.86	No	1	KAL1576837.1:c.477G>A			KAL1576837.1:c.477G>A	No	No			KAL1576837.1	V4U94_004984	mRNA	Genbank	1	cds-KAL1576837.1	NCBI_GP:KAL1576837.1	PGA58	CDS	V4U94_004984
CM084635.1	691971..691978	Deletion	TGGATGGA	-	No	8		Heterozygous	48	127	37.7953		12	38	47	89	0.24	33.5564				51	136	19	20	0.289872	0.730489	no	-1.99	No	1					No	-
CM084635.1	691971..691978	MNV	TGGATGGA	TGGATGGA	Yes	8		Heterozygous	67	127	52.7559		28	45	47	89	0.383562	35.0495				73	136	40	46	0.733426	0.981037	no		No	1					No	-
CM084635.1	700195..700196	MNV	CC	TA	No	2		Heterozygous	67	122	54.918		39	29	72	52	0.426471	35.6767				68	124	38	39	0.999582	1	no	1.31	No	1					No	-
CM084635.1	700195..700196	MNV	CC	CC	Yes	2		Heterozygous	54	122	44.2623		33	22	72	52	0.4	34.2407				55	124	29	29	0.993938	1	no		No	1					No	-
CM084635.1	700214	SNV	T	C	No	1		Heterozygous	58	112	51.7857		36	23	67	47	0.389831	32.6552				59	114	32	33	0.940265	1	no	-0.84	No	1					No	-
CM084635.1	700214	SNV	T	T	Yes	1		Heterozygous	53	112	47.3214		30	24	67	47	0.444444	34.3962				54	114	26	27	0.957758	0.999969	no		No	1					No	-
CM084635.1	711116^711117	Insertion	-	GAT	No	3		Heterozygous	45	112	40.1786		25	21	65	48	0.456522	35.7852				46	113	27	27	0.696705	0.999961	no	3.64	No	1					No	-
CM084635.1	711116^711117	Insertion	-	-	Yes	0		Heterozygous	67	112	59.8214		40	27	65	48	0.402985	31.1194				67	113	36	40	0.911779	1	no		No	1					No	-
CM084635.1	711360..711363	Deletion	ATAT	-	No	4		Heterozygous	49	127	38.5827		31	21	65	73	0.403846	34.7551				52	138	32	32	0.0479259	0.621721	no	-1.67	No	1					No	-
CM084635.1	711360..711363	MNV	ATAT	ATAT	Yes	4		Heterozygous	53	127	41.7323		28	31	65	73	0.474576	35.8503				59	138	33	36	0.423699	1	no		No	1					No	-
CM084635.1	711365	SNV	T	C	No	1		Heterozygous	56	132	42.4242		36	23	72	71	0.389831	35.25				59	143	35	34	0.0761239	0.728658	no	-0.43	No	1					No	-
CM084635.1	711365	SNV	T	T	Yes	1		Heterozygous	76	132	57.5758		36	48	72	71	0.428571	35.6842				84	143	37	39	0.343314	0.917304	no		No	1					No	-
CM084635.1	737762..737764	MNV	GTT	AGC	No	3		Heterozygous	21	35	60		0	21	0	35	0	33.7937				21	35	13	13	0.724979	1	no	-0.68	No	1					No	-
CM084635.1	737762..737764	MNV	GTT	GTT	Yes	3		Heterozygous	13	35	37.1429		0	13	0	35	0	35.7692				13	35	7	7	0.923314	1	no		No	1					No	-
CM084635.1	742540	SNV	T	A	No	1		Heterozygous	40	103	38.835		19	23	40	66	0.452381	34.9				42	106	20	20	0.708666	0.923132	no	-0.29	No	1					No	-
CM084635.1	742540	SNV	T	T	Yes	1		Heterozygous	62	103	60.1942		21	42	40	66	0.333333	34.5484				63	106	32	32	0.899197	0.992046	no		No	1					No	-
CM084635.1	744373..744374	MNV	TT	GC	No	2		Heterozygous	59	162	36.4198		37	22	100	66	0.372881	33.0169				59	166	29	27	0.0209999	1	no	-0.68	No	1					No	-
CM084635.1	744373..744374	MNV	TT	TT	Yes	2		Heterozygous	96	162	59.2593		56	43	100	66	0.434343	34.1146				99	166	50	51	0.622597	0.999274	no		No	1					No	-
CM084635.1	744378	SNV	G	A	No	1		Heterozygous	56	159	35.2201		34	22	96	66	0.392857	34.5357				56	162	27	26	0.023378	1	no	0.55	No	1					No	-
CM084635.1	744378	SNV	G	G	Yes	1		Heterozygous	98	159	61.6352		57	44	96	66	0.435644	33.3878				101	162	50	50	0.566014	1	no		No	1					No	-
CM084635.1	836292^836293	Insertion	-	CCT	No	3		Heterozygous	39	88	44.3182		21	18	43	45	0.461538	35.8376				39	88	16	16	0.242302	0.992943	no	1.96	No	1					No	-
CM084635.1	836292^836293	Insertion	-	-	Yes	0		Heterozygous	47	88	53.4091		20	27	43	45	0.425532	32.6596				47	88	27	28	0.530703	0.975133	no		No	1					No	-
CM084635.1	842854	SNV	G	C	No	1		Heterozygous	27	76	35.5263		17	11	42	36	0.392857	33.2963				28	78	15	14	0.445521	0.962345	no	0.06	No	1					No	-
CM084635.1	842854	SNV	G	G	Yes	1		Heterozygous	46	76	60.5263		23	24	42	36	0.489362	32.5652				47	78	31	32	0.885014	0.996875	no		No	1					No	-
CM084635.1	842876	SNV	C	T	No	1		Heterozygous	35	87	40.2299		24	13	52	42	0.351351	36.3143				37	94	18	17	0.213793	0.858004	no	0.8	No	1					No	-
CM084635.1	842876	SNV	C	C	Yes	1		Heterozygous	52	87	59.7701		28	29	52	42	0.491228	34.0769				57	94	31	32	0.710043	0.978624	no		No	1					No	-
CM084635.1	871401..871402	MNV	CA	TT	No	2		Heterozygous	40	114	35.0877		15	27	38	79	0.357143	35.7591				42	117	22	25	0.00589177	0.996897	no	0.64	No	1	KAL1576911.1:c.117_118delinsAA	KAL1576911.1:p.Ala40Thr	KAL1576911.1:p.Ala40Thr	KAL1576911.1:c.117_118delinsAA	No	Yes			KAL1576911.1	V4U94_005060	mRNA	Genbank	1	cds-KAL1576911.1	NCBI_GP:KAL1576911.1	domain-containing protein	CDS	V4U94_005060
CM084635.1	871401..871402	MNV	CA	CA	Yes	2		Heterozygous	72	114	63.1579		22	51	38	79	0.30137	34.671				73	117	41	45	0.281974	1	no		No	1					No	No			KAL1576911.1	V4U94_005060	mRNA	Genbank	1	cds-KAL1576911.1	NCBI_GP:KAL1576911.1	domain-containing protein	CDS	V4U94_005060
CM084638.1	631414	SNV	A	G	No	1		Heterozygous	63	155	40.6452		23	42	66	95	0.353846	35				65	161	33	34	0.651645	0.96185	no	0	No	1	KAL1579595.1:c.1237A>G	KAL1579595.1:p.Asn413Asp	KAL1579595.1:p.Asn413Asp	KAL1579595.1:c.1237A>G	No	Yes			KAL1579595.1	V4U94_001590	mRNA	Genbank	1	cds-KAL1579595.1	NCBI_GP:KAL1579595.1	CIRT4B	CDS	V4U94_001590
CM084635.1	871409	SNV	G	G	Yes	1		Heterozygous	70	112	62.5		21	49	38	76	0.3	35.4286				70	114	41	41	0.273338	0.997673	no		No	1					No	No			KAL1576911.1	V4U94_005060	mRNA	Genbank	1	cds-KAL1576911.1	NCBI_GP:KAL1576911.1	domain-containing protein	CDS	V4U94_005060
CM084638.1	631423	SNV	G	A	No	1		Heterozygous	58	140	41.4286		18	41	53	91	0.305085	35.7241				59	144	30	31	0.973755	0.93318	no	1.1	No	1	KAL1579595.1:c.1246G>A	KAL1579595.1:p.Glu416Lys	KAL1579595.1:p.Glu416Lys	KAL1579595.1:c.1246G>A	Yes	Yes			KAL1579595.1	V4U94_001590	mRNA	Genbank	1	cds-KAL1579595.1	NCBI_GP:KAL1579595.1	CIRT4B	CDS	V4U94_001590
CM084635.1	871412	SNV	G	G	Yes	1		Heterozygous	64	105	60.9524		21	43	37	70	0.328125	35.0312				64	107	40	40	0.343464	1	no		No	1					No	No			KAL1576911.1	V4U94_005060	mRNA	Genbank	1	cds-KAL1576911.1	NCBI_GP:KAL1576911.1	domain-containing protein	CDS	V4U94_005060
CM084635.1	871414..871416	MNV	GGA	TTG	No	3		Heterozygous	40	109	36.6972		16	27	41	71	0.372093	33.6935				43	112	24	27	0.0640368	1	no	-0.66	No	1	KAL1576911.1:c.103_105delinsCAA	KAL1576911.1:p.Ser35Gln	KAL1576911.1:p.Ser35Gln	KAL1576911.1:c.103_105delinsCAA	No	Yes			KAL1576911.1	V4U94_005060	mRNA	Genbank	1	cds-KAL1576911.1	NCBI_GP:KAL1576911.1	domain-containing protein	CDS	V4U94_005060
CM084635.1	871414..871416	MNV	GGA	GGA	Yes	3		Heterozygous	65	109	59.633		24	41	41	71	0.369231	34.4872				65	112	38	38	0.238514	1	no		No	1					No	No			KAL1576911.1	V4U94_005060	mRNA	Genbank	1	cds-KAL1576911.1	NCBI_GP:KAL1576911.1	domain-containing protein	CDS	V4U94_005060
CM084635.1	872290^872291	Insertion	-	TCA	No	3		Heterozygous	46	110	41.8182		34	13	65	49	0.276596	35.3768				47	114	25	26	0.151866	0.435502	no	3.25	No	1					No	-
CM084635.1	872290^872291	Insertion	-	-	Yes	0		Heterozygous	64	110	58.1818		31	36	65	49	0.462687	32.1562				67	114	28	29	0.426174	0.742448	no		No	1					No	-
CM084635.1	892984..892989	Deletion	CAACAA	-	No	6		Heterozygous	39	97	40.2062		16	23	42	56	0.410256	32.5385				39	98	25	25	0.214678	1	no	-4.08	No	1	KAL1576918.1:c.281_286delAACAAC	KAL1576918.1:p.Gln94_Gln95del	KAL1576918.1:p.Gln94_Gln95del	KAL1576918.1:c.281_286delAACAAC	No	Yes	892999	892999: AACAAC	KAL1576918.1	V4U94_005067	mRNA	Genbank	1	cds-KAL1576918.1	NCBI_GP:KAL1576918.1	hypothetical protein	CDS	V4U94_005067
CM084635.1	892984..892989	MNV	CAACAA	CAACAA	Yes	6		Heterozygous	51	97	52.5773		23	29	42	56	0.442308	35.8753				52	98	34	34	0.635424	1	no		No	1					No	No			KAL1576918.1	V4U94_005067	mRNA	Genbank	1	cds-KAL1576918.1	NCBI_GP:KAL1576918.1	hypothetical protein	CDS	V4U94_005067
CM084635.1	894260	Deletion	T	-	No	1		Heterozygous	44	111	39.6396		40	4	70	41	0.0909091	35.3182				44	111	17	19	0.00356859	0.0126747	no	-0.42	No	1					No	-
CM084635.1	894260	SNV	T	T	Yes	1		Heterozygous	63	111	56.7568		28	35	70	41	0.444444	35.7937				63	111	34	38	0.196872	0.211699	no		No	1					No	-
CM084635.1	897567^897568	Insertion	-	GTA	No	3		Heterozygous	46	109	42.2018		20	29	52	60	0.408163	35.3768				49	112	30	30	0.506016	0.979212	no	1.92	No	1	KAL1576920.1:c.537_538insAGT	KAL1576920.1:p.Gly179_Gly180insSer	KAL1576920.1:p.Gly179_Gly180insSer	KAL1576920.1:c.537_538insAGT	No	Yes	897569	897569: AGT	KAL1576920.1	V4U94_005069	mRNA	Genbank	1	cds-KAL1576920.1	NCBI_GP:KAL1576920.1	domain-containing protein	CDS	V4U94_005069
CM084635.1	897567^897568	Insertion	-	-	Yes	0		Heterozygous	63	109	57.7982		32	31	52	60	0.492063	33				63	112	40	47	0.703395	0.998757	no		No	1					No	No			KAL1576920.1	V4U94_005069	mRNA	Genbank	1	cds-KAL1576920.1	NCBI_GP:KAL1576920.1	domain-containing protein	CDS	V4U94_005069
CM084635.1	900398^900399	Insertion	-	ACC	No	3		Heterozygous	48	91	52.7473		19	29	39	52	0.395833	35.625				48	91	25	25	0.543079	0.999981	no	1.73	No	1	KAL1576921.1:c.518_520dupCCA	KAL1576921.1:p.Thr173_Asn174insThr	KAL1576921.1:p.Thr173_Asn174insThr	KAL1576921.1:c.518_520dupCCA	No	Yes	900414	900414: CCA	KAL1576921.1	V4U94_005070	mRNA	Genbank	1	cds-KAL1576921.1	NCBI_GP:KAL1576921.1	MID1	CDS	V4U94_005070
CM084635.1	900398^900399	Insertion	-	-	Yes	0		Heterozygous	43	91	47.2527		20	23	39	52	0.465116	33.5116				43	91	32	32	0.541208	0.999616	no		No	1					No	No			KAL1576921.1	V4U94_005070	mRNA	Genbank	1	cds-KAL1576921.1	NCBI_GP:KAL1576921.1	MID1	CDS	V4U94_005070
CM084635.1	906932	SNV	C	T	No	1		Heterozygous	19	43	44.186		2	17	13	30	0.105263	35.7368				19	43	9	9	0.296921	0.385492	no	1.29	No	1					No	-
CM084635.1	906932	SNV	C	C	Yes	1		Heterozygous	22	43	51.1628		9	13	13	30	0.409091	30				22	43	17	18	0.6513	0.868539	no		No	1					No	-
CM084635.1	906939..906943	MNV	CCCCT	GTTTA	No	5		Homozygous	17	43	39.5349		3	14	18	25	0.176471	35.0941				17	43	9	9	0.272225	0.348234	no	0.08	No	1					No	-
CM084635.1	907071	SNV	T	C	No	1		Heterozygous	28	60	46.6667		23	8	35	30	0.258065	26.4286				31	65	17	17	0.22088	0.338681	no	-1.81	No	1					No	-
CM084635.1	907071	SNV	T	T	Yes	1		Heterozygous	31	60	51.6667		11	22	35	30	0.333333	32.9355				33	65	25	25	0.411908	0.341831	no		No	1					No	-
CM084635.1	908340..908341	Deletion	TT	-	No	2		Heterozygous	35	99	35.3535		20	15	52	49	0.428571	28.6571				35	101	25	28	0.383288	0.979514	no	-3.67	Yes	17					No	-
CM084635.1	908340..908341	MNV	TT	TT	Yes	2		Heterozygous	52	99	52.5253		27	26	52	49	0.490566	35.224				53	101	32	36	0.829735	1	no		Yes	17					No	-
CM084635.1	909293^909294	Insertion	-	A	No	1		Heterozygous	55	118	46.6102		42	15	84	38	0.263158	36.0545				57	122	31	33	0.663833	0.968799	no	2.86	Yes	13					No	-
CM084635.1	909293^909294	Insertion	-	-	Yes	0		Heterozygous	63	118	53.3898		42	23	84	38	0.353846	30.3651				65	122	36	38	0.887423	0.987286	no		Yes	13					No	-
CM084635.1	914377	Deletion	T	-	No	1		Heterozygous	36	84	42.8571		12	24	25	61	0.333333	27.3889				36	86	22	28	0.862676	0.986926	no	-0.94	Yes	12					No	-
CM084635.1	914377	SNV	T	T	Yes	1		Heterozygous	44	84	52.381		12	34	25	61	0.26087	30				46	86	26	32	0.924633	0.997594	no		Yes	12					No	-
CM084635.1	914578^914579	Insertion	-	TAA	No	3		Heterozygous	41	115	35.6522		20	21	59	59	0.487805	35.7805				41	118	22	22	0.000716454	1	no	1.49	No	1					No	-
CM084635.1	914578^914579	Insertion	-	-	Yes	0		Heterozygous	72	115	62.6087		39	36	59	59	0.48	33.4444				75	118	41	42	0.124223	1	no		No	1					No	-
CM084635.1	917508^917509	Insertion	-	T	No	1		Heterozygous	41	113	36.2832		22	20	75	42	0.47619	34.561				42	117	25	27	0.181065	0.692995	no	0.83	Yes	13					No	-
CM084635.1	917508^917509	Insertion	-	-	Yes	0		Heterozygous	72	113	63.7168		53	22	75	42	0.293333	32.6111				75	117	32	34	0.753287	0.925071	no		Yes	13					No	-
CM084635.1	918994	SNV	G	T	No	1		Heterozygous	43	102	42.1569		36	8	78	29	0.181818	35.8372				44	107	25	25	0.558156	0.745776	no	-0.11	No	1					No	-
[truncated: 893 more rows]
[truncated: 23 more columns]

## Sheet: DSY5842 variants
Chromosome	Region	Type	Reference	Allele	Reference allele	Length	Linkage	Zygosity	Count	Coverage	Frequency	Probability	Forward read count	Reverse read count	Forward read coverage	Reverse read coverage	Forward/reverse balance	Average quality	Exact match	Partial MNV match	Overlap	Read count	Read coverage	# unique start positions	# unique end positions	Read position test probability	Read direction test probability	Hyper-allelic	BaseQRankSum	Homopolymer length	Homopolymer	Coding region change	Amino acid change	Amino acid change in longest transcript	Coding region change in longest transcript	Other variants within codon	Non-synonymous	Start by 3' rule	Symbols by 3' rule	GCA_041438225.1_C.albicans_101_pri1.0_genomic (CDS)	GCA_041438225.1_C.albicans_101_pri1.0_genomic (Gene)	GCA_041438225.1_C.albicans_101_pri1.0_genomic (mRNA)	Source (GCA_041438225.1_C.albicans_101_pri1.0_genomic (CDS))	codon_start (GCA_041438225.1_C.albicans_101_pri1.0_genomic (CDS))	ID (GCA_041438225.1_C.albicans_101_pri1.0_genomic (CDS))	Dbxref (GCA_041438225.1_C.albicans_101_pri1.0_genomic (CDS))	Note (GCA_041438225.1_C.albicans_101_pri1.0_genomic (CDS))	gbkey (GCA_041438225.1_C.albicans_101_pri1.0_genomic (CDS))	locus_tag (GCA_041438225.1_C.albicans_101_pri1.0_genomic (CDS))
[truncated: 2,802 more rows]
[truncated: 23 more columns]

[truncated: 3 more sheets: DSY5844 variants, DSY5846 variants, DSY5848 variants]
